# Supplementary material for: Influence of the long-term use of oral hygiene products containing stannous ions on the salivary microbiome – a randomized controlled trial
Source: Sci Rep. 2020 Jun 12;10:9546. doi: 10.1038/s41598-020-66412-z (PMC7293238; doi:10.1038/s41598-020-66412-z)
Supplement: Supplementary file 3 — Supplementary Information 3. Table S5 [file 41598_2020_66412_MOESM3_ESM.xlsx]

## Sheet: App-Tab5
Appendix - Supplementary material
Influence of the long-term use of oral hygiene products containing stannous ions on the salivary microbiome – a randomized controlled trial
Anderson AC, Al-Ahmad A, Schlüter N, Frese C, Hellwig E, Binder N
Appendix Table 5
List of amplicon sequence variants (ASVs) in saliva of the treatment group (TG) and the control group (CG) based on Zymo Research Database
F01-F26: study participants belonging to TG
F32-F56: study participants belonging to CG

## Sheet: absolute counts
	F_01	F_02	F_04	F_05	F_06	F_08	F_09	F_12	F_15	F_16	F_17	F_19	F_23	F_24	F_25	F_26	F_32	F_33	F_34	F_35	F_37	F_38	F_39	F_40	F_41	F_42	F_43	F_44	F_46	F_47	F_48	F_49	F_51	F_52	F_53	F_54	F_55	F_56	Kingdom	Phylum	Class	Order	Family	Genus	Species
ASV1	52	17	43	39	20	26	55	36	45	32	62	118	6	39	9	65	32	24	26	14	69	31	58	11	20	176	57	74	19	53	184	138	58	12	26	20	98	43	Bacteria	Firmicutes	Bacilli	Lactobacillales	Streptococcaceae	Streptococcus	#N/A
ASV2	49	29	47	39	20	18	70	43	43	22	65	128	15	33	8	59	51	13	18	11	69	27	36	17	27	159	51	80	24	42	169	138	40	15	21	18	86	36	Bacteria	Firmicutes	Bacilli	Lactobacillales	Streptococcaceae	Streptococcus	#N/A
ASV3	44	18	41	34	19	27	62	22	44	36	51	111	19	29	5	54	32	16	22	11	72	25	38	11	25	179	62	99	25	43	194	132	35	19	19	23	63	30	Bacteria	Firmicutes	Bacilli	Lactobacillales	Streptococcaceae	Streptococcus	#N/A
ASV4	42	21	42	46	19	40	66	30	32	20	50	125	10	25	5	67	29	19	21	13	58	21	54	8	20	170	49	78	21	38	179	126	44	8	20	16	74	40	Bacteria	Firmicutes	Bacilli	Lactobacillales	Streptococcaceae	Streptococcus	#N/A
ASV5	60	15	30	40	11	29	67	26	36	24	51	126	15	24	6	58	27	13	22	15	47	22	26	15	24	150	43	69	14	42	147	116	43	12	17	11	56	21	Bacteria	Firmicutes	Bacilli	Lactobacillales	Streptococcaceae	Streptococcus	#N/A
ASV6	32	16	32	26	22	15	43	30	33	30	63	98	11	28	7	56	42	14	22	5	40	11	43	8	16	144	46	66	28	48	158	112	31	14	10	31	68	13	Bacteria	Firmicutes	Bacilli	Lactobacillales	Streptococcaceae	Streptococcus	#N/A
ASV7	42	29	34	46	16	20	60	26	34	33	41	103	12	25	7	56	46	12	15	10	53	10	32	18	24	128	48	62	23	38	144	103	37	15	12	15	53	25	Bacteria	Firmicutes	Bacilli	Lactobacillales	Streptococcaceae	Streptococcus	#N/A
ASV8	42	15	27	31	20	24	47	25	40	23	40	88	12	27	5	44	36	8	10	10	50	16	33	16	9	116	42	68	15	49	160	106	27	20	8	25	57	25	Bacteria	Firmicutes	Bacilli	Lactobacillales	Streptococcaceae	Streptococcus	#N/A
ASV9	40	22	34	36	18	20	47	17	26	30	42	86	5	26	6	41	28	10	10	11	45	14	40	17	8	121	44	74	20	44	132	87	34	7	8	12	47	23	Bacteria	Firmicutes	Bacilli	Lactobacillales	Streptococcaceae	Streptococcus	#N/A
ASV10	38	19	33	32	18	20	47	28	30	17	48	86	7	27	6	45	24	11	12	4	52	23	34	8	18	94	31	62	19	31	147	106	41	13	8	14	51	27	Bacteria	Firmicutes	Bacilli	Lactobacillales	Streptococcaceae	Streptococcus	#N/A
ASV11	51	8	13	32	12	6	38	36	12	40	9	19	32	8	4	125	35	2	18	6	22	40	30	52	9	8	24	32	34	40	253	112	16	3	33	32	8	30	Bacteria	Proteobacteria	Gammaproteobacteria	Pasteurellales	Pasteurellaceae	Haemophilus	#N/A
ASV12	37	9	14	28	11	15	48	20	34	20	32	76	6	18	6	28	19	11	16	12	54	12	35	10	14	131	42	60	18	35	147	97	28	17	8	23	57	20	Bacteria	Firmicutes	Bacilli	Lactobacillales	Streptococcaceae	Streptococcus	#N/A
ASV13	52	8	11	29	13	5	49	31	7	25	3	26	42	12	3	132	48	1	18	11	12	36	30	55	17	5	21	20	37	33	241	121	8	0	19	16	9	30	Bacteria	Proteobacteria	Gammaproteobacteria	Pasteurellales	Pasteurellaceae	Haemophilus	#N/A
ASV14	80	14	8	27	11	6	44	24	4	33	9	18	31	13	8	134	46	3	12	6	17	36	32	51	20	3	24	16	24	37	225	126	17	3	13	14	5	23	Bacteria	Proteobacteria	Gammaproteobacteria	Pasteurellales	Pasteurellaceae	Haemophilus	#N/A
ASV15	31	15	28	24	16	16	35	14	24	24	41	64	11	22	4	32	25	11	10	10	53	16	24	17	18	99	29	37	13	39	145	106	24	12	10	18	55	32	Bacteria	Firmicutes	Bacilli	Lactobacillales	Streptococcaceae	Streptococcus	#N/A
ASV16	16	25	24	10	14	21	61	70	16	1	5	65	5	17	5	0	43	43	68	54	46	24	41	13	9	2	21	107	29	73	64	36	3	27	82	13	2	16	Bacteria	Bacteroidetes	Bacteroidia	Bacteroidales	Prevotellaceae	Prevotella_7	#N/A
ASV17	55	8	13	34	9	4	45	15	6	20	5	19	29	14	11	122	41	2	23	6	21	41	20	44	13	8	19	17	18	32	233	122	18	2	27	15	11	21	Bacteria	Proteobacteria	Gammaproteobacteria	Pasteurellales	Pasteurellaceae	Haemophilus	#N/A
ASV18	24	27	24	6	19	25	79	78	15	6	2	81	3	15	1	0	38	48	59	53	50	18	37	18	8	7	21	77	29	81	58	29	3	12	82	10	1	9	Bacteria	Bacteroidetes	Bacteroidia	Bacteroidales	Prevotellaceae	Prevotella_7	#N/A
ASV19	29	12	18	29	9	18	33	19	23	25	39	68	9	14	6	37	26	8	25	9	42	12	34	17	14	100	41	50	9	26	122	93	39	14	4	11	42	23	Bacteria	Firmicutes	Bacilli	Lactobacillales	Streptococcaceae	Streptococcus	#N/A
ASV20	33	6	27	28	12	21	42	30	24	23	35	75	4	25	2	31	26	8	13	8	42	22	35	11	9	96	43	39	17	32	116	95	24	13	6	14	39	14	Bacteria	Firmicutes	Bacilli	Lactobacillales	Streptococcaceae	Streptococcus	#N/A
ASV21	32	16	20	37	25	13	41	20	26	16	46	91	9	20	3	48	21	9	10	5	37	20	32	7	21	76	40	54	18	41	91	83	23	7	14	8	35	15	Bacteria	Firmicutes	Bacilli	Lactobacillales	Streptococcaceae	Streptococcus	anginosus/cristatus/infantis/mitis/oralis/pneumoniae/pseudopneumoniae/sanguinis/timonensis
ASV22	20	38	19	6	21	24	55	60	10	4	6	70	7	11	0	0	49	45	44	39	57	17	48	19	7	5	27	94	36	54	86	27	4	26	73	3	0	10	Bacteria	Bacteroidetes	Bacteroidia	Bacteroidales	Prevotellaceae	Prevotella_7	#N/A
ASV23	23	37	20	10	15	24	71	94	11	7	12	85	3	9	2	0	29	41	53	49	34	22	33	7	6	0	21	84	23	73	61	44	2	20	63	11	1	10	Bacteria	Bacteroidetes	Bacteroidia	Bacteroidales	Prevotellaceae	Prevotella_7	#N/A
ASV24	25	18	19	27	18	14	49	16	24	21	37	80	7	9	4	33	26	7	12	8	40	21	24	12	12	99	28	53	12	43	105	70	35	9	15	7	45	24	Bacteria	Firmicutes	Bacilli	Lactobacillales	Streptococcaceae	Streptococcus	#N/A
ASV25	58	17	5	24	10	2	40	24	8	29	9	14	26	11	1	121	43	1	16	8	22	40	28	33	7	4	25	21	21	34	224	97	9	4	17	15	5	26	Bacteria	Proteobacteria	Gammaproteobacteria	Pasteurellales	Pasteurellaceae	Haemophilus	#N/A
ASV26	27	15	21	33	13	27	34	16	21	14	27	73	5	14	3	36	27	7	13	5	49	14	24	11	18	78	37	41	16	37	113	81	30	14	8	15	38	22	Bacteria	Firmicutes	Bacilli	Lactobacillales	Streptococcaceae	Streptococcus	#N/A
ASV27	25	26	24	7	11	15	49	66	19	7	4	87	7	21	1	0	28	51	56	45	46	19	35	11	8	4	23	72	20	73	57	24	4	20	80	10	0	9	Bacteria	Bacteroidetes	Bacteroidia	Bacteroidales	Prevotellaceae	Prevotella_7	#N/A
ASV28	31	16	17	29	11	22	46	17	28	20	37	84	16	22	5	40	26	11	17	11	47	11	25	8	7	68	25	39	12	44	81	84	21	7	4	6	33	15	Bacteria	Firmicutes	Bacilli	Lactobacillales	Streptococcaceae	Streptococcus	#N/A
ASV29	56	15	7	29	11	3	31	20	10	23	4	14	17	11	6	103	33	5	13	4	26	34	24	42	8	10	12	22	28	24	204	90	10	2	21	16	9	24	Bacteria	Proteobacteria	Gammaproteobacteria	Pasteurellales	Pasteurellaceae	Haemophilus	#N/A
ASV30	42	3	16	29	7	2	36	21	13	30	11	16	26	10	3	109	33	0	12	7	16	31	25	38	3	1	24	21	26	33	190	97	11	1	32	16	6	21	Bacteria	Proteobacteria	Gammaproteobacteria	Pasteurellales	Pasteurellaceae	Haemophilus	#N/A
ASV31	18	33	27	4	17	41	59	65	10	2	9	83	1	20	0	0	34	37	31	38	31	12	27	15	2	3	16	77	24	58	67	38	4	18	71	5	0	7	Bacteria	Bacteroidetes	Bacteroidia	Bacteroidales	Prevotellaceae	Prevotella_7	#N/A
ASV32	24	34	25	7	17	21	52	77	10	13	6	64	4	13	2	0	25	32	56	42	40	14	27	6	7	1	24	69	27	51	67	32	4	22	56	4	2	10	Bacteria	Bacteroidetes	Bacteroidia	Bacteroidales	Prevotellaceae	Prevotella_7	#N/A
ASV33	36	12	8	20	8	2	36	13	8	25	5	21	28	11	4	133	28	2	14	10	25	31	17	38	13	2	20	15	39	30	188	68	12	1	19	16	9	16	Bacteria	Proteobacteria	Gammaproteobacteria	Pasteurellales	Pasteurellaceae	Haemophilus	#N/A
ASV34	32	14	20	25	11	12	49	17	26	19	33	75	9	17	7	34	20	4	9	5	39	11	21	9	7	86	28	42	12	39	76	69	14	7	11	11	24	17	Bacteria	Firmicutes	Bacilli	Lactobacillales	Streptococcaceae	Streptococcus	#N/A
ASV35	32	15	18	26	10	11	32	15	26	16	30	74	8	20	4	35	22	4	16	6	40	12	28	12	5	82	32	53	11	23	71	74	23	10	4	11	37	12	Bacteria	Firmicutes	Bacilli	Lactobacillales	Streptococcaceae	Streptococcus	#N/A
ASV36	43	10	7	28	8	7	28	26	8	36	8	13	15	15	8	95	38	4	11	1	16	23	26	37	7	3	15	26	20	23	161	97	12	3	15	12	10	11	Bacteria	Proteobacteria	Gammaproteobacteria	Pasteurellales	Pasteurellaceae	Haemophilus	#N/A
ASV37	19	17	22	8	14	27	54	58	13	7	4	66	5	10	1	0	30	41	46	35	48	19	36	8	7	0	25	78	26	37	39	26	3	19	59	4	0	10	Bacteria	Bacteroidetes	Bacteroidia	Bacteroidales	Prevotellaceae	Prevotella_7	#N/A
ASV38	37	10	9	20	9	2	38	26	6	25	4	17	13	12	2	103	35	2	10	9	18	27	21	36	15	4	13	19	18	27	158	114	6	2	17	12	6	17	Bacteria	Proteobacteria	Gammaproteobacteria	Pasteurellales	Pasteurellaceae	Haemophilus	#N/A
ASV39	0	10	22	14	20	43	10	5	12	9	15	21	1	0	39	9	5	80	41	23	0	6	6	7	0	78	8	153	7	44	48	9	3	24	101	24	3	12	Bacteria	Firmicutes	Bacilli	Lactobacillales	Streptococcaceae	Streptococcus	#N/A
ASV40	9	22	21	2	11	16	48	44	11	10	4	44	3	9	0	0	45	41	49	40	54	23	32	11	6	3	17	91	20	45	53	24	3	20	58	7	0	16	Bacteria	Bacteroidetes	Bacteroidia	Bacteroidales	Prevotellaceae	Prevotella_7	#N/A
ASV41	0	10	32	9	31	33	11	1	4	2	16	11	3	13	18	5	3	69	35	29	0	1	6	2	0	89	11	149	12	50	75	9	7	17	108	23	6	11	Bacteria	Firmicutes	Bacilli	Lactobacillales	Streptococcaceae	Streptococcus	#N/A
ASV42	26	9	9	15	9	5	39	14	6	17	5	12	16	9	4	76	35	0	9	8	17	30	13	45	10	4	18	21	23	35	202	82	16	5	13	14	4	21	Bacteria	Proteobacteria	Gammaproteobacteria	Pasteurellales	Pasteurellaceae	Haemophilus	#N/A
ASV43	27	9	7	27	11	1	23	18	4	20	3	13	14	6	7	63	27	0	15	6	12	21	32	36	6	5	13	26	33	40	196	75	14	1	24	25	10	16	Bacteria	Proteobacteria	Gammaproteobacteria	Pasteurellales	Pasteurellaceae	Haemophilus	#N/A
ASV44	12	25	16	5	15	21	53	53	7	2	5	55	7	21	0	0	35	40	41	54	31	21	33	7	5	5	18	88	20	42	40	35	4	12	33	7	1	13	Bacteria	Bacteroidetes	Bacteroidia	Bacteroidales	Prevotellaceae	Prevotella_7	#N/A
ASV45	18	24	24	8	9	27	56	71	11	4	6	42	2	15	3	0	22	33	37	29	34	17	35	11	4	2	17	77	24	54	41	22	3	16	55	6	1	17	Bacteria	Bacteroidetes	Bacteroidia	Bacteroidales	Prevotellaceae	Prevotella_7	#N/A
ASV46	0	16	23	6	28	51	6	1	7	6	16	20	5	0	30	16	3	62	25	21	0	7	9	10	5	89	12	134	6	47	63	5	0	23	87	17	10	7	Bacteria	Firmicutes	Bacilli	Lactobacillales	Streptococcaceae	Streptococcus	#N/A
ASV47	0	16	18	7	28	39	8	1	7	6	17	18	4	11	20	10	5	67	37	19	0	6	10	5	0	72	10	152	10	31	74	9	5	16	97	14	4	12	Bacteria	Firmicutes	Bacilli	Lactobacillales	Streptococcaceae	Streptococcus	#N/A
ASV48	23	8	13	23	12	12	33	13	16	13	27	54	4	18	3	25	11	7	18	9	41	9	19	9	18	66	35	44	12	29	80	60	13	13	3	11	39	15	Bacteria	Firmicutes	Bacilli	Lactobacillales	Streptococcaceae	Streptococcus	#N/A
ASV49	19	12	17	21	10	14	41	12	17	7	33	68	8	14	4	27	18	7	12	5	36	13	23	6	11	62	23	32	9	27	71	73	24	5	2	8	34	9	Bacteria	Firmicutes	Bacilli	Lactobacillales	Streptococcaceae	Streptococcus	#N/A
ASV50	0	9	21	7	22	37	9	4	5	0	8	19	5	5	33	22	2	46	44	35	0	1	7	8	0	84	4	118	11	37	51	5	8	10	108	18	3	19	Bacteria	Firmicutes	Bacilli	Lactobacillales	Streptococcaceae	Streptococcus	#N/A
ASV51	23	7	22	21	10	12	27	11	17	13	25	56	6	8	4	38	22	4	10	6	24	17	23	8	8	74	21	37	9	15	95	46	29	5	6	15	32	17	Bacteria	Firmicutes	Bacilli	Lactobacillales	Streptococcaceae	Streptococcus	#N/A
ASV52	27	8	7	20	11	8	20	10	13	14	22	46	6	12	2	29	19	6	10	9	59	17	37	11	13	77	34	27	10	19	71	42	16	17	9	13	37	11	Bacteria	Firmicutes	Bacilli	Lactobacillales	Streptococcaceae	Streptococcus	#N/A
ASV53	39	5	3	26	3	1	24	17	5	21	6	19	17	12	6	116	29	1	12	3	19	13	22	30	14	4	12	13	18	34	131	75	13	3	12	20	2	16	Bacteria	Proteobacteria	Gammaproteobacteria	Pasteurellales	Pasteurellaceae	Haemophilus	#N/A
ASV54	15	15	24	5	14	15	43	52	9	8	5	49	2	2	1	0	30	48	37	39	37	18	21	11	3	1	18	65	23	44	51	28	4	21	45	2	0	8	Bacteria	Bacteroidetes	Bacteroidia	Bacteroidales	Prevotellaceae	Prevotella_7	#N/A
ASV55	30	6	8	23	7	3	24	15	5	19	8	14	10	6	4	89	24	0	12	5	15	21	22	36	10	2	20	19	22	21	149	78	18	2	14	14	5	24	Bacteria	Proteobacteria	Gammaproteobacteria	Pasteurellales	Pasteurellaceae	Haemophilus	#N/A
ASV56	17	11	7	23	7	14	18	14	13	14	25	41	3	18	2	24	18	8	12	6	29	6	22	5	11	70	30	36	11	33	85	62	23	8	7	10	30	15	Bacteria	Firmicutes	Bacilli	Lactobacillales	Streptococcaceae	Streptococcus	#N/A
ASV57	2	11	24	4	37	10	24	14	1	0	10	14	12	9	8	0	12	42	29	18	29	6	13	5	0	30	23	67	14	49	109	5	0	14	29	82	2	24	Bacteria	Firmicutes	Negativicutes	Selenomonadales	Veillonellaceae	Veillonella	#N/A
ASV58	19	6	17	25	14	7	30	11	17	22	30	50	8	12	4	23	13	8	6	5	27	9	12	2	13	85	19	37	9	23	75	57	18	9	9	10	21	12	Bacteria	Firmicutes	Bacilli	Lactobacillales	Streptococcaceae	Streptococcus	#N/A
ASV59	47	9	30	10	32	21	17	13	18	11	26	20	5	33	7	24	8	12	15	7	31	9	20	8	6	28	17	27	5	22	144	28	10	8	9	15	11	8	Bacteria	Firmicutes	Bacilli	Lactobacillales	Carnobacteriaceae	Granulicatella	#N/A
ASV60	47	3	26	18	39	22	12	4	36	9	22	21	4	33	6	20	4	9	9	14	42	14	22	10	9	36	16	24	9	15	116	24	12	4	10	16	24	10	Bacteria	Firmicutes	Bacilli	Lactobacillales	Carnobacteriaceae	Granulicatella	#N/A
ASV61	29	7	4	20	4	1	23	16	7	23	3	10	15	10	6	94	23	3	8	5	12	17	26	37	13	2	11	17	11	30	141	74	12	1	16	10	2	18	Bacteria	Proteobacteria	Gammaproteobacteria	Pasteurellales	Pasteurellaceae	Haemophilus	influenzae/parainfluenzae
ASV62	16	6	9	9	11	9	10	10	15	15	18	41	5	13	3	25	19	6	11	8	50	13	30	6	14	67	16	30	12	22	90	54	23	12	3	11	38	10	Bacteria	Firmicutes	Bacilli	Lactobacillales	Streptococcaceae	Streptococcus	#N/A
ASV63	11	2	16	16	7	5	28	8	26	7	18	42	3	14	2	32	16	4	6	7	55	12	37	8	5	65	13	27	8	17	100	48	9	19	4	6	37	12	Bacteria	Firmicutes	Bacilli	Lactobacillales	Streptococcaceae	Streptococcus	#N/A
ASV64	12	26	26	4	6	11	33	48	12	7	6	47	5	13	2	0	28	37	45	25	29	13	28	5	5	3	17	65	15	42	24	29	2	9	54	9	0	9	Bacteria	Bacteroidetes	Bacteroidia	Bacteroidales	Prevotellaceae	Prevotella_7	#N/A
ASV65	11	22	22	2	14	26	46	66	9	2	4	51	5	11	0	3	22	28	33	29	25	14	27	7	3	4	14	58	14	28	46	22	3	15	44	4	3	7	Bacteria	Bacteroidetes	Bacteroidia	Bacteroidales	Prevotellaceae	Prevotella_7	#N/A
ASV66	1	10	17	1	40	20	20	19	1	0	7	9	7	5	10	0	4	42	27	16	23	6	15	10	0	24	31	75	8	54	86	5	0	5	42	75	0	26	Bacteria	Firmicutes	Negativicutes	Selenomonadales	Veillonellaceae	Veillonella	#N/A
ASV67	38	1	14	15	41	18	25	14	16	15	26	27	10	27	4	23	8	10	7	16	37	11	18	9	2	35	14	18	8	21	114	25	14	5	13	16	20	4	Bacteria	Firmicutes	Bacilli	Lactobacillales	Carnobacteriaceae	Granulicatella	#N/A
ASV68	0	7	23	2	23	31	9	10	2	2	13	16	3	8	22	13	2	59	26	25	1	1	8	6	0	79	9	104	10	39	39	6	6	16	87	9	3	14	Bacteria	Firmicutes	Bacilli	Lactobacillales	Streptococcaceae	Streptococcus	#N/A
ASV69	5	9	21	3	26	14	23	23	2	1	18	8	26	7	16	2	2	32	22	13	28	3	14	11	0	30	29	72	10	39	95	3	5	12	34	62	1	8	Bacteria	Firmicutes	Negativicutes	Selenomonadales	Veillonellaceae	Veillonella	#N/A
ASV70	14	2	11	13	6	7	14	11	10	10	18	36	5	8	0	15	15	5	10	8	54	16	32	14	11	65	13	32	6	14	103	44	20	14	4	7	44	18	Bacteria	Firmicutes	Bacilli	Lactobacillales	Streptococcaceae	Streptococcus	#N/A
ASV71	13	23	16	10	4	27	46	54	9	3	3	57	4	13	3	0	20	28	24	25	34	15	18	11	3	1	4	49	15	42	36	27	5	8	63	8	0	6	Bacteria	Bacteroidetes	Bacteroidia	Bacteroidales	Prevotellaceae	Prevotella_7	#N/A
ASV72	16	7	14	15	5	10	28	15	10	12	20	45	8	5	2	25	19	0	8	5	37	17	35	11	10	49	15	31	10	21	82	42	18	15	1	6	41	16	Bacteria	Firmicutes	Bacilli	Lactobacillales	Streptococcaceae	Streptococcus	#N/A
ASV73	8	16	25	8	6	12	43	46	6	4	1	36	2	10	0	1	22	38	45	31	31	23	29	9	2	3	23	57	27	42	41	18	6	9	36	4	3	2	Bacteria	Bacteroidetes	Bacteroidia	Bacteroidales	Prevotellaceae	Prevotella_7	#N/A
ASV74	15	20	13	4	11	12	55	67	13	3	6	41	4	15	1	0	20	23	45	28	16	10	26	1	2	2	17	47	18	35	47	23	0	11	60	6	0	6	Bacteria	Bacteroidetes	Bacteroidia	Bacteroidales	Prevotellaceae	Prevotella_7	melaninogenica
ASV75	23	11	19	20	12	10	22	11	15	15	21	56	6	10	2	36	20	12	4	5	23	4	14	6	9	62	22	24	7	15	62	64	9	7	5	8	37	9	Bacteria	Firmicutes	Bacilli	Lactobacillales	Streptococcaceae	Streptococcus	#N/A
ASV76	37	11	2	21	4	2	31	21	4	24	4	10	11	10	2	97	25	0	13	5	13	14	16	20	10	1	18	11	16	23	105	66	10	1	14	12	8	19	Bacteria	Proteobacteria	Gammaproteobacteria	Pasteurellales	Pasteurellaceae	Haemophilus	#N/A
ASV77	10	18	16	3	9	18	35	53	11	3	7	41	3	12	0	0	26	27	24	34	29	11	29	6	5	4	15	54	16	49	43	23	1	6	53	10	0	6	Bacteria	Bacteroidetes	Bacteroidia	Bacteroidales	Prevotellaceae	Prevotella_7	#N/A
ASV78	15	7	10	14	9	14	21	7	14	9	18	48	4	11	0	33	17	6	4	5	32	11	31	5	11	57	22	36	6	18	78	55	19	7	4	8	37	6	Bacteria	Firmicutes	Bacilli	Lactobacillales	Streptococcaceae	Streptococcus	#N/A
ASV79	42	5	23	16	42	16	22	5	21	13	17	29	7	20	0	23	14	5	10	11	32	8	15	4	4	27	16	20	10	24	98	23	7	7	20	18	20	11	Bacteria	Firmicutes	Bacilli	Lactobacillales	Carnobacteriaceae	Granulicatella	#N/A
ASV80	0	9	20	3	18	49	7	5	4	4	19	6	4	5	19	18	5	41	24	21	3	2	13	4	0	84	9	111	10	24	48	3	1	8	77	8	4	14	Bacteria	Firmicutes	Bacilli	Lactobacillales	Streptococcaceae	Streptococcus	#N/A
ASV81	28	7	5	19	9	4	15	18	3	18	5	8	13	7	4	85	24	1	10	3	7	18	21	30	9	5	11	9	14	14	147	72	9	2	18	17	4	10	Bacteria	Proteobacteria	Gammaproteobacteria	Pasteurellales	Pasteurellaceae	Haemophilus	#N/A
ASV82	0	10	17	5	26	40	12	6	7	0	18	10	1	0	18	14	10	62	28	22	0	2	7	8	1	62	10	107	8	25	46	6	6	16	71	9	6	6	Bacteria	Firmicutes	Bacilli	Lactobacillales	Streptococcaceae	Streptococcus	#N/A
ASV83	7	10	25	1	27	19	28	18	0	0	14	10	14	5	7	0	5	31	28	24	28	5	12	7	0	32	23	63	6	27	103	5	1	13	36	52	3	10	Bacteria	Firmicutes	Negativicutes	Selenomonadales	Veillonellaceae	Veillonella	#N/A
ASV84	14	6	13	16	3	11	21	10	8	15	20	43	2	6	2	20	16	7	8	8	36	12	38	6	11	62	22	33	8	18	68	49	14	8	3	8	34	15	Bacteria	Firmicutes	Bacilli	Lactobacillales	Streptococcaceae	Streptococcus	#N/A
ASV85	17	20	13	6	9	8	36	44	9	6	2	37	3	12	0	0	20	38	31	33	27	14	20	8	4	3	21	60	11	48	38	13	4	9	50	6	0	11	Bacteria	Bacteroidetes	Bacteroidia	Bacteroidales	Prevotellaceae	Prevotella_7	#N/A
ASV86	28	5	8	22	5	2	17	16	3	19	7	13	21	4	8	86	17	1	9	2	16	23	15	27	6	2	10	18	18	26	120	51	10	3	12	14	5	16	Bacteria	Proteobacteria	Gammaproteobacteria	Pasteurellales	Pasteurellaceae	Haemophilus	#N/A
ASV87	14	11	13	23	10	6	24	5	9	10	15	37	4	8	2	28	14	7	6	5	54	11	38	7	15	49	11	20	7	24	65	42	19	9	7	7	34	6	Bacteria	Firmicutes	Bacilli	Lactobacillales	Streptococcaceae	Streptococcus	#N/A
ASV88	26	9	8	15	5	0	22	16	2	17	3	12	12	8	4	89	21	1	7	5	13	26	14	24	10	5	8	6	18	18	133	65	10	3	9	11	8	7	Bacteria	Proteobacteria	Gammaproteobacteria	Pasteurellales	Pasteurellaceae	Haemophilus	#N/A
ASV89	0	5	11	6	13	25	9	0	6	2	11	10	2	2	15	3	5	57	27	23	2	2	5	1	0	62	3	108	12	34	59	8	3	11	69	18	8	13	Bacteria	Firmicutes	Bacilli	Lactobacillales	Streptococcaceae	Streptococcus	#N/A
ASV90	14	6	11	12	3	10	13	9	16	5	16	37	3	12	1	18	17	4	6	5	47	19	27	9	15	52	17	25	6	13	81	34	18	8	7	7	36	10	Bacteria	Firmicutes	Bacilli	Lactobacillales	Streptococcaceae	Streptococcus	#N/A
ASV91	39	8	25	11	40	20	13	6	17	9	23	14	7	27	7	28	7	10	5	8	21	7	22	13	5	23	13	16	1	23	91	17	14	7	8	14	17	12	Bacteria	Firmicutes	Bacilli	Lactobacillales	Carnobacteriaceae	Granulicatella	#N/A
ASV92	22	5	6	10	7	1	21	9	5	18	5	13	14	9	4	74	21	0	8	5	8	24	14	26	6	6	8	13	25	21	130	54	8	2	9	11	6	16	Bacteria	Proteobacteria	Gammaproteobacteria	Pasteurellales	Pasteurellaceae	Haemophilus	#N/A
ASV93	38	4	20	7	45	11	15	6	15	9	21	8	5	33	3	22	9	5	5	11	27	7	20	8	3	30	9	23	5	22	104	20	7	2	11	20	22	11	Bacteria	Firmicutes	Bacilli	Lactobacillales	Carnobacteriaceae	Granulicatella	#N/A
ASV94	8	5	13	13	5	9	12	11	14	13	16	37	3	4	1	24	20	6	1	5	30	15	48	7	10	47	9	24	9	16	85	24	21	15	6	8	34	10	Bacteria	Firmicutes	Bacilli	Lactobacillales	Streptococcaceae	Streptococcus	#N/A
ASV95	4	4	18	2	38	13	19	19	0	6	14	10	13	8	8	2	8	31	17	16	18	3	6	14	0	18	27	62	4	52	74	3	0	12	28	47	1	7	Bacteria	Firmicutes	Negativicutes	Selenomonadales	Veillonellaceae	Veillonella	#N/A
ASV96	13	16	12	3	5	22	31	49	10	6	3	58	4	9	1	0	18	22	28	21	26	9	24	9	5	3	13	43	15	40	29	17	1	9	36	6	0	7	Bacteria	Bacteroidetes	Bacteroidia	Bacteroidales	Prevotellaceae	Prevotella_7	#N/A
ASV97	0	6	18	7	28	25	10	3	10	6	8	9	3	0	16	9	3	47	17	22	0	3	5	2	0	56	7	96	12	36	45	0	6	13	69	8	5	10	Bacteria	Firmicutes	Bacilli	Lactobacillales	Streptococcaceae	Streptococcus	#N/A
ASV98	26	10	10	14	8	13	21	12	9	15	20	44	3	9	2	27	14	7	8	4	28	9	11	5	5	43	10	24	7	20	54	45	14	5	5	11	30	8	Bacteria	Firmicutes	Bacilli	Lactobacillales	Streptococcaceae	Streptococcus	#N/A
ASV99	4	5	14	1	32	14	16	12	0	0	15	4	13	7	4	0	0	38	25	23	11	6	10	14	0	31	26	66	9	34	74	5	0	5	25	53	0	12	Bacteria	Firmicutes	Negativicutes	Selenomonadales	Veillonellaceae	Veillonella	#N/A
ASV100	23	7	8	16	3	2	22	15	4	15	0	5	6	7	4	54	17	0	5	5	12	19	20	34	7	1	15	14	19	25	108	60	11	4	10	12	6	13	Bacteria	Proteobacteria	Gammaproteobacteria	Pasteurellales	Pasteurellaceae	Haemophilus	#N/A
ASV101	12	6	14	25	4	11	19	7	13	8	17	31	5	9	2	21	14	9	5	1	51	7	36	7	8	39	14	17	6	12	77	25	14	8	0	6	36	11	Bacteria	Firmicutes	Bacilli	Lactobacillales	Streptococcaceae	Streptococcus	#N/A
ASV102	0	11	22	1	11	29	10	2	5	4	14	16	1	10	12	6	1	55	22	11	0	4	5	8	0	53	9	79	9	28	50	6	6	14	65	8	8	11	Bacteria	Firmicutes	Bacilli	Lactobacillales	Streptococcaceae	Streptococcus	#N/A
ASV103	50	4	21	6	30	12	19	7	10	9	16	16	8	24	1	24	9	8	11	9	24	4	21	6	1	27	8	24	1	16	99	17	10	5	12	12	12	10	Bacteria	Firmicutes	Bacilli	Lactobacillales	Carnobacteriaceae	Granulicatella	#N/A
ASV104	1	10	22	1	30	15	21	16	0	0	16	12	15	11	5	0	2	39	20	11	25	0	8	6	0	18	18	45	7	35	82	4	2	5	21	59	0	18	Bacteria	Firmicutes	Negativicutes	Selenomonadales	Veillonellaceae	Veillonella	#N/A
ASV105	0	9	17	6	22	27	6	0	8	2	12	18	2	3	14	6	8	44	39	13	2	2	10	8	0	57	3	62	4	27	59	0	1	14	62	16	5	6	Bacteria	Firmicutes	Bacilli	Lactobacillales	Streptococcaceae	Streptococcus	#N/A
ASV106	171	0	33	0	0	13	50	39	40	0	13	30	5	0	0	3	25	0	0	3	0	0	45	20	0	8	2	1	6	42	0	37	2	0	1	0	5	0	Bacteria	Proteobacteria	Gammaproteobacteria	Betaproteobacteriales	Neisseriaceae	Neisseria	#N/A
ASV107	191	0	24	0	0	11	58	42	31	0	13	43	6	0	0	1	15	0	0	0	0	2	28	25	0	13	4	1	2	41	0	37	1	0	1	0	3	0	Bacteria	Proteobacteria	Gammaproteobacteria	Betaproteobacteriales	Neisseriaceae	Neisseria	#N/A
ASV108	3	10	24	2	18	13	11	13	3	1	11	10	11	6	7	0	4	32	30	11	19	8	10	7	0	25	13	68	9	36	75	4	0	13	22	49	2	10	Bacteria	Firmicutes	Negativicutes	Selenomonadales	Veillonellaceae	Veillonella	#N/A
ASV109	31	1	32	9	30	15	12	6	13	13	16	15	6	30	6	12	5	10	6	10	24	4	25	4	3	26	8	22	9	17	107	11	11	1	5	16	11	7	Bacteria	Firmicutes	Bacilli	Lactobacillales	Carnobacteriaceae	Granulicatella	#N/A
ASV110	22	7	12	20	6	7	20	6	16	10	15	38	2	11	5	26	15	7	5	1	27	7	18	4	6	50	10	25	7	8	73	31	14	7	5	8	23	13	Bacteria	Firmicutes	Bacilli	Lactobacillales	Streptococcaceae	Streptococcus	#N/A
ASV111	14	16	17	3	6	15	32	42	11	6	2	30	3	15	0	0	17	30	27	23	24	13	20	4	3	2	13	44	20	49	26	12	2	5	26	7	0	3	Bacteria	Bacteroidetes	Bacteroidia	Bacteroidales	Prevotellaceae	Prevotella_7	#N/A
ASV112	30	3	4	15	6	0	24	16	5	20	3	21	13	9	11	83	15	0	9	1	11	16	19	23	2	4	6	8	4	12	101	45	5	0	9	7	6	15	Bacteria	Proteobacteria	Gammaproteobacteria	Pasteurellales	Pasteurellaceae	Haemophilus	#N/A
ASV113	15	6	10	19	8	9	18	2	6	9	10	36	2	8	2	18	12	3	7	3	38	14	21	7	9	51	9	21	6	11	79	28	14	4	5	13	28	14	Bacteria	Firmicutes	Bacilli	Lactobacillales	Streptococcaceae	Streptococcus	#N/A
ASV114	73	6	6	6	14	4	30	43	2	9	1	42	6	24	4	24	28	0	7	7	6	2	13	8	17	7	6	6	0	28	25	32	37	5	17	11	0	17	Bacteria	Fusobacteria	Fusobacteriia	Fusobacteriales	Fusobacteriaceae	Fusobacterium	#N/A
ASV115	11	3	13	12	5	9	20	12	14	10	16	38	2	10	1	14	19	5	6	5	35	9	23	7	3	50	16	21	11	11	54	33	22	10	2	7	17	14	Bacteria	Firmicutes	Bacilli	Lactobacillales	Streptococcaceae	Streptococcus	#N/A
ASV116	0	7	18	4	9	30	11	0	5	2	10	4	4	3	8	12	2	43	23	19	0	4	8	2	0	45	3	91	11	18	46	6	2	15	79	9	5	10	Bacteria	Firmicutes	Bacilli	Lactobacillales	Streptococcaceae	Streptococcus	#N/A
ASV117	17	19	12	4	10	6	33	32	3	4	1	31	0	13	1	0	19	28	41	16	19	12	17	8	4	1	18	48	7	36	43	14	2	8	31	6	0	4	Bacteria	Bacteroidetes	Bacteroidia	Bacteroidales	Prevotellaceae	Prevotella_7	#N/A
ASV118	4	6	14	3	46	14	17	12	0	2	15	9	12	6	9	0	3	26	20	16	17	5	11	10	0	21	22	60	4	34	62	4	0	12	24	37	0	10	Bacteria	Firmicutes	Negativicutes	Selenomonadales	Veillonellaceae	Veillonella	#N/A
ASV119	158	0	25	0	0	12	50	34	28	0	12	30	6	0	0	3	30	0	0	3	0	0	43	28	0	9	2	0	2	55	0	31	2	0	2	0	1	0	Bacteria	Proteobacteria	Gammaproteobacteria	Betaproteobacteriales	Neisseriaceae	Neisseria	#N/A
ASV120	13	10	11	5	8	11	29	38	8	6	1	35	0	6	0	0	20	30	25	29	25	11	20	7	3	4	6	47	13	40	31	13	1	16	28	4	0	5	Bacteria	Bacteroidetes	Bacteroidia	Bacteroidales	Prevotellaceae	Prevotella_7	#N/A
ASV121	23	6	3	21	2	0	16	8	1	13	1	11	10	6	3	64	18	1	11	2	9	13	9	28	6	3	9	4	19	11	116	59	3	2	15	14	2	13	Bacteria	Proteobacteria	Gammaproteobacteria	Pasteurellales	Pasteurellaceae	Haemophilus	#N/A
ASV122	0	9	9	7	27	9	12	12	1	0	16	2	10	9	4	0	4	23	20	13	22	4	9	8	0	16	16	50	8	28	82	4	0	10	36	65	0	7	Bacteria	Firmicutes	Negativicutes	Selenomonadales	Veillonellaceae	Veillonella	#N/A
ASV123	140	0	31	0	0	11	45	32	27	0	12	38	4	0	0	3	21	0	0	6	0	4	33	29	0	9	8	1	8	34	0	43	5	0	3	0	2	0	Bacteria	Proteobacteria	Gammaproteobacteria	Betaproteobacteriales	Neisseriaceae	Neisseria	#N/A
ASV124	19	2	6	13	5	1	26	9	4	16	4	9	11	3	1	65	17	3	9	4	10	11	10	28	5	2	11	8	18	17	111	49	8	1	8	11	1	9	Bacteria	Proteobacteria	Gammaproteobacteria	Pasteurellales	Pasteurellaceae	Haemophilus	#N/A
ASV125	3	7	21	0	27	11	20	15	3	1	6	8	11	8	10	0	8	27	23	12	18	2	7	8	0	19	12	51	4	41	65	2	1	9	26	44	0	14	Bacteria	Firmicutes	Negativicutes	Selenomonadales	Veillonellaceae	Veillonella	#N/A
ASV126	0	19	15	5	22	29	9	3	7	0	14	9	2	4	15	8	0	46	22	11	0	4	3	2	0	49	6	79	10	24	31	6	0	11	58	12	2	6	Bacteria	Firmicutes	Bacilli	Lactobacillales	Streptococcaceae	Streptococcus	#N/A
ASV127	38	1	23	13	30	15	12	6	9	11	13	18	5	19	5	16	2	3	5	9	21	8	17	15	6	16	4	18	1	19	90	20	11	2	9	14	12	7	Bacteria	Firmicutes	Bacilli	Lactobacillales	Carnobacteriaceae	Granulicatella	#N/A
ASV128	3	11	15	3	27	12	9	5	2	0	6	7	15	5	4	2	4	37	12	11	20	2	7	10	0	27	13	49	6	42	72	5	0	6	26	52	0	16	Bacteria	Firmicutes	Negativicutes	Selenomonadales	Veillonellaceae	Veillonella	dispar
ASV129	12	3	9	13	11	10	16	3	8	9	13	19	1	7	2	8	17	3	5	10	26	9	31	12	6	34	15	22	4	12	78	31	14	10	3	12	27	14	Bacteria	Firmicutes	Bacilli	Lactobacillales	Streptococcaceae	Streptococcus	#N/A
ASV130	54	9	1	16	5	4	21	32	3	25	0	23	5	24	9	25	26	0	11	3	13	2	7	8	26	1	7	8	0	26	16	40	43	2	21	0	0	18	Bacteria	Fusobacteria	Fusobacteriia	Fusobacteriales	Fusobacteriaceae	Fusobacterium	#N/A
ASV131	30	3	14	12	13	26	15	4	3	12	10	11	11	16	2	9	6	9	6	5	30	11	25	7	2	24	14	16	3	19	95	12	6	3	7	16	18	7	Bacteria	Firmicutes	Bacilli	Lactobacillales	Carnobacteriaceae	Granulicatella	#N/A
ASV132	0	6	15	2	17	27	10	8	6	3	13	7	14	2	10	12	3	35	29	23	2	2	4	0	0	44	11	71	7	30	31	3	3	9	58	5	4	3	Bacteria	Firmicutes	Bacilli	Lactobacillales	Streptococcaceae	Streptococcus	#N/A
ASV133	17	4	5	11	5	0	16	3	4	9	4	11	13	5	2	50	14	0	9	1	16	32	24	28	8	1	5	13	11	16	109	42	5	1	2	10	7	15	Bacteria	Proteobacteria	Gammaproteobacteria	Pasteurellales	Pasteurellaceae	Haemophilus	#N/A
ASV134	51	4	9	10	7	4	15	33	5	14	3	22	7	28	6	21	32	2	4	5	12	1	14	6	21	10	8	8	0	28	19	39	28	0	20	8	0	22	Bacteria	Fusobacteria	Fusobacteriia	Fusobacteriales	Fusobacteriaceae	Fusobacterium	#N/A
ASV135	9	23	15	1	10	8	35	36	8	6	3	33	3	8	1	0	17	20	26	27	19	12	10	4	1	4	16	33	12	35	26	12	3	9	33	3	0	4	Bacteria	Bacteroidetes	Bacteroidia	Bacteroidales	Prevotellaceae	Prevotella_7	#N/A
ASV136	11	7	9	10	0	5	9	4	8	2	7	24	4	7	1	13	17	3	4	5	50	14	30	8	5	36	12	24	9	14	73	31	14	9	1	6	31	7	Bacteria	Firmicutes	Bacilli	Lactobacillales	Streptococcaceae	Streptococcus	#N/A
ASV137	21	5	5	6	3	0	12	10	4	10	2	4	9	8	4	53	18	0	10	4	16	21	17	25	5	3	8	5	10	14	118	46	7	4	7	9	5	13	Bacteria	Proteobacteria	Gammaproteobacteria	Pasteurellales	Pasteurellaceae	Haemophilus	#N/A
ASV138	33	5	13	17	25	13	11	9	17	12	22	13	7	14	3	18	4	7	6	3	20	6	14	9	5	21	10	21	7	22	75	12	9	2	7	8	13	7	Bacteria	Firmicutes	Bacilli	Lactobacillales	Carnobacteriaceae	Granulicatella	#N/A
ASV139	27	1	11	5	26	12	15	2	16	8	14	15	10	14	3	14	11	10	8	7	19	6	16	5	4	22	7	13	7	23	93	18	13	5	8	9	16	6	Bacteria	Firmicutes	Bacilli	Lactobacillales	Carnobacteriaceae	Granulicatella	#N/A
ASV140	10	13	5	1	7	7	33	43	12	3	3	22	1	8	0	2	14	28	25	21	30	10	21	2	1	1	11	36	20	33	28	13	1	9	34	2	1	7	Bacteria	Bacteroidetes	Bacteroidia	Bacteroidales	Prevotellaceae	Prevotella_7	#N/A
ASV141	11	4	3	11	3	0	12	15	4	7	1	7	8	2	7	39	17	0	4	4	21	23	25	23	4	2	10	10	13	10	128	48	12	1	9	9	1	7	Bacteria	Proteobacteria	Gammaproteobacteria	Pasteurellales	Pasteurellaceae	Haemophilus	#N/A
ASV142	7	4	9	15	1	4	11	6	5	5	18	31	6	6	2	26	8	2	5	2	41	7	24	2	9	43	14	14	6	14	64	25	8	12	2	5	37	8	Bacteria	Firmicutes	Bacilli	Lactobacillales	Streptococcaceae	Streptococcus	#N/A
ASV143	0	8	13	7	16	23	6	0	4	1	6	5	1	3	8	6	1	34	25	20	0	5	8	4	0	43	8	73	8	29	39	4	1	15	57	11	7	8	Bacteria	Firmicutes	Bacilli	Lactobacillales	Streptococcaceae	Streptococcus	#N/A
ASV144	11	10	5	12	5	5	16	4	8	10	10	33	1	7	2	18	9	1	1	4	28	6	26	6	7	47	18	18	7	6	67	36	9	5	4	1	27	9	Bacteria	Firmicutes	Bacilli	Lactobacillales	Streptococcaceae	Streptococcus	#N/A
ASV145	54	3	2	15	7	4	19	43	5	15	2	26	0	31	5	17	24	2	3	2	9	2	13	2	22	6	5	4	0	30	13	33	37	2	14	0	0	26	Bacteria	Fusobacteria	Fusobacteriia	Fusobacteriales	Fusobacteriaceae	Fusobacterium	#N/A
ASV146	10	10	6	4	2	7	17	27	4	3	1	29	5	11	1	0	19	11	27	34	44	5	23	5	7	5	12	29	7	24	44	16	2	10	27	4	0	3	Bacteria	Bacteroidetes	Bacteroidia	Bacteroidales	Prevotellaceae	Prevotella_7	#N/A
ASV147	158	0	19	0	0	15	33	28	36	0	13	27	7	0	0	1	22	0	0	2	0	2	18	25	0	8	5	0	0	33	0	36	3	0	2	0	2	0	Bacteria	Proteobacteria	Gammaproteobacteria	Betaproteobacteriales	Neisseriaceae	Neisseria	#N/A
ASV148	149	0	39	0	0	4	44	34	24	0	10	21	8	0	0	0	25	0	0	5	0	1	32	19	0	10	3	1	0	37	0	27	0	0	0	0	1	0	Bacteria	Proteobacteria	Gammaproteobacteria	Betaproteobacteriales	Neisseriaceae	Neisseria	#N/A
ASV149	145	0	23	0	0	13	38	25	35	0	8	24	7	0	0	1	29	0	0	3	0	0	31	18	0	8	3	2	0	34	0	42	3	0	1	0	1	0	Bacteria	Proteobacteria	Gammaproteobacteria	Betaproteobacteriales	Neisseriaceae	Neisseria	#N/A
ASV150	12	16	5	1	4	14	29	25	4	3	3	26	2	5	4	0	15	22	19	16	55	10	37	4	8	2	13	23	9	23	20	13	1	17	24	5	0	4	Bacteria	Bacteroidetes	Bacteroidia	Bacteroidales	Prevotellaceae	Prevotella_7	#N/A
ASV151	27	9	3	13	10	4	21	10	1	13	3	14	9	9	1	53	17	1	4	2	12	9	14	15	8	0	6	11	13	19	81	40	5	3	11	6	1	9	Bacteria	Proteobacteria	Gammaproteobacteria	Pasteurellales	Pasteurellaceae	Haemophilus	#N/A
ASV152	8	6	4	15	4	3	14	5	19	9	11	25	2	9	0	18	13	1	5	1	36	12	11	5	12	37	11	13	7	10	58	33	7	18	2	3	32	8	Bacteria	Firmicutes	Bacilli	Lactobacillales	Streptococcaceae	Streptococcus	#N/A
ASV153	39	0	0	47	0	6	45	0	19	29	2	62	1	2	0	11	4	0	0	9	1	0	8	22	9	0	15	0	1	54	0	76	0	0	0	0	17	7	Bacteria	Bacteroidetes	Bacteroidia	Bacteroidales	Porphyromonadaceae	Porphyromonas	#N/A
ASV154	11	4	5	8	1	0	23	5	3	9	3	7	10	9	4	36	26	0	9	5	18	27	23	19	1	1	7	4	9	11	114	32	3	6	8	16	1	7	Bacteria	Proteobacteria	Gammaproteobacteria	Pasteurellales	Pasteurellaceae	Haemophilus	#N/A
ASV155	31	0	3	35	0	6	41	1	16	18	0	65	3	2	0	5	5	0	0	5	1	0	9	27	10	0	3	0	2	64	0	83	7	0	1	0	15	21	Bacteria	Bacteroidetes	Bacteroidia	Bacteroidales	Porphyromonadaceae	Porphyromonas	#N/A
ASV156	11	14	13	2	7	10	27	39	6	5	4	37	1	8	1	0	10	21	16	21	23	7	14	7	4	1	5	31	7	18	32	18	0	3	43	4	0	6	Bacteria	Bacteroidetes	Bacteroidia	Bacteroidales	Prevotellaceae	Prevotella_7	#N/A
ASV157	8	11	21	2	1	7	16	26	3	6	3	25	3	7	0	0	21	11	21	25	32	13	25	2	5	4	12	40	9	30	27	11	1	17	21	6	0	3	Bacteria	Bacteroidetes	Bacteroidia	Bacteroidales	Prevotellaceae	Prevotella_7	#N/A
ASV158	5	8	9	2	6	13	15	21	11	3	2	28	0	5	0	0	19	19	19	24	27	11	37	4	5	1	11	29	9	20	39	13	2	15	33	3	0	6	Bacteria	Bacteroidetes	Bacteroidia	Bacteroidales	Prevotellaceae	Prevotella_7	#N/A
ASV159	2	3	19	1	15	9	18	6	0	0	14	5	6	6	2	0	2	36	14	13	10	3	7	7	0	17	16	46	10	28	69	2	0	8	20	48	0	10	Bacteria	Firmicutes	Negativicutes	Selenomonadales	Veillonellaceae	Veillonella	#N/A
ASV160	5	18	14	3	7	15	24	33	9	1	0	21	2	6	2	0	18	11	17	18	31	8	29	6	6	0	10	39	12	22	27	11	2	13	24	1	0	5	Bacteria	Bacteroidetes	Bacteroidia	Bacteroidales	Prevotellaceae	Prevotella_7	#N/A
ASV161	150	0	22	0	0	17	38	36	30	0	8	30	4	0	0	0	21	0	0	1	0	0	23	18	0	5	3	1	0	33	0	26	0	0	2	0	2	0	Bacteria	Proteobacteria	Gammaproteobacteria	Betaproteobacteriales	Neisseriaceae	Neisseria	#N/A
ASV162	29	6	18	10	27	11	11	9	11	11	16	16	3	21	3	24	4	4	2	2	12	11	8	3	5	20	8	14	5	12	74	10	7	5	5	14	10	6	Bacteria	Firmicutes	Bacilli	Lactobacillales	Carnobacteriaceae	Granulicatella	#N/A
ASV163	50	12	2	9	3	3	13	30	6	19	1	26	8	24	3	14	17	6	3	3	6	5	13	3	26	2	5	2	0	22	17	32	42	0	22	0	0	17	Bacteria	Fusobacteria	Fusobacteriia	Fusobacteriales	Fusobacteriaceae	Fusobacterium	#N/A
ASV164	26	0	11	11	19	18	10	2	10	8	12	18	6	12	4	14	3	8	4	5	17	1	18	5	4	28	6	9	4	16	84	14	9	3	12	12	11	9	Bacteria	Firmicutes	Bacilli	Lactobacillales	Carnobacteriaceae	Granulicatella	#N/A
ASV165	3	12	12	2	7	6	30	30	6	2	3	19	0	3	0	0	13	14	14	20	40	12	35	9	4	2	9	30	8	22	26	12	0	16	33	2	0	5	Bacteria	Bacteroidetes	Bacteroidia	Bacteroidales	Prevotellaceae	Prevotella_7	#N/A
ASV166	14	8	12	14	2	5	17	8	2	6	12	17	0	3	3	13	13	2	8	3	33	11	22	5	10	33	7	14	6	15	51	30	7	8	5	5	31	5	Bacteria	Firmicutes	Bacilli	Lactobacillales	Streptococcaceae	Streptococcus	#N/A
ASV167	4	12	3	4	6	2	24	20	6	2	0	33	4	3	0	0	8	14	18	34	39	10	32	2	2	1	9	28	6	24	39	10	1	14	36	3	1	4	Bacteria	Bacteroidetes	Bacteroidia	Bacteroidales	Prevotellaceae	Prevotella_7	#N/A
ASV168	0	7	17	1	9	17	8	0	4	2	15	4	3	4	11	4	2	33	14	15	0	2	3	2	2	35	3	66	9	21	33	6	2	20	63	6	4	9	Bacteria	Firmicutes	Bacilli	Lactobacillales	Streptococcaceae	Streptococcus	#N/A
ASV169	0	6	10	4	15	14	6	0	4	1	10	8	3	2	9	3	3	26	16	18	1	4	7	8	0	40	4	84	6	24	38	3	4	11	45	8	2	9	Bacteria	Firmicutes	Bacilli	Lactobacillales	Streptococcaceae	Streptococcus	#N/A
ASV170	31	1	18	6	20	10	17	7	13	11	14	18	3	21	3	16	7	9	2	17	17	3	15	8	1	15	12	12	4	6	62	8	7	5	7	8	14	7	Bacteria	Firmicutes	Bacilli	Lactobacillales	Carnobacteriaceae	Granulicatella	adiacens/para-adiacens
ASV171	61	3	7	8	7	3	19	42	6	15	0	25	5	17	6	13	17	9	0	5	10	4	10	5	18	5	4	7	0	17	7	29	44	2	14	1	0	9	Bacteria	Fusobacteria	Fusobacteriia	Fusobacteriales	Fusobacteriaceae	Fusobacterium	#N/A
ASV172	22	3	13	9	23	15	13	2	9	4	5	23	4	18	2	7	3	1	6	5	21	5	17	4	5	17	13	16	6	15	90	16	7	5	3	12	8	6	Bacteria	Firmicutes	Bacilli	Lactobacillales	Carnobacteriaceae	Granulicatella	#N/A
ASV173	3	2	21	3	13	14	12	11	0	1	6	8	12	7	6	0	2	26	18	10	10	5	5	6	0	15	16	45	6	25	66	4	0	1	25	38	2	8	Bacteria	Firmicutes	Negativicutes	Selenomonadales	Veillonellaceae	Veillonella	#N/A
ASV174	0	8	16	3	28	26	6	0	6	2	10	16	5	2	13	7	1	32	15	13	0	3	5	7	0	29	3	57	4	22	24	3	1	6	58	7	4	7	Bacteria	Firmicutes	Bacilli	Lactobacillales	Streptococcaceae	Streptococcus	#N/A
ASV175	1	7	13	2	22	11	12	9	0	0	14	5	12	5	4	3	2	23	17	9	11	4	10	2	0	19	21	45	3	25	62	4	2	10	23	32	0	3	Bacteria	Firmicutes	Negativicutes	Selenomonadales	Veillonellaceae	Veillonella	#N/A
ASV176	30	0	3	26	0	2	38	1	27	8	0	39	1	6	0	9	4	0	0	19	2	0	7	13	10	0	6	0	2	66	0	95	0	0	2	0	22	9	Bacteria	Bacteroidetes	Bacteroidia	Bacteroidales	Porphyromonadaceae	Porphyromonas	#N/A
ASV177	51	4	0	5	3	3	8	31	0	16	0	22	8	18	7	11	25	0	5	1	12	4	14	3	24	7	7	12	0	33	13	34	30	3	19	0	0	13	Bacteria	Fusobacteria	Fusobacteriia	Fusobacteriales	Fusobacteriaceae	Fusobacterium	#N/A
ASV178	130	0	26	0	0	9	45	19	23	0	12	27	5	0	0	1	24	0	0	4	0	2	28	15	0	12	4	1	0	30	0	20	4	0	4	0	1	0	Bacteria	Proteobacteria	Gammaproteobacteria	Betaproteobacteriales	Neisseriaceae	Neisseria	#N/A
ASV179	6	9	8	8	8	4	17	7	12	5	14	28	2	9	2	20	9	2	5	4	30	12	25	4	6	31	8	10	6	14	37	25	8	11	3	4	22	10	Bacteria	Firmicutes	Bacilli	Lactobacillales	Streptococcaceae	Streptococcus	#N/A
ASV180	16	5	5	14	1	0	14	9	4	13	4	6	9	4	2	50	20	0	5	1	10	14	16	19	8	2	8	5	7	11	95	32	5	3	8	8	1	7	Bacteria	Proteobacteria	Gammaproteobacteria	Pasteurellales	Pasteurellaceae	Haemophilus	#N/A
ASV181	13	4	1	8	2	0	12	15	4	9	0	7	8	2	1	43	30	0	5	4	16	18	25	15	6	2	7	6	12	14	84	28	2	3	5	15	1	12	Bacteria	Proteobacteria	Gammaproteobacteria	Pasteurellales	Pasteurellaceae	Haemophilus	#N/A
ASV182	3	6	9	2	32	8	8	10	0	0	12	9	12	4	2	0	7	15	17	13	12	3	4	4	0	15	9	46	7	27	69	4	0	6	26	30	0	7	Bacteria	Firmicutes	Negativicutes	Selenomonadales	Veillonellaceae	Veillonella	#N/A
ASV183	22	4	0	39	0	3	43	1	18	12	0	53	0	6	0	11	7	0	0	8	1	0	11	16	10	0	6	0	1	51	0	92	0	0	2	0	10	11	Bacteria	Bacteroidetes	Bacteroidia	Bacteroidales	Porphyromonadaceae	Porphyromonas	#N/A
ASV184	0	2	10	2	16	24	2	3	8	0	12	11	1	5	16	2	9	33	15	11	0	0	6	3	0	33	7	66	12	18	24	3	2	10	55	11	2	3	Bacteria	Firmicutes	Bacilli	Lactobacillales	Streptococcaceae	Streptococcus	#N/A
ASV185	0	6	18	4	11	25	8	0	1	0	16	5	2	7	16	4	2	32	17	17	0	0	5	4	0	37	7	58	11	22	28	2	3	10	43	7	5	4	Bacteria	Firmicutes	Bacilli	Lactobacillales	Streptococcaceae	Streptococcus	#N/A
ASV186	10	12	6	1	3	11	25	33	1	1	2	23	0	6	0	0	12	13	23	20	40	13	27	2	2	3	9	24	8	25	25	12	1	12	20	4	0	5	Bacteria	Bacteroidetes	Bacteroidia	Bacteroidales	Prevotellaceae	Prevotella_7	#N/A
ASV187	21	2	14	8	19	11	8	5	15	10	11	12	3	18	1	16	3	6	6	6	21	4	11	8	1	23	5	19	2	9	87	11	3	2	6	6	15	5	Bacteria	Firmicutes	Bacilli	Lactobacillales	Carnobacteriaceae	Granulicatella	#N/A
ASV188	29	1	15	6	24	16	14	6	8	11	13	6	1	22	4	17	7	8	5	6	22	8	15	7	1	16	5	17	4	9	62	11	4	0	5	15	6	4	Bacteria	Firmicutes	Bacilli	Lactobacillales	Carnobacteriaceae	Granulicatella	#N/A
ASV189	17	5	7	4	13	4	19	4	0	6	2	1	6	22	14	5	12	19	4	5	13	0	11	4	0	8	10	34	9	16	60	2	3	6	43	20	3	18	Bacteria	Firmicutes	Negativicutes	Selenomonadales	Veillonellaceae	Veillonella	#N/A
ASV190	17	5	3	17	3	0	15	14	2	7	0	8	11	2	3	41	12	0	5	4	22	18	21	14	3	0	9	4	6	13	84	32	2	0	6	10	4	12	Bacteria	Proteobacteria	Gammaproteobacteria	Pasteurellales	Pasteurellaceae	Haemophilus	#N/A
ASV191	27	0	1	44	0	1	38	1	12	18	0	42	0	2	0	5	1	0	0	16	0	0	9	14	9	0	6	0	0	69	0	83	0	0	0	0	20	8	Bacteria	Bacteroidetes	Bacteroidia	Bacteroidales	Porphyromonadaceae	Porphyromonas	#N/A
ASV192	52	6	4	5	3	1	20	27	3	13	0	27	6	14	4	18	16	4	2	2	5	5	8	9	21	7	0	5	0	16	11	35	35	1	17	1	0	22	Bacteria	Fusobacteria	Fusobacteriia	Fusobacteriales	Fusobacteriaceae	Fusobacterium	#N/A
ASV193	0	6	13	3	14	36	4	3	1	0	21	0	10	5	2	5	0	37	11	7	11	0	16	4	0	37	32	24	7	14	26	2	1	14	23	31	2	3	Bacteria	Firmicutes	Bacilli	Lactobacillales	Streptococcaceae	Streptococcus	#N/A
ASV194	0	12	18	4	23	26	9	4	1	0	30	0	3	5	9	0	0	31	15	6	12	1	11	5	0	42	20	30	9	12	22	1	5	7	18	27	2	3	Bacteria	Firmicutes	Bacilli	Lactobacillales	Streptococcaceae	Streptococcus	#N/A
ASV195	0	37	0	0	18	0	4	0	0	11	0	2	50	48	0	30	5	3	19	0	0	3	5	36	12	6	4	0	2	0	59	0	0	0	9	0	59	0	Bacteria	Proteobacteria	Gammaproteobacteria	Betaproteobacteriales	Neisseriaceae	Neisseria	#N/A
ASV196	24	6	10	2	11	1	8	7	0	5	0	2	1	14	15	6	15	21	5	1	7	0	10	1	0	4	28	27	11	20	57	2	3	10	41	21	4	21	Bacteria	Firmicutes	Negativicutes	Selenomonadales	Veillonellaceae	Veillonella	#N/A
ASV197	3	13	7	5	5	7	22	31	8	4	0	21	1	8	0	0	11	24	27	17	11	10	12	5	5	1	15	32	13	25	26	9	0	9	29	1	0	4	Bacteria	Bacteroidetes	Bacteroidia	Bacteroidales	Prevotellaceae	Prevotella_7	#N/A
ASV198	0	35	0	0	22	0	8	0	2	15	0	6	34	45	0	41	1	4	16	0	0	10	1	40	11	1	7	0	4	0	66	0	0	0	7	0	44	0	Bacteria	Proteobacteria	Gammaproteobacteria	Betaproteobacteriales	Neisseriaceae	Neisseria	#N/A
ASV199	10	3	6	10	3	0	15	11	1	7	2	1	3	1	5	30	23	0	3	3	21	13	25	16	8	1	4	3	7	16	108	25	7	0	7	5	4	11	Bacteria	Proteobacteria	Gammaproteobacteria	Pasteurellales	Pasteurellaceae	Haemophilus	#N/A
ASV200	13	11	11	19	3	10	12	8	8	12	17	28	1	9	1	14	1	2	23	9	6	4	15	16	2	25	6	14	3	37	15	29	1	2	9	2	13	6	Bacteria	Firmicutes	Bacilli	Bacillales	Family_XI	Gemella	#N/A
ASV201	10	9	13	1	4	4	28	33	3	1	3	28	0	4	0	0	10	11	14	20	27	13	25	5	4	2	4	27	8	21	36	11	0	12	19	2	0	5	Bacteria	Bacteroidetes	Bacteroidia	Bacteroidales	Prevotellaceae	Prevotella_7	#N/A
ASV202	17	3	13	18	2	2	11	7	7	13	8	22	0	14	2	18	1	2	22	9	7	7	10	8	2	26	8	19	4	23	24	26	4	5	20	6	18	8	Bacteria	Firmicutes	Bacilli	Bacillales	Family_XI	Gemella	#N/A
ASV203	0	2	6	0	31	29	7	3	0	1	25	0	3	4	5	3	0	40	12	4	17	3	17	3	0	38	20	22	6	13	25	1	4	8	24	31	3	5	Bacteria	Firmicutes	Bacilli	Lactobacillales	Streptococcaceae	Streptococcus	#N/A
ASV204	25	2	12	9	22	18	13	6	12	3	15	16	5	23	4	19	4	4	1	6	15	5	11	5	2	23	7	11	2	10	67	9	2	3	7	7	6	3	Bacteria	Firmicutes	Bacilli	Lactobacillales	Carnobacteriaceae	Granulicatella	#N/A
ASV205	13	5	5	3	2	4	16	7	5	3	10	17	3	11	3	13	13	4	4	4	33	5	18	4	10	39	12	16	4	16	35	24	15	7	1	4	21	5	Bacteria	Firmicutes	Bacilli	Lactobacillales	Streptococcaceae	Streptococcus	#N/A
ASV206	9	8	11	22	2	10	20	6	8	15	6	17	2	14	8	14	2	3	20	11	3	10	12	12	4	27	7	15	5	26	7	22	4	8	15	5	13	10	Bacteria	Firmicutes	Bacilli	Bacillales	Family_XI	Gemella	#N/A
ASV207	4	5	8	3	4	2	20	19	6	1	0	17	3	5	0	0	14	9	18	28	47	12	40	4	2	1	12	28	4	21	32	14	1	11	13	0	0	3	Bacteria	Bacteroidetes	Bacteroidia	Bacteroidales	Prevotellaceae	Prevotella_7	#N/A
ASV208	1	11	17	1	27	13	13	22	0	1	10	9	7	3	1	1	3	22	14	11	14	6	4	3	0	19	11	34	3	20	37	1	0	5	27	32	0	4	Bacteria	Firmicutes	Negativicutes	Selenomonadales	Veillonellaceae	Veillonella	#N/A
ASV209	43	10	2	6	11	1	16	21	4	13	1	27	4	22	3	14	17	1	8	3	12	4	14	6	10	6	5	6	1	20	12	34	23	0	14	0	0	12	Bacteria	Fusobacteria	Fusobacteriia	Fusobacteriales	Fusobacteriaceae	Fusobacterium	#N/A
ASV210	30	7	2	13	5	4	12	29	1	20	0	29	3	21	1	12	17	0	8	3	6	0	10	10	12	4	2	7	0	23	7	35	38	1	16	0	0	18	Bacteria	Fusobacteria	Fusobacteriia	Fusobacteriales	Fusobacteriaceae	Fusobacterium	#N/A
ASV211	25	9	13	22	3	4	16	6	11	8	14	21	2	11	3	12	2	0	21	2	8	5	16	7	0	20	3	18	9	35	13	21	3	3	16	3	13	6	Bacteria	Firmicutes	Bacilli	Bacillales	Family_XI	Gemella	#N/A
ASV212	14	15	9	4	5	8	22	23	7	1	0	24	1	3	1	0	8	15	18	27	28	7	21	6	3	2	7	28	7	13	25	12	1	9	23	2	0	5	Bacteria	Bacteroidetes	Bacteroidia	Bacteroidales	Prevotellaceae	Prevotella_7	#N/A
ASV213	0	1	7	3	16	15	4	1	1	0	6	7	5	0	10	5	3	41	19	8	0	4	3	6	0	53	7	62	3	17	28	3	2	4	43	7	4	2	Bacteria	Firmicutes	Bacilli	Lactobacillales	Streptococcaceae	Streptococcus	#N/A
ASV214	108	0	15	0	0	9	32	33	19	0	8	17	1	0	0	0	23	0	0	0	0	2	33	23	0	9	4	3	0	25	0	28	4	0	2	0	1	0	Bacteria	Proteobacteria	Gammaproteobacteria	Betaproteobacteriales	Neisseriaceae	Neisseria	#N/A
ASV215	14	4	3	10	5	0	10	10	2	7	5	2	5	3	1	38	15	0	4	0	14	18	20	23	4	2	6	5	12	14	92	26	7	0	3	8	1	4	Bacteria	Proteobacteria	Gammaproteobacteria	Pasteurellales	Pasteurellaceae	Haemophilus	#N/A
ASV216	10	18	9	0	5	9	20	16	5	3	1	28	1	2	1	0	12	8	13	20	32	6	28	5	4	1	9	34	10	21	24	7	1	4	22	4	0	4	Bacteria	Bacteroidetes	Bacteroidia	Bacteroidales	Prevotellaceae	Prevotella_7	#N/A
ASV217	2	14	18	1	9	18	3	10	10	10	6	7	3	10	8	9	0	23	13	13	12	2	8	0	0	7	1	54	8	28	12	2	3	14	20	16	15	6	Bacteria	Firmicutes	Bacilli	Lactobacillales	Streptococcaceae	Streptococcus	#N/A
ASV218	6	6	9	3	6	8	25	22	4	4	3	24	1	3	0	0	12	7	12	23	30	11	28	9	0	2	6	26	8	15	22	11	3	9	24	4	0	9	Bacteria	Bacteroidetes	Bacteroidia	Bacteroidales	Prevotellaceae	Prevotella_7	#N/A
ASV219	0	14	22	2	18	14	6	4	12	11	6	8	6	12	4	13	0	19	10	18	8	5	11	3	0	15	10	34	0	23	7	5	5	17	14	16	14	8	Bacteria	Firmicutes	Bacilli	Lactobacillales	Streptococcaceae	Streptococcus	#N/A
ASV220	121	0	26	0	0	7	41	15	24	0	11	15	4	0	0	0	14	0	0	1	0	0	29	12	0	7	3	0	0	40	0	20	0	0	1	0	2	0	Bacteria	Proteobacteria	Gammaproteobacteria	Betaproteobacteriales	Neisseriaceae	Neisseria	#N/A
ASV221	21	1	0	33	0	5	50	1	15	13	2	54	0	2	0	2	6	0	0	10	0	0	10	14	8	0	9	0	0	38	0	74	0	0	2	0	18	5	Bacteria	Bacteroidetes	Bacteroidia	Bacteroidales	Porphyromonadaceae	Porphyromonas	#N/A
ASV222	0	7	11	3	18	17	1	0	5	2	3	7	3	1	10	6	1	43	14	7	0	3	2	4	2	36	4	55	9	23	23	6	2	6	43	6	3	6	Bacteria	Firmicutes	Bacilli	Lactobacillales	Streptococcaceae	Streptococcus	#N/A
ASV223	3	17	24	1	6	12	7	6	6	9	6	5	1	11	6	8	4	30	7	23	11	3	13	7	0	10	3	58	3	31	8	3	1	11	11	16	8	3	Bacteria	Firmicutes	Bacilli	Lactobacillales	Streptococcaceae	Streptococcus	#N/A
ASV224	25	1	0	36	0	4	36	1	14	15	1	40	1	2	0	5	1	0	0	11	1	0	8	17	8	0	4	0	1	48	0	83	0	0	0	0	22	7	Bacteria	Bacteroidetes	Bacteroidia	Bacteroidales	Porphyromonadaceae	Porphyromonas	#N/A
ASV225	98	0	25	0	0	8	40	29	26	0	10	25	3	0	0	3	20	0	0	2	0	0	23	15	0	5	2	0	1	26	0	29	0	0	0	0	1	0	Bacteria	Proteobacteria	Gammaproteobacteria	Betaproteobacteriales	Neisseriaceae	Neisseria	#N/A
ASV226	0	14	20	0	11	13	6	6	8	10	11	9	3	4	6	16	1	15	13	21	14	2	10	4	0	22	8	51	3	24	6	7	1	8	20	7	8	6	Bacteria	Firmicutes	Bacilli	Lactobacillales	Streptococcaceae	Streptococcus	#N/A
ASV227	114	0	23	0	0	6	34	29	16	0	5	20	3	0	0	2	22	0	0	0	0	2	18	22	0	8	2	0	4	27	0	27	2	0	2	0	0	0	Bacteria	Proteobacteria	Gammaproteobacteria	Betaproteobacteriales	Neisseriaceae	Neisseria	#N/A
ASV228	10	12	7	3	5	6	18	21	7	2	0	22	1	4	0	0	11	15	15	23	33	10	21	3	5	3	8	16	8	12	38	10	1	15	18	2	0	3	Bacteria	Bacteroidetes	Bacteroidia	Bacteroidales	Prevotellaceae	Prevotella_7	#N/A
ASV229	0	26	0	0	17	0	6	0	2	17	0	0	36	41	2	35	1	2	16	0	0	5	3	50	5	2	3	0	0	0	60	0	0	0	12	0	46	0	Bacteria	Proteobacteria	Gammaproteobacteria	Betaproteobacteriales	Neisseriaceae	Neisseria	#N/A
ASV230	17	4	3	9	3	0	11	8	0	2	0	7	5	5	2	46	12	0	2	1	18	20	22	13	0	4	4	7	1	8	96	29	2	2	4	6	5	6	Bacteria	Proteobacteria	Gammaproteobacteria	Pasteurellales	Pasteurellaceae	Haemophilus	#N/A
ASV231	18	5	9	3	13	5	17	0	0	2	1	8	4	14	13	5	21	16	4	3	11	2	14	2	0	1	17	24	3	13	50	0	0	4	36	21	4	20	Bacteria	Firmicutes	Negativicutes	Selenomonadales	Veillonellaceae	Veillonella	#N/A
ASV232	3	12	9	1	22	7	11	10	0	0	9	5	6	3	3	0	6	19	15	3	14	4	6	5	0	9	15	35	5	23	46	0	0	13	23	34	0	7	Bacteria	Firmicutes	Negativicutes	Selenomonadales	Veillonellaceae	Veillonella	#N/A
ASV233	22	2	18	3	14	13	12	9	9	11	9	6	4	15	1	6	3	8	6	2	14	10	12	7	2	9	6	17	3	21	54	13	6	3	7	10	12	4	Bacteria	Firmicutes	Bacilli	Lactobacillales	Carnobacteriaceae	Granulicatella	#N/A
ASV234	0	5	14	1	24	29	8	1	1	0	24	0	5	13	6	2	0	27	8	3	13	2	17	5	0	29	19	21	2	14	35	1	3	11	12	20	2	3	Bacteria	Firmicutes	Bacilli	Lactobacillales	Streptococcaceae	Streptococcus	#N/A
ASV235	48	0	8	8	5	2	11	2	7	5	0	19	4	34	7	107	19	0	11	12	0	3	1	3	6	0	2	0	1	12	2	27	5	0	2	2	4	0	Bacteria	Firmicutes	Negativicutes	Selenomonadales	Veillonellaceae	Veillonella	#N/A
ASV236	7	16	15	2	4	14	18	16	2	3	3	32	0	14	3	0	17	12	19	9	32	8	19	7	2	0	4	22	8	13	17	10	0	6	18	3	0	3	Bacteria	Bacteroidetes	Bacteroidia	Bacteroidales	Prevotellaceae	Prevotella_7	#N/A
ASV237	11	6	2	5	2	1	6	4	3	8	0	3	3	5	0	30	14	0	4	4	16	15	24	15	3	3	3	4	11	6	106	29	4	1	3	8	5	11	Bacteria	Proteobacteria	Gammaproteobacteria	Pasteurellales	Pasteurellaceae	Haemophilus	#N/A
ASV238	29	0	1	33	0	1	32	0	13	5	0	34	1	2	0	9	2	0	0	4	0	0	9	13	13	0	10	0	4	52	0	71	4	0	0	0	23	12	Bacteria	Bacteroidetes	Bacteroidia	Bacteroidales	Porphyromonadaceae	Porphyromonas	#N/A
ASV239	24	2	16	12	20	12	11	7	16	10	10	14	5	8	1	15	0	5	3	1	15	2	12	4	1	14	11	10	8	8	50	19	2	2	9	7	8	2	Bacteria	Firmicutes	Bacilli	Lactobacillales	Carnobacteriaceae	Granulicatella	#N/A
ASV240	17	6	4	2	4	6	21	4	0	2	4	2	2	13	17	1	3	21	4	2	6	0	4	7	0	3	11	19	5	15	58	4	3	5	46	27	2	25	Bacteria	Firmicutes	Negativicutes	Selenomonadales	Veillonellaceae	Veillonella	#N/A
ASV241	107	0	13	0	0	7	29	19	21	0	4	35	5	0	0	0	21	0	0	1	0	3	37	10	0	9	1	1	0	28	0	18	0	0	2	0	0	0	Bacteria	Proteobacteria	Gammaproteobacteria	Betaproteobacteriales	Neisseriaceae	Neisseria	#N/A
ASV242	44	0	8	8	4	0	6	3	7	8	2	17	5	24	5	95	10	2	9	10	0	5	2	6	0	0	4	0	1	12	6	39	13	0	6	1	3	5	Bacteria	Firmicutes	Negativicutes	Selenomonadales	Veillonellaceae	Veillonella	#N/A
ASV243	5	4	7	1	19	5	15	9	0	0	10	6	5	3	2	2	5	18	10	9	16	4	4	7	0	9	11	37	3	29	45	2	0	7	22	29	0	9	Bacteria	Firmicutes	Negativicutes	Selenomonadales	Veillonellaceae	Veillonella	#N/A
ASV244	32	5	3	6	10	2	19	36	0	15	0	15	1	18	2	10	18	0	7	0	7	3	9	9	8	4	7	6	1	14	16	27	37	0	13	0	0	9	Bacteria	Fusobacteria	Fusobacteriia	Fusobacteriales	Fusobacteriaceae	Fusobacterium	#N/A
ASV245	3	7	7	1	9	6	15	19	6	3	0	15	0	5	0	0	9	18	12	19	28	14	33	3	3	1	10	26	11	18	19	8	2	10	19	1	0	8	Bacteria	Bacteroidetes	Bacteroidia	Bacteroidales	Prevotellaceae	Prevotella_7	#N/A
ASV246	48	2	3	8	0	0	12	8	10	8	1	20	2	28	3	96	10	1	20	12	0	3	0	6	5	0	5	1	0	17	1	20	5	0	8	1	3	0	Bacteria	Firmicutes	Negativicutes	Selenomonadales	Veillonellaceae	Veillonella	#N/A
ASV247	20	3	11	13	3	3	23	5	9	11	15	21	1	9	2	17	0	4	24	7	4	3	6	13	1	24	5	10	8	19	11	13	3	6	17	5	10	8	Bacteria	Firmicutes	Bacilli	Bacillales	Family_XI	Gemella	#N/A
ASV248	4	11	9	1	3	11	10	19	2	1	0	15	2	1	0	0	10	7	19	19	37	6	39	5	4	1	5	24	6	18	29	9	1	15	15	2	0	2	Bacteria	Bacteroidetes	Bacteroidia	Bacteroidales	Prevotellaceae	Prevotella_7	#N/A
ASV249	0	5	5	4	14	19	2	1	2	0	15	4	2	0	6	3	4	31	17	12	0	1	4	2	1	37	0	51	3	15	26	3	3	7	47	9	3	3	Bacteria	Firmicutes	Bacilli	Lactobacillales	Streptococcaceae	Streptococcus	#N/A
ASV250	2	2	8	0	11	13	9	9	0	3	6	4	8	4	4	0	0	26	20	9	8	3	9	4	0	13	16	49	7	15	45	1	0	2	22	23	1	5	Bacteria	Firmicutes	Negativicutes	Selenomonadales	Veillonellaceae	Veillonella	#N/A
ASV251	30	7	0	6	5	0	12	34	0	15	0	18	5	11	4	8	12	0	5	0	9	2	6	5	17	8	2	4	1	26	9	34	32	5	16	0	0	13	Bacteria	Fusobacteria	Fusobacteriia	Fusobacteriales	Fusobacteriaceae	Fusobacterium	#N/A
ASV252	0	4	14	2	6	10	3	2	2	3	8	7	1	0	12	3	2	17	18	19	0	5	5	3	2	32	6	43	7	20	29	4	1	16	41	3	3	7	Bacteria	Firmicutes	Bacilli	Lactobacillales	Streptococcaceae	Streptococcus	#N/A
ASV253	0	11	15	1	11	18	6	11	5	15	8	13	1	6	5	10	0	15	16	12	9	1	17	8	0	11	9	37	2	23	4	1	0	17	17	8	13	4	Bacteria	Firmicutes	Bacilli	Lactobacillales	Streptococcaceae	Streptococcus	#N/A
ASV254	17	2	2	10	5	0	12	7	1	5	3	4	6	3	0	28	14	0	4	3	12	11	27	16	4	4	10	6	11	6	89	19	2	2	1	5	5	3	Bacteria	Proteobacteria	Gammaproteobacteria	Pasteurellales	Pasteurellaceae	Haemophilus	#N/A
ASV255	0	4	6	6	2	5	9	4	1	2	2	11	0	12	9	3	18	21	5	1	7	7	6	2	1	1	14	19	5	23	69	6	0	4	26	28	0	19	Bacteria	Firmicutes	Negativicutes	Selenomonadales	Veillonellaceae	Veillonella	#N/A
ASV256	18	8	8	21	3	10	8	8	8	14	13	18	1	11	3	15	2	3	13	6	4	6	11	17	3	25	6	9	3	18	6	21	5	2	18	1	5	7	Bacteria	Firmicutes	Bacilli	Bacillales	Family_XI	Gemella	#N/A
ASV257	53	7	0	8	6	3	15	25	2	23	0	18	8	14	2	7	13	0	5	3	5	3	4	8	15	3	6	3	3	13	9	23	21	0	17	2	0	10	Bacteria	Fusobacteria	Fusobacteriia	Fusobacteriales	Fusobacteriaceae	Fusobacterium	#N/A
ASV258	98	0	12	0	0	12	29	32	23	0	5	23	10	0	0	0	10	0	0	4	0	0	20	18	0	7	2	0	0	26	0	20	0	0	5	0	0	0	Bacteria	Proteobacteria	Gammaproteobacteria	Betaproteobacteriales	Neisseriaceae	Neisseria	flavescens/meningitidis/perflava/subflava
ASV259	0	4	0	4	5	1	15	7	0	2	2	3	0	19	10	3	15	13	4	3	8	1	6	0	3	1	16	20	2	22	65	6	0	10	23	30	0	29	Bacteria	Firmicutes	Negativicutes	Selenomonadales	Veillonellaceae	Veillonella	#N/A
ASV260	19	9	12	2	6	8	10	2	0	2	2	2	6	14	14	7	5	17	3	3	7	0	5	5	0	3	21	22	4	15	44	1	0	4	30	20	2	23	Bacteria	Firmicutes	Negativicutes	Selenomonadales	Veillonellaceae	Veillonella	#N/A
ASV261	0	10	12	0	15	27	11	7	3	0	18	0	6	6	4	2	0	23	13	8	9	2	15	3	1	21	20	25	2	12	13	3	5	9	14	27	1	2	Bacteria	Firmicutes	Bacilli	Lactobacillales	Streptococcaceae	Streptococcus	#N/A
ASV262	0	10	4	5	12	19	3	0	1	2	5	5	5	2	12	2	2	22	12	13	0	2	3	3	0	23	9	50	5	25	22	4	3	4	44	9	0	6	Bacteria	Firmicutes	Bacilli	Lactobacillales	Streptococcaceae	Streptococcus	#N/A
ASV263	32	2	6	14	0	0	7	6	13	3	0	18	1	34	6	76	9	0	10	15	0	3	2	9	3	0	4	4	0	18	3	28	8	0	9	0	3	2	Bacteria	Firmicutes	Negativicutes	Selenomonadales	Veillonellaceae	Veillonella	#N/A
ASV264	5	11	16	24	1	6	13	15	8	8	6	16	2	13	4	18	3	4	18	5	2	2	7	13	1	23	6	11	3	19	12	14	0	4	9	4	15	7	Bacteria	Firmicutes	Bacilli	Bacillales	Family_XI	Gemella	#N/A
ASV265	37	8	6	5	6	0	10	23	4	20	0	15	4	18	3	15	14	6	2	0	8	1	5	8	11	2	2	5	0	20	8	30	25	2	14	0	0	11	Bacteria	Fusobacteria	Fusobacteriia	Fusobacteriales	Fusobacteriaceae	Fusobacterium	#N/A
ASV266	15	1	3	8	4	0	10	8	4	8	0	5	1	1	0	21	8	0	2	10	12	18	16	18	2	4	4	3	8	5	87	28	5	0	8	8	4	9	Bacteria	Proteobacteria	Gammaproteobacteria	Pasteurellales	Pasteurellaceae	Haemophilus	#N/A
ASV267	0	8	5	1	8	14	1	3	2	0	4	8	2	1	13	2	1	27	10	12	0	2	11	4	0	33	6	42	3	9	35	5	5	11	41	8	5	5	Bacteria	Firmicutes	Bacilli	Lactobacillales	Streptococcaceae	Streptococcus	#N/A
ASV268	29	0	0	31	0	2	36	0	14	13	4	48	0	7	0	4	2	0	0	5	0	0	8	18	4	0	2	0	1	33	0	63	0	0	0	0	14	8	Bacteria	Bacteroidetes	Bacteroidia	Bacteroidales	Porphyromonadaceae	Porphyromonas	#N/A
ASV269	2	4	10	0	20	8	11	11	0	0	9	3	13	3	2	0	3	15	9	6	11	5	3	7	0	15	9	28	6	22	53	3	0	5	18	26	0	5	Bacteria	Firmicutes	Negativicutes	Selenomonadales	Veillonellaceae	Veillonella	#N/A
ASV270	11	5	7	4	9	4	19	5	0	5	3	5	1	18	13	4	10	12	4	5	7	3	5	1	0	4	17	21	4	12	51	1	1	3	32	18	3	16	Bacteria	Firmicutes	Negativicutes	Selenomonadales	Veillonellaceae	Veillonella	#N/A
ASV271	12	4	5	5	9	4	19	5	0	2	0	2	3	17	10	7	9	17	7	3	3	0	7	4	0	3	12	23	4	21	51	2	0	5	28	17	1	20	Bacteria	Firmicutes	Negativicutes	Selenomonadales	Veillonellaceae	Veillonella	#N/A
ASV272	4	12	10	1	3	5	11	23	6	1	0	22	0	5	0	0	10	15	9	21	27	10	17	2	0	2	11	19	7	20	30	5	1	12	15	3	0	2	Bacteria	Bacteroidetes	Bacteroidia	Bacteroidales	Prevotellaceae	Prevotella_7	#N/A
ASV273	0	3	6	1	6	4	11	3	0	3	1	5	4	18	12	3	9	22	2	2	13	2	6	3	0	8	11	32	2	10	58	3	0	7	18	38	0	14	Bacteria	Firmicutes	Negativicutes	Selenomonadales	Veillonellaceae	Veillonella	#N/A
ASV274	0	26	0	0	21	0	2	0	4	13	0	2	51	36	0	21	5	5	14	0	1	3	1	43	1	4	2	0	0	0	46	0	0	0	8	0	31	0	Bacteria	Proteobacteria	Gammaproteobacteria	Betaproteobacteriales	Neisseriaceae	Neisseria	#N/A
ASV275	0	8	11	4	22	32	9	5	4	2	13	0	6	4	5	0	0	23	8	0	3	1	13	2	0	23	30	19	4	7	29	0	3	6	9	32	0	2	Bacteria	Firmicutes	Bacilli	Lactobacillales	Streptococcaceae	Streptococcus	#N/A
ASV276	17	1	15	3	26	9	14	3	7	3	8	13	4	6	4	16	5	1	9	2	13	2	11	5	2	12	7	6	5	11	42	16	6	1	11	11	8	4	Bacteria	Firmicutes	Bacilli	Lactobacillales	Carnobacteriaceae	Granulicatella	#N/A
ASV277	105	0	17	0	0	16	38	22	25	0	8	20	5	0	0	0	11	0	0	4	0	3	15	11	0	3	1	1	0	18	0	14	0	0	1	0	0	0	Bacteria	Proteobacteria	Gammaproteobacteria	Betaproteobacteriales	Neisseriaceae	Neisseria	#N/A
ASV278	15	1	1	6	24	7	3	6	6	2	9	5	2	12	15	10	13	3	5	7	2	6	7	11	7	0	21	14	8	41	5	1	0	0	16	7	10	29	Bacteria	Patescibacteria	Saccharimonadia	Saccharimonadales	Saccharimonadaceae	#N/A	#N/A
ASV279	8	3	3	4	5	2	13	7	3	7	1	7	6	4	4	27	19	0	5	1	10	11	24	10	7	2	5	5	7	12	60	28	3	1	5	5	5	8	Bacteria	Proteobacteria	Gammaproteobacteria	Pasteurellales	Pasteurellaceae	Haemophilus	#N/A
ASV280	26	0	0	31	0	6	30	0	13	10	0	32	0	1	0	4	0	0	0	11	0	0	9	15	7	0	9	0	0	43	0	67	0	0	0	0	16	7	Bacteria	Bacteroidetes	Bacteroidia	Bacteroidales	Porphyromonadaceae	Porphyromonas	#N/A
ASV281	1	6	9	2	22	7	13	8	0	0	12	8	8	2	2	0	2	20	14	5	15	4	6	7	0	10	8	37	2	24	33	1	0	3	23	15	0	7	Bacteria	Firmicutes	Negativicutes	Selenomonadales	Veillonellaceae	Veillonella	#N/A
ASV282	25	0	0	25	0	2	44	0	12	11	1	30	0	5	0	1	3	0	0	5	0	0	8	20	14	0	9	0	2	39	0	57	0	0	0	0	15	8	Bacteria	Bacteroidetes	Bacteroidia	Bacteroidales	Porphyromonadaceae	Porphyromonas	#N/A
ASV283	13	5	11	1	3	4	11	3	0	0	1	1	5	17	18	1	11	6	2	3	4	0	9	4	0	6	16	35	5	14	49	2	0	5	35	25	0	10	Bacteria	Firmicutes	Negativicutes	Selenomonadales	Veillonellaceae	Veillonella	#N/A
ASV284	91	0	15	0	0	5	43	17	23	0	10	21	6	0	0	0	10	0	0	0	0	0	22	11	0	5	3	0	0	22	0	27	2	0	2	0	0	0	Bacteria	Proteobacteria	Gammaproteobacteria	Betaproteobacteriales	Neisseriaceae	Neisseria	#N/A
ASV285	14	0	7	0	12	5	5	1	6	2	5	12	2	10	1	12	3	3	7	8	34	9	12	5	4	19	7	7	0	5	60	9	7	2	4	13	16	6	Bacteria	Firmicutes	Bacilli	Lactobacillales	Carnobacteriaceae	Granulicatella	#N/A
ASV286	37	8	1	10	4	3	12	30	2	12	0	22	5	17	3	8	16	5	3	0	6	3	8	4	14	2	4	4	0	17	10	20	16	0	15	0	0	10	Bacteria	Fusobacteria	Fusobacteriia	Fusobacteriales	Fusobacteriaceae	Fusobacterium	periodonticum
ASV287	104	0	18	0	0	8	29	20	22	0	9	19	2	0	0	0	16	0	0	0	0	0	13	14	0	5	4	2	0	20	0	23	0	0	1	0	2	0	Bacteria	Proteobacteria	Gammaproteobacteria	Betaproteobacteriales	Neisseriaceae	Neisseria	#N/A
ASV288	21	2	0	7	7	4	6	8	0	7	0	12	3	10	0	8	12	4	0	13	21	5	6	0	7	0	16	37	7	2	0	0	0	6	81	0	0	19	Bacteria	Fusobacteria	Fusobacteriia	Fusobacteriales	Leptotrichiaceae	Leptotrichia	#N/A
ASV289	2	0	3	0	35	15	11	15	2	3	0	0	0	1	0	0	0	0	3	11	3	3	0	1	0	0	32	67	0	47	0	7	0	1	21	20	0	27	Bacteria	Bacteroidetes	Bacteroidia	Bacteroidales	Prevotellaceae	Prevotella_7	#N/A
ASV290	14	8	9	18	3	4	15	12	9	5	6	22	3	8	2	13	2	8	25	6	2	4	7	12	3	26	5	11	5	13	5	11	1	5	7	2	5	13	Bacteria	Firmicutes	Bacilli	Bacillales	Family_XI	Gemella	#N/A
ASV291	0	7	15	2	31	21	4	5	4	3	11	0	1	8	7	3	0	23	8	2	9	1	14	3	0	27	10	12	3	11	24	2	2	7	8	32	6	2	Bacteria	Firmicutes	Bacilli	Lactobacillales	Streptococcaceae	Streptococcus	#N/A
ASV292	7	2	2	6	19	3	7	4	5	2	13	0	4	18	22	13	13	2	2	9	12	4	7	4	5	0	24	27	2	22	10	0	0	0	18	8	4	26	Bacteria	Patescibacteria	Saccharimonadia	Saccharimonadales	Saccharimonadaceae	#N/A	#N/A
ASV293	12	3	6	4	15	5	10	10	4	4	11	5	1	16	13	15	13	4	1	11	3	8	5	9	3	0	26	25	6	32	5	3	0	0	18	4	0	16	Bacteria	Patescibacteria	Saccharimonadia	Saccharimonadales	Saccharimonadaceae	#N/A	#N/A
ASV294	0	12	24	2	10	16	8	8	7	12	9	10	7	8	3	12	0	20	10	14	4	1	13	4	0	7	5	30	1	17	6	1	1	12	7	13	8	4	Bacteria	Firmicutes	Bacilli	Lactobacillales	Streptococcaceae	Streptococcus	#N/A
ASV295	36	0	6	13	0	1	8	1	8	5	3	13	1	20	4	106	7	0	7	8	0	3	4	8	4	0	3	0	0	7	2	29	8	0	2	0	3	3	Bacteria	Firmicutes	Negativicutes	Selenomonadales	Veillonellaceae	Veillonella	#N/A
ASV296	0	5	10	2	9	13	4	2	1	5	9	5	0	0	8	3	0	15	14	11	0	3	3	1	0	30	2	41	8	15	35	2	1	12	35	11	4	3	Bacteria	Firmicutes	Bacilli	Lactobacillales	Streptococcaceae	Streptococcus	#N/A
ASV297	41	0	0	3	1	1	8	22	2	12	0	20	5	10	3	13	12	0	0	0	9	1	2	6	21	4	3	7	0	28	8	28	20	1	16	0	0	13	Bacteria	Fusobacteria	Fusobacteriia	Fusobacteriales	Fusobacteriaceae	Fusobacterium	#N/A
ASV298	0	8	17	1	15	10	3	6	12	7	9	9	1	10	3	11	2	19	13	14	5	4	7	1	0	9	8	37	3	13	3	2	0	11	16	8	16	7	Bacteria	Firmicutes	Bacilli	Lactobacillales	Streptococcaceae	Streptococcus	#N/A
ASV299	0	13	10	2	22	30	10	2	3	1	7	0	7	5	3	5	0	30	5	5	6	0	8	5	0	22	12	15	4	11	19	3	3	11	10	23	3	2	Bacteria	Firmicutes	Bacilli	Lactobacillales	Streptococcaceae	Streptococcus	#N/A
ASV300	0	7	15	1	11	26	6	5	2	3	10	0	1	10	6	3	0	27	11	3	7	0	18	4	0	19	20	17	6	12	15	0	1	7	15	24	3	1	Bacteria	Firmicutes	Bacilli	Lactobacillales	Streptococcaceae	Streptococcus	#N/A
ASV301	11	7	7	3	5	2	9	5	0	4	1	0	2	12	9	3	8	15	5	4	7	0	15	1	0	5	12	13	2	27	53	0	3	6	24	25	2	8	Bacteria	Firmicutes	Negativicutes	Selenomonadales	Veillonellaceae	Veillonella	#N/A
ASV302	0	5	4	0	4	11	10	12	0	0	4	5	6	1	3	0	0	11	10	8	13	8	11	3	0	19	16	22	5	10	46	0	1	9	8	39	2	9	Bacteria	Firmicutes	Negativicutes	Selenomonadales	Veillonellaceae	Veillonella	#N/A
ASV303	36	4	0	13	5	2	11	25	2	20	0	22	8	12	1	17	7	0	4	1	7	4	8	4	18	5	3	5	0	9	10	18	22	0	4	0	0	8	Bacteria	Fusobacteria	Fusobacteriia	Fusobacteriales	Fusobacteriaceae	Fusobacterium	#N/A
ASV304	7	2	11	7	14	9	8	5	10	5	7	8	1	5	2	5	3	5	3	6	28	9	19	3	2	12	3	3	1	9	63	6	4	3	5	6	14	0	Bacteria	Firmicutes	Bacilli	Lactobacillales	Carnobacteriaceae	Granulicatella	#N/A
ASV305	0	3	7	1	18	18	11	2	0	0	12	0	5	5	2	3	0	25	11	1	10	0	11	7	0	29	25	17	1	15	16	1	4	6	18	21	6	1	Bacteria	Firmicutes	Bacilli	Lactobacillales	Streptococcaceae	Streptococcus	#N/A
ASV306	0	7	4	1	7	10	5	0	4	1	2	8	2	0	9	4	3	19	14	8	0	4	7	2	0	31	3	52	5	12	18	4	3	10	44	5	2	1	Bacteria	Firmicutes	Bacilli	Lactobacillales	Streptococcaceae	Streptococcus	#N/A
ASV307	9	5	3	4	3	0	9	4	0	9	1	3	8	3	2	35	10	0	1	4	14	13	9	11	4	2	0	5	4	2	90	24	2	3	5	3	2	5	Bacteria	Proteobacteria	Gammaproteobacteria	Pasteurellales	Pasteurellaceae	Haemophilus	#N/A
ASV308	3	1	0	3	35	19	9	8	8	4	0	0	3	8	0	0	0	0	7	22	2	2	0	1	0	0	41	62	0	19	0	5	0	2	15	11	0	21	Bacteria	Bacteroidetes	Bacteroidia	Bacteroidales	Prevotellaceae	Prevotella_7	#N/A
ASV309	3	8	4	0	19	9	9	1	2	3	4	0	0	9	0	0	13	54	15	15	6	3	6	0	0	0	6	26	2	9	23	6	0	4	37	13	0	1	Bacteria	Actinobacteria	Coriobacteriia	Coriobacteriales	Atopobiaceae	Atopobium	#N/A
ASV310	0	3	3	2	1	4	6	6	0	0	4	0	1	12	14	0	10	16	1	2	3	5	3	3	0	10	12	28	6	8	64	2	0	5	19	37	0	19	Bacteria	Firmicutes	Negativicutes	Selenomonadales	Veillonellaceae	Veillonella	#N/A
ASV311	0	5	4	0	10	12	7	3	11	3	10	0	0	7	8	0	14	45	15	3	15	4	3	0	0	0	7	35	4	11	25	5	0	4	29	10	0	0	Bacteria	Actinobacteria	Coriobacteriia	Coriobacteriales	Atopobiaceae	Atopobium	#N/A
ASV312	3	7	13	0	17	4	9	9	0	0	4	2	5	3	5	1	4	15	11	5	12	4	7	1	0	9	14	17	5	20	52	2	1	10	9	25	0	4	Bacteria	Firmicutes	Negativicutes	Selenomonadales	Veillonellaceae	Veillonella	#N/A
ASV313	21	0	0	5	10	1	16	24	1	11	0	20	4	18	3	8	23	0	7	7	6	4	6	2	12	6	5	1	0	15	6	18	26	0	16	0	0	7	Bacteria	Fusobacteria	Fusobacteriia	Fusobacteriales	Fusobacteriaceae	Fusobacterium	#N/A
ASV314	0	14	0	0	9	0	6	0	1	10	0	0	31	26	1	20	2	3	12	0	0	3	0	42	7	3	5	0	0	0	61	0	0	0	7	0	45	0	Bacteria	Proteobacteria	Gammaproteobacteria	Betaproteobacteriales	Neisseriaceae	Neisseria	#N/A
ASV315	4	4	0	0	33	13	9	6	6	2	0	0	5	5	2	0	0	0	3	12	7	5	4	4	0	0	39	55	0	39	0	3	0	2	9	18	1	17	Bacteria	Bacteroidetes	Bacteroidia	Bacteroidales	Prevotellaceae	Prevotella_7	#N/A
ASV316	5	1	3	4	12	4	7	2	4	3	5	6	2	18	20	15	9	4	3	14	10	6	7	7	6	0	15	29	4	33	4	0	0	0	13	5	0	26	Bacteria	Patescibacteria	Saccharimonadia	Saccharimonadales	Saccharimonadaceae	#N/A	#N/A
ASV317	0	4	5	3	9	8	6	0	10	0	2	11	0	0	10	1	1	21	10	7	0	3	5	4	0	38	2	45	2	10	29	2	1	13	30	7	5	2	Bacteria	Firmicutes	Bacilli	Lactobacillales	Streptococcaceae	Streptococcus	#N/A
ASV318	0	17	0	0	12	0	5	0	1	6	0	0	37	30	3	29	4	4	15	0	1	1	2	34	6	3	1	0	0	0	49	0	0	0	5	0	41	0	Bacteria	Proteobacteria	Gammaproteobacteria	Betaproteobacteriales	Neisseriaceae	Neisseria	#N/A
ASV319	0	20	0	0	14	0	5	0	0	7	0	0	33	32	1	26	1	6	14	0	3	3	3	39	6	2	3	0	0	0	43	0	0	0	7	0	38	0	Bacteria	Proteobacteria	Gammaproteobacteria	Betaproteobacteriales	Neisseriaceae	Neisseria	#N/A
ASV320	19	4	6	14	2	9	11	5	4	14	11	16	2	4	3	7	0	4	18	7	4	6	10	8	4	17	7	8	5	21	6	16	1	3	18	1	6	4	Bacteria	Firmicutes	Bacilli	Bacillales	Family_XI	Gemella	#N/A
ASV321	0	4	6	3	4	4	6	2	0	0	0	4	0	11	16	2	12	18	4	2	11	5	2	3	0	5	13	16	2	12	60	7	0	3	19	32	0	15	Bacteria	Firmicutes	Negativicutes	Selenomonadales	Veillonellaceae	Veillonella	#N/A
ASV322	28	5	0	6	10	6	17	28	4	8	0	19	7	12	3	14	10	0	1	3	6	1	8	3	11	5	1	2	0	17	9	18	20	0	8	0	0	12	Bacteria	Fusobacteria	Fusobacteriia	Fusobacteriales	Fusobacteriaceae	Fusobacterium	#N/A
ASV323	25	0	3	32	0	2	26	0	10	7	0	38	0	1	0	2	3	0	0	5	1	0	6	15	9	0	8	0	1	34	0	55	0	0	1	0	10	8	Bacteria	Bacteroidetes	Bacteroidia	Bacteroidales	Porphyromonadaceae	Porphyromonas	#N/A
ASV324	0	24	0	0	21	0	4	0	2	12	0	0	35	35	2	28	1	1	14	0	0	3	0	29	9	2	2	0	0	0	36	0	0	0	5	0	36	0	Bacteria	Proteobacteria	Gammaproteobacteria	Betaproteobacteriales	Neisseriaceae	Neisseria	#N/A
ASV325	12	0	17	8	19	8	11	2	11	12	10	8	7	9	2	13	3	2	3	1	14	7	10	4	2	11	5	11	1	6	40	4	5	1	3	8	7	3	Bacteria	Firmicutes	Bacilli	Lactobacillales	Carnobacteriaceae	Granulicatella	#N/A
ASV326	0	29	0	0	14	0	2	0	2	11	0	2	41	28	0	29	3	3	10	0	3	5	0	27	4	7	3	0	0	0	39	0	0	0	13	0	25	0	Bacteria	Proteobacteria	Gammaproteobacteria	Betaproteobacteriales	Neisseriaceae	Neisseria	#N/A
ASV327	0	24	0	0	17	0	7	0	1	6	0	1	26	29	0	30	2	2	11	0	0	0	0	33	5	5	4	0	0	0	49	0	0	0	8	0	40	0	Bacteria	Proteobacteria	Gammaproteobacteria	Betaproteobacteriales	Neisseriaceae	Neisseria	#N/A
ASV328	0	0	1	1	28	13	9	8	5	4	0	0	0	7	1	0	0	0	3	20	7	2	0	7	0	0	32	69	0	36	0	4	0	0	8	11	0	23	Bacteria	Bacteroidetes	Bacteroidia	Bacteroidales	Prevotellaceae	Prevotella_7	#N/A
ASV329	0	7	6	2	11	14	3	1	1	1	8	4	2	2	10	5	3	14	7	14	4	1	5	1	0	31	3	36	2	16	30	3	1	8	29	3	6	3	Bacteria	Firmicutes	Bacilli	Lactobacillales	Streptococcaceae	Streptococcus	#N/A
ASV330	0	7	20	2	16	10	3	7	7	9	4	12	3	10	7	10	2	25	7	10	9	1	9	6	0	7	3	30	3	15	7	3	2	7	12	9	2	1	Bacteria	Firmicutes	Bacilli	Lactobacillales	Streptococcaceae	Streptococcus	#N/A
ASV331	11	7	7	3	7	3	21	3	0	4	1	0	1	11	17	0	8	9	1	0	4	1	6	1	0	0	10	25	11	13	42	4	1	2	24	16	0	22	Bacteria	Firmicutes	Negativicutes	Selenomonadales	Veillonellaceae	Veillonella	atypica
ASV332	31	4	5	10	0	0	5	8	6	6	0	12	1	31	4	75	3	0	16	11	0	0	2	5	4	0	2	1	0	16	1	25	1	0	6	2	1	2	Bacteria	Firmicutes	Negativicutes	Selenomonadales	Veillonellaceae	Veillonella	#N/A
ASV333	1	3	8	2	12	6	14	12	0	0	10	8	4	2	3	0	1	20	13	3	3	5	4	0	0	13	6	30	3	19	37	3	0	6	10	26	0	8	Bacteria	Firmicutes	Negativicutes	Selenomonadales	Veillonellaceae	Veillonella	#N/A
ASV334	13	3	0	22	0	1	26	3	9	9	2	36	3	0	0	4	6	0	0	6	4	0	12	4	7	0	7	0	0	31	0	60	0	0	0	0	19	8	Bacteria	Bacteroidetes	Bacteroidia	Bacteroidales	Porphyromonadaceae	Porphyromonas	#N/A
ASV335	13	0	0	32	0	3	38	0	12	9	0	31	0	1	0	5	1	0	0	10	0	0	9	10	5	0	6	0	3	24	0	68	0	0	0	0	10	4	Bacteria	Bacteroidetes	Bacteroidia	Bacteroidales	Porphyromonadaceae	Porphyromonas	#N/A
ASV336	41	0	2	9	0	0	7	11	7	2	2	20	4	26	6	68	5	1	18	6	0	1	3	4	1	0	6	0	0	13	0	15	3	0	6	3	1	2	Bacteria	Firmicutes	Negativicutes	Selenomonadales	Veillonellaceae	Veillonella	#N/A
ASV337	22	2	7	12	0	8	15	6	4	8	6	17	3	10	1	11	0	1	17	8	4	6	4	9	0	17	5	5	3	25	6	18	4	0	12	0	8	6	Bacteria	Firmicutes	Bacilli	Bacillales	Family_XI	Gemella	#N/A
ASV338	6	1	0	3	26	1	5	3	6	4	12	4	6	18	14	17	13	3	3	10	4	3	2	3	7	0	18	20	0	32	0	0	5	4	10	5	3	18	Bacteria	Patescibacteria	Saccharimonadia	Saccharimonadales	Saccharimonadaceae	#N/A	#N/A
ASV339	35	0	4	0	0	0	21	18	49	6	5	8	1	4	0	2	11	0	4	0	0	11	2	3	10	11	11	2	4	5	0	37	0	8	6	0	11	0	Bacteria	Bacteroidetes	Bacteroidia	Bacteroidales	Porphyromonadaceae	Porphyromonas	#N/A
ASV340	0	5	7	0	22	24	5	1	1	0	18	0	5	5	4	2	0	29	6	4	8	0	9	2	0	22	23	11	4	9	15	4	1	10	9	15	4	4	Bacteria	Firmicutes	Bacilli	Lactobacillales	Streptococcaceae	Streptococcus	#N/A
ASV341	0	18	0	0	11	0	8	0	1	16	0	0	24	29	3	22	4	2	4	0	0	1	0	38	7	1	1	0	1	0	49	0	0	0	6	0	41	0	Bacteria	Proteobacteria	Gammaproteobacteria	Betaproteobacteriales	Neisseriaceae	Neisseria	#N/A
ASV342	7	4	4	11	0	4	11	5	3	9	3	16	3	7	2	6	3	6	31	6	6	2	5	14	2	27	5	13	4	18	8	17	2	3	5	4	7	4	Bacteria	Firmicutes	Bacilli	Bacillales	Family_XI	Gemella	#N/A
ASV343	43	0	4	0	0	0	16	16	42	10	5	10	4	3	0	6	6	0	0	0	0	10	0	8	10	2	15	0	10	5	0	44	1	4	7	0	6	0	Bacteria	Bacteroidetes	Bacteroidia	Bacteroidales	Porphyromonadaceae	Porphyromonas	#N/A
ASV344	7	6	6	3	4	1	18	2	0	4	3	2	0	17	14	4	5	11	2	4	4	0	13	4	0	3	9	27	7	12	41	3	0	4	24	13	3	6	Bacteria	Firmicutes	Negativicutes	Selenomonadales	Veillonellaceae	Veillonella	#N/A
ASV345	0	4	8	4	4	10	4	0	2	0	4	4	1	2	8	3	3	13	15	10	0	0	6	3	0	32	2	45	4	16	25	1	1	12	32	3	2	3	Bacteria	Firmicutes	Bacilli	Lactobacillales	Streptococcaceae	Streptococcus	#N/A
ASV346	12	3	11	15	1	8	9	7	10	10	7	11	1	6	2	15	0	2	15	3	3	2	6	9	3	16	8	11	5	27	5	16	1	2	10	5	3	6	Bacteria	Firmicutes	Bacilli	Bacillales	Family_XI	Gemella	#N/A
ASV347	40	1	4	7	1	2	3	4	3	2	2	13	2	22	4	78	8	0	13	12	0	1	3	7	3	0	1	2	0	17	1	18	4	0	5	0	2	0	Bacteria	Firmicutes	Negativicutes	Selenomonadales	Veillonellaceae	Veillonella	#N/A
ASV348	17	0	16	5	7	9	5	1	3	2	11	8	1	12	2	3	5	4	0	4	24	3	14	5	5	8	2	10	2	7	53	6	2	3	7	5	8	3	Bacteria	Firmicutes	Bacilli	Lactobacillales	Carnobacteriaceae	Granulicatella	#N/A
ASV349	0	11	24	1	7	15	4	4	7	8	7	7	4	10	2	14	1	13	9	10	3	1	9	3	0	4	6	32	4	11	3	0	0	9	16	14	8	1	Bacteria	Firmicutes	Bacilli	Lactobacillales	Streptococcaceae	Streptococcus	#N/A
ASV350	28	0	0	27	0	1	29	0	12	16	1	40	0	1	4	6	0	0	0	7	2	0	6	14	1	0	3	0	0	22	0	43	0	0	0	0	11	5	Bacteria	Bacteroidetes	Bacteroidia	Bacteroidales	Porphyromonadaceae	Porphyromonas	#N/A
ASV351	0	4	7	1	14	19	8	2	2	1	13	0	3	5	4	4	0	12	8	5	11	0	4	6	0	30	17	13	2	10	20	1	3	8	7	31	4	0	Bacteria	Firmicutes	Bacilli	Lactobacillales	Streptococcaceae	Streptococcus	#N/A
ASV352	33	1	4	5	1	5	4	5	6	8	1	15	1	32	1	78	6	0	12	6	0	3	4	1	0	0	1	1	0	10	4	20	3	0	4	0	4	0	Bacteria	Firmicutes	Negativicutes	Selenomonadales	Veillonellaceae	Veillonella	rogosae
ASV353	0	2	5	1	12	8	9	5	2	0	3	7	4	3	3	0	0	20	3	4	24	3	6	4	0	9	5	28	5	14	40	2	0	10	13	21	0	3	Bacteria	Firmicutes	Negativicutes	Selenomonadales	Veillonellaceae	Veillonella	#N/A
ASV354	5	6	1	8	2	1	4	5	0	8	1	5	4	1	2	9	5	0	3	1	23	14	14	14	4	2	4	2	7	8	61	25	4	0	3	7	4	11	Bacteria	Proteobacteria	Gammaproteobacteria	Pasteurellales	Pasteurellaceae	Haemophilus	#N/A
ASV355	0	7	20	0	4	9	1	4	4	3	8	7	1	3	2	6	0	11	14	14	5	2	9	3	0	8	4	30	5	25	4	5	1	10	9	16	17	7	Bacteria	Firmicutes	Bacilli	Lactobacillales	Streptococcaceae	Streptococcus	#N/A
ASV356	74	0	18	0	0	5	24	14	13	0	10	15	1	0	0	0	17	0	0	0	0	1	19	13	0	3	3	0	0	27	0	14	1	0	4	0	2	0	Bacteria	Proteobacteria	Gammaproteobacteria	Betaproteobacteriales	Neisseriaceae	Neisseria	#N/A
ASV357	11	0	0	1	6	8	13	0	0	0	1	6	1	8	0	4	14	7	3	7	12	2	18	2	0	0	8	20	8	8	0	0	0	1	83	3	0	23	Bacteria	Fusobacteria	Fusobacteriia	Fusobacteriales	Leptotrichiaceae	Leptotrichia	#N/A
ASV358	0	2	4	3	2	2	6	3	0	2	1	0	1	9	13	1	11	13	0	2	7	3	3	2	0	6	13	23	5	12	52	5	0	5	29	25	0	12	Bacteria	Firmicutes	Negativicutes	Selenomonadales	Veillonellaceae	Veillonella	#N/A
ASV359	13	4	2	4	18	6	6	3	1	7	17	0	0	17	11	11	13	3	6	5	2	4	9	3	3	0	16	24	0	30	2	2	0	0	10	7	8	9	Bacteria	Patescibacteria	Saccharimonadia	Saccharimonadales	Saccharimonadaceae	#N/A	#N/A
ASV360	11	3	5	3	3	1	18	2	0	2	0	2	2	8	13	0	8	10	3	4	6	0	8	4	0	4	8	21	11	9	42	1	3	4	20	21	0	15	Bacteria	Firmicutes	Negativicutes	Selenomonadales	Veillonellaceae	Veillonella	#N/A
ASV361	33	9	2	0	3	0	9	16	2	6	4	15	4	12	3	9	13	2	0	4	7	6	15	3	13	4	3	3	1	13	3	26	20	0	8	0	0	4	Bacteria	Fusobacteria	Fusobacteriia	Fusobacteriales	Fusobacteriaceae	Fusobacterium	#N/A
ASV362	0	18	0	0	11	0	2	0	0	7	0	0	27	19	2	15	5	1	14	0	2	3	0	32	3	2	3	0	0	0	58	0	0	0	5	0	46	0	Bacteria	Proteobacteria	Gammaproteobacteria	Betaproteobacteriales	Neisseriaceae	Neisseria	#N/A
ASV363	9	5	0	0	17	7	8	6	12	2	9	7	4	14	15	11	12	4	3	5	2	6	5	1	2	0	26	16	0	36	0	0	3	0	7	2	4	14	Bacteria	Patescibacteria	Saccharimonadia	Saccharimonadales	Saccharimonadaceae	#N/A	#N/A
ASV364	13	6	4	16	3	7	16	9	12	5	7	8	0	4	0	3	0	2	19	5	2	3	6	10	0	22	4	3	7	19	13	17	3	3	7	2	8	6	Bacteria	Firmicutes	Bacilli	Bacillales	Family_XI	Gemella	#N/A
ASV365	24	0	11	7	12	6	2	1	10	3	7	3	4	10	3	11	3	2	3	1	17	3	15	7	0	6	9	5	1	7	44	7	0	5	3	6	14	1	Bacteria	Firmicutes	Bacilli	Lactobacillales	Carnobacteriaceae	Granulicatella	#N/A
ASV366	16	2	8	2	12	6	4	2	14	6	3	6	5	11	0	8	5	3	2	1	22	5	7	3	2	7	3	7	1	9	58	6	4	1	1	9	8	4	Bacteria	Firmicutes	Bacilli	Lactobacillales	Carnobacteriaceae	Granulicatella	#N/A
ASV367	32	2	6	0	0	0	14	16	35	14	3	13	2	2	0	6	7	0	0	0	1	19	3	6	10	3	11	3	4	6	0	36	1	7	4	0	6	0	Bacteria	Bacteroidetes	Bacteroidia	Bacteroidales	Porphyromonadaceae	Porphyromonas	#N/A
ASV368	27	5	2	7	1	1	8	29	0	12	0	15	4	7	6	10	3	0	7	0	9	2	7	5	14	3	2	6	1	8	7	18	30	2	5	0	0	7	Bacteria	Fusobacteria	Fusobacteriia	Fusobacteriales	Fusobacteriaceae	Fusobacterium	#N/A
ASV369	12	0	0	4	1	4	8	0	0	5	0	7	1	6	0	6	6	5	0	10	19	4	17	0	0	0	8	39	4	3	0	0	0	4	80	0	0	16	Bacteria	Fusobacteria	Fusobacteriia	Fusobacteriales	Leptotrichiaceae	Leptotrichia	#N/A
ASV370	0	3	1	6	1	1	11	2	0	2	3	1	2	9	3	0	12	18	2	2	8	2	1	4	0	10	10	20	1	10	64	9	0	6	7	24	0	13	Bacteria	Firmicutes	Negativicutes	Selenomonadales	Veillonellaceae	Veillonella	#N/A
ASV371	83	0	17	0	0	9	21	22	16	0	8	14	3	0	0	0	15	0	0	1	0	0	7	8	0	2	0	0	0	26	0	13	0	0	2	0	0	0	Bacteria	Proteobacteria	Gammaproteobacteria	Betaproteobacteriales	Neisseriaceae	Neisseria	#N/A
ASV372	75	0	11	0	0	7	21	17	11	0	2	31	4	0	0	0	9	0	0	3	0	0	12	16	0	7	1	0	0	25	0	12	2	0	1	0	0	0	Bacteria	Proteobacteria	Gammaproteobacteria	Betaproteobacteriales	Neisseriaceae	Neisseria	#N/A
ASV373	42	0	2	0	0	0	16	19	36	7	1	8	2	2	0	5	11	3	11	0	1	14	2	5	10	5	13	1	2	2	0	31	0	5	6	0	5	0	Bacteria	Bacteroidetes	Bacteroidia	Bacteroidales	Porphyromonadaceae	Porphyromonas	#N/A
ASV374	0	1	2	0	41	13	14	13	5	4	0	0	0	4	0	0	0	0	6	15	1	1	2	0	0	0	31	47	0	23	0	5	0	2	16	8	0	13	Bacteria	Bacteroidetes	Bacteroidia	Bacteroidales	Prevotellaceae	Prevotella_7	#N/A
ASV375	28	0	4	5	3	1	3	1	8	4	3	8	3	21	6	67	11	0	10	9	0	3	3	4	3	0	0	0	0	15	0	24	8	0	6	1	1	3	Bacteria	Firmicutes	Negativicutes	Selenomonadales	Veillonellaceae	Veillonella	#N/A
ASV376	85	0	12	0	0	6	20	9	18	0	10	12	3	0	0	0	12	0	0	2	0	0	16	9	0	3	2	2	0	26	0	17	0	0	2	0	0	0	Bacteria	Proteobacteria	Gammaproteobacteria	Betaproteobacteriales	Neisseriaceae	Neisseria	#N/A
ASV377	10	0	6	5	4	3	10	0	0	0	2	9	0	4	0	7	8	4	5	13	24	4	2	1	0	0	9	26	4	3	0	0	0	1	77	6	0	19	Bacteria	Fusobacteria	Fusobacteriia	Fusobacteriales	Leptotrichiaceae	Leptotrichia	#N/A
ASV378	10	0	1	20	0	2	32	1	9	4	0	35	0	2	0	6	1	0	0	3	1	0	5	6	4	0	7	0	1	30	0	67	1	0	1	0	12	5	Bacteria	Bacteroidetes	Bacteroidia	Bacteroidales	Porphyromonadaceae	Porphyromonas	#N/A
ASV379	0	2	5	0	7	14	0	1	2	0	4	7	0	0	6	2	0	14	12	10	0	2	7	4	1	32	1	32	2	17	29	1	0	11	27	8	3	2	Bacteria	Firmicutes	Bacilli	Lactobacillales	Streptococcaceae	Streptococcus	#N/A
ASV380	5	0	10	7	2	0	19	0	16	6	8	2	0	14	31	9	0	0	25	13	5	7	0	12	0	20	6	0	4	14	1	8	3	3	9	0	5	0	Bacteria	Firmicutes	Clostridia	Clostridiales	Peptostreptococcaceae	Peptostreptococcus	#N/A
ASV381	6	0	0	3	6	1	6	0	2	2	3	5	0	11	5	4	4	9	0	5	20	2	11	5	0	2	10	23	4	2	0	2	0	2	85	0	0	24	Bacteria	Fusobacteria	Fusobacteriia	Fusobacteriales	Leptotrichiaceae	Leptotrichia	#N/A
ASV382	2	2	7	4	14	5	7	5	0	0	2	3	4	1	1	0	1	6	8	11	10	4	9	0	0	10	9	23	2	12	55	0	0	4	11	27	0	5	Bacteria	Firmicutes	Negativicutes	Selenomonadales	Veillonellaceae	Veillonella	#N/A
ASV383	10	5	9	1	6	4	15	1	0	5	0	2	0	14	6	4	10	12	5	2	4	0	5	2	0	3	8	20	3	12	30	1	1	4	31	15	2	11	Bacteria	Firmicutes	Negativicutes	Selenomonadales	Veillonellaceae	Veillonella	#N/A
ASV384	7	6	2	0	2	8	14	12	3	4	3	16	0	2	0	0	11	6	12	15	15	10	22	4	2	1	4	14	5	18	12	6	0	6	14	3	0	4	Bacteria	Bacteroidetes	Bacteroidia	Bacteroidales	Prevotellaceae	Prevotella_7	#N/A
ASV385	0	2	0	0	26	0	0	0	0	0	0	61	0	0	0	22	0	6	0	0	0	1	10	0	27	53	0	8	0	0	0	0	0	24	0	22	0	0	Bacteria	Actinobacteria	Actinobacteria	Micrococcales	Micrococcaceae	Rothia	#N/A
ASV386	17	3	11	3	7	3	8	4	0	3	2	0	3	11	16	4	7	13	0	2	7	0	3	5	0	0	6	21	4	8	46	0	0	2	21	12	0	9	Bacteria	Firmicutes	Negativicutes	Selenomonadales	Veillonellaceae	Veillonella	#N/A
ASV387	0	4	12	0	11	20	6	3	0	1	14	0	5	4	0	1	0	28	8	0	6	0	7	3	0	30	16	10	3	9	14	2	1	7	10	22	1	3	Bacteria	Firmicutes	Bacilli	Lactobacillales	Streptococcaceae	Streptococcus	#N/A
ASV388	37	4	2	0	0	0	20	14	40	7	2	11	2	2	0	5	1	0	1	0	1	13	5	4	12	4	19	2	3	3	0	31	2	4	6	0	4	0	Bacteria	Bacteroidetes	Bacteroidia	Bacteroidales	Porphyromonadaceae	Porphyromonas	#N/A
ASV389	1	9	21	1	13	10	6	1	8	5	11	9	0	6	0	10	1	14	8	5	4	2	6	5	0	11	5	20	3	15	8	4	3	11	6	9	8	1	Bacteria	Firmicutes	Bacilli	Lactobacillales	Streptococcaceae	Streptococcus	#N/A
ASV390	11	6	7	0	9	0	10	5	0	0	0	0	3	9	0	6	30	18	1	0	14	6	8	13	0	0	0	43	0	0	18	2	0	7	3	25	0	6	Bacteria	Epsilonbacteraeota	Campylobacteria	Campylobacterales	Campylobacteraceae	Campylobacter	#N/A
ASV391	76	0	6	0	0	10	17	11	15	0	3	19	4	0	0	0	13	0	0	3	0	0	25	10	0	5	2	0	3	18	0	17	0	0	0	0	0	1	Bacteria	Proteobacteria	Gammaproteobacteria	Betaproteobacteriales	Neisseriaceae	Neisseria	#N/A
ASV392	14	2	7	5	13	6	2	3	6	2	4	4	1	8	0	17	1	3	3	3	22	3	16	4	2	6	5	4	0	2	55	5	4	4	4	1	15	0	Bacteria	Firmicutes	Bacilli	Lactobacillales	Carnobacteriaceae	Granulicatella	#N/A
ASV393	0	6	9	0	6	5	11	5	1	0	6	6	4	2	2	0	2	11	5	11	6	2	8	2	0	13	7	19	0	21	40	1	0	6	13	18	1	6	Bacteria	Firmicutes	Negativicutes	Selenomonadales	Veillonellaceae	Veillonella	#N/A
ASV394	0	5	6	3	8	3	9	3	0	1	1	4	0	10	11	2	5	19	6	1	5	5	0	0	0	7	8	6	7	12	45	4	0	4	22	22	0	10	Bacteria	Firmicutes	Negativicutes	Selenomonadales	Veillonellaceae	Veillonella	#N/A
ASV395	0	3	5	3	2	1	4	6	1	1	1	4	0	8	10	1	5	9	4	0	14	2	3	1	0	1	12	12	9	9	60	4	0	10	17	23	0	9	Bacteria	Firmicutes	Negativicutes	Selenomonadales	Veillonellaceae	Veillonella	#N/A
ASV396	0	4	3	5	9	5	4	1	0	0	1	0	0	13	7	0	5	19	1	5	14	0	2	0	0	10	17	21	3	14	36	3	0	3	19	20	0	9	Bacteria	Firmicutes	Negativicutes	Selenomonadales	Veillonellaceae	Veillonella	#N/A
ASV397	0	17	0	0	10	0	8	0	0	5	0	0	30	28	4	33	0	0	11	0	0	4	3	28	2	4	0	0	0	0	31	0	0	0	6	0	29	0	Bacteria	Proteobacteria	Gammaproteobacteria	Betaproteobacteriales	Neisseriaceae	Neisseria	#N/A
ASV398	0	7	17	0	10	13	6	5	4	5	7	5	6	8	3	6	3	14	8	9	10	1	7	3	0	4	8	30	4	16	3	1	1	6	7	7	8	1	Bacteria	Firmicutes	Bacilli	Lactobacillales	Streptococcaceae	Streptococcus	#N/A
ASV399	1	0	1	3	13	5	10	1	6	2	7	6	0	7	9	7	17	2	4	16	5	6	7	8	5	0	19	16	2	22	2	0	0	0	14	4	4	21	Bacteria	Patescibacteria	Saccharimonadia	Saccharimonadales	Saccharimonadaceae	#N/A	#N/A
ASV400	63	0	0	14	3	0	9	4	14	1	8	6	2	11	0	2	1	2	4	1	0	4	4	0	7	11	2	0	0	22	1	13	1	2	11	1	27	1	Bacteria	Firmicutes	Bacilli	Lactobacillales	Streptococcaceae	Streptococcus	#N/A
ASV401	5	16	10	6	21	0	13	0	3	10	0	16	2	5	0	19	0	5	2	11	6	1	4	0	0	0	38	28	2	1	0	2	0	6	15	4	0	0	Bacteria	Fusobacteria	Fusobacteriia	Fusobacteriales	Leptotrichiaceae	Leptotrichia	#N/A
ASV402	0	3	2	2	27	8	7	6	13	4	0	0	0	2	0	0	0	0	4	17	2	0	1	5	0	0	28	54	0	25	0	1	0	2	11	13	0	14	Bacteria	Bacteroidetes	Bacteroidia	Bacteroidales	Prevotellaceae	Prevotella_7	#N/A
ASV403	0	3	1	2	8	9	6	2	1	0	6	0	0	4	5	0	9	38	12	8	10	1	1	7	0	0	6	22	5	8	26	0	0	1	40	6	0	3	Bacteria	Actinobacteria	Coriobacteriia	Coriobacteriales	Atopobiaceae	Atopobium	#N/A
ASV404	12	4	7	22	0	3	10	5	6	10	6	15	2	8	1	8	0	1	18	9	6	1	6	4	1	19	2	10	2	8	4	12	1	0	8	7	4	7	Bacteria	Firmicutes	Bacilli	Bacillales	Family_XI	Gemella	#N/A
ASV405	33	5	0	2	4	0	8	23	3	10	0	16	3	14	1	6	9	0	2	1	8	2	2	1	14	1	4	0	0	25	6	12	18	0	9	0	0	7	Bacteria	Fusobacteria	Fusobacteriia	Fusobacteriales	Fusobacteriaceae	Fusobacterium	#N/A
ASV406	72	0	6	0	0	5	27	17	15	0	4	10	7	0	0	0	12	0	0	1	0	0	14	14	0	5	1	0	0	12	0	22	0	0	4	0	1	0	Bacteria	Proteobacteria	Gammaproteobacteria	Betaproteobacteriales	Neisseriaceae	Neisseria	#N/A
ASV407	34	0	0	3	3	1	10	17	0	7	0	12	2	11	2	9	13	0	5	2	5	0	6	3	10	1	4	6	0	16	4	22	21	0	11	0	0	8	Bacteria	Fusobacteria	Fusobacteriia	Fusobacteriales	Fusobacteriaceae	Fusobacterium	#N/A
ASV408	17	0	1	13	0	4	30	0	7	9	0	25	0	0	0	3	3	0	0	7	0	0	15	12	11	0	3	0	0	29	0	41	0	1	0	0	10	7	Bacteria	Bacteroidetes	Bacteroidia	Bacteroidales	Porphyromonadaceae	Porphyromonas	#N/A
ASV409	4	3	1	0	45	14	7	5	5	4	0	0	0	4	0	0	0	0	4	13	1	2	1	1	0	0	24	49	0	28	0	2	0	2	11	4	1	13	Bacteria	Bacteroidetes	Bacteroidia	Bacteroidales	Prevotellaceae	Prevotella_7	#N/A
ASV410	12	6	4	1	5	0	12	8	0	5	1	2	1	15	5	2	7	12	5	1	2	1	6	1	0	4	16	11	9	11	24	0	1	5	24	16	1	11	Bacteria	Firmicutes	Negativicutes	Selenomonadales	Veillonellaceae	Veillonella	#N/A
ASV411	12	0	0	5	9	1	8	0	3	1	5	7	0	7	4	7	6	2	1	6	14	5	9	0	0	0	10	24	5	2	1	9	0	0	65	0	0	19	Bacteria	Fusobacteria	Fusobacteriia	Fusobacteriales	Leptotrichiaceae	Leptotrichia	#N/A
ASV412	0	7	9	1	21	11	5	3	3	1	12	0	5	8	3	1	0	18	8	4	4	1	9	3	0	25	11	11	5	14	9	1	1	5	7	14	6	1	Bacteria	Firmicutes	Bacilli	Lactobacillales	Streptococcaceae	Streptococcus	#N/A
ASV413	29	0	12	1	2	0	6	3	10	3	1	14	5	13	3	63	5	1	14	8	0	0	0	9	3	0	1	0	0	10	1	18	6	0	1	1	4	0	Bacteria	Firmicutes	Negativicutes	Selenomonadales	Veillonellaceae	Veillonella	#N/A
ASV414	9	0	0	6	9	5	5	3	0	3	2	6	0	12	1	5	2	9	0	2	10	3	7	2	2	2	16	23	3	1	0	0	0	6	70	0	0	22	Bacteria	Fusobacteria	Fusobacteriia	Fusobacteriales	Leptotrichiaceae	Leptotrichia	#N/A
ASV415	16	0	0	0	0	20	0	1	0	0	0	70	8	20	0	0	0	0	0	0	2	0	5	11	0	0	0	0	0	0	33	30	0	0	0	0	24	6	Bacteria	Firmicutes	Bacilli	Lactobacillales	Aerococcaceae	Abiotrophia	#N/A
ASV416	0	7	4	4	3	0	6	1	0	1	6	0	0	8	13	3	17	12	1	0	5	0	5	1	0	4	11	14	2	6	58	4	0	3	9	23	0	14	Bacteria	Firmicutes	Negativicutes	Selenomonadales	Veillonellaceae	Veillonella	#N/A
ASV417	9	0	1	0	10	3	4	7	7	4	14	3	3	10	9	8	10	2	1	8	0	4	6	3	5	0	14	18	2	31	7	1	0	0	9	6	0	26	Bacteria	Patescibacteria	Saccharimonadia	Saccharimonadales	Saccharimonadaceae	#N/A	#N/A
ASV418	19	0	0	14	0	4	15	1	8	9	1	31	1	2	0	5	6	0	0	6	2	0	6	8	10	0	4	0	0	16	0	62	0	0	0	0	8	7	Bacteria	Bacteroidetes	Bacteroidia	Bacteroidales	Porphyromonadaceae	Porphyromonas	#N/A
ASV419	0	4	3	7	2	1	3	3	0	5	3	1	0	11	8	1	8	12	1	1	6	4	3	1	0	3	5	9	5	12	49	5	0	3	17	30	0	18	Bacteria	Firmicutes	Negativicutes	Selenomonadales	Veillonellaceae	Veillonella	#N/A
ASV420	0	5	16	0	5	8	3	2	5	2	5	5	5	4	1	10	4	12	11	17	5	1	8	5	0	6	5	25	2	16	5	3	1	9	6	11	14	2	Bacteria	Firmicutes	Bacilli	Lactobacillales	Streptococcaceae	Streptococcus	#N/A
ASV421	0	19	0	0	11	0	0	0	2	5	0	1	34	34	0	23	2	0	10	0	0	2	0	25	3	3	3	0	2	0	36	0	0	0	5	0	24	0	Bacteria	Proteobacteria	Gammaproteobacteria	Betaproteobacteriales	Neisseriaceae	Neisseria	#N/A
ASV422	0	3	4	4	3	14	5	1	5	0	4	1	0	0	3	8	1	20	9	4	0	0	11	5	0	22	6	32	4	4	18	0	2	9	28	6	4	3	Bacteria	Firmicutes	Bacilli	Lactobacillales	Streptococcaceae	Streptococcus	#N/A
ASV423	8	10	0	0	8	0	15	0	0	0	0	1	6	0	0	0	6	3	9	0	16	1	2	2	0	6	0	8	2	0	104	5	0	1	3	16	0	11	Bacteria	Proteobacteria	Gammaproteobacteria	Pasteurellales	Pasteurellaceae	Haemophilus	#N/A
ASV424	8	1	0	10	17	0	3	2	6	2	6	4	0	17	27	10	6	4	2	11	7	5	6	1	7	0	15	14	0	20	2	0	0	0	9	4	6	10	Bacteria	Patescibacteria	Saccharimonadia	Saccharimonadales	Saccharimonadaceae	#N/A	#N/A
ASV425	0	7	12	0	12	12	8	1	2	4	11	0	9	4	6	1	0	20	7	3	3	1	9	2	0	19	13	15	3	12	13	1	2	2	11	12	0	5	Bacteria	Firmicutes	Bacilli	Lactobacillales	Streptococcaceae	Streptococcus	#N/A
ASV426	79	0	6	0	0	3	25	12	18	0	8	15	4	0	0	0	7	0	0	3	0	0	9	11	0	4	2	0	0	15	0	19	0	0	1	0	1	0	Bacteria	Proteobacteria	Gammaproteobacteria	Betaproteobacteriales	Neisseriaceae	Neisseria	#N/A
ASV427	0	3	1	2	4	4	7	2	0	3	1	0	0	11	14	0	10	8	1	2	10	0	1	1	0	8	10	21	5	8	44	5	0	2	23	24	0	6	Bacteria	Firmicutes	Negativicutes	Selenomonadales	Veillonellaceae	Veillonella	atypica
ASV428	10	0	0	7	9	8	7	0	0	8	0	3	4	5	0	4	4	4	0	6	9	3	5	0	0	0	10	34	12	3	0	0	0	1	67	0	0	18	Bacteria	Fusobacteria	Fusobacteriia	Fusobacteriales	Leptotrichiaceae	Leptotrichia	#N/A
ASV429	0	2	5	1	7	10	2	0	1	0	6	2	0	2	7	7	0	9	13	9	0	1	8	2	0	30	0	32	1	12	26	2	0	11	23	5	3	1	Bacteria	Firmicutes	Bacilli	Lactobacillales	Streptococcaceae	Streptococcus	#N/A
ASV430	0	5	6	2	6	11	6	0	0	0	9	1	0	3	6	1	0	14	11	9	0	3	3	2	0	15	5	37	2	7	30	1	3	6	26	3	2	5	Bacteria	Firmicutes	Bacilli	Lactobacillales	Streptococcaceae	Streptococcus	#N/A
ASV431	11	0	1	19	0	2	22	1	9	14	0	25	1	2	0	4	3	0	0	7	0	0	8	10	4	0	3	0	0	35	0	41	0	0	0	0	11	7	Bacteria	Bacteroidetes	Bacteroidia	Bacteroidales	Porphyromonadaceae	Porphyromonas	#N/A
ASV432	0	0	8	0	11	25	5	4	3	0	14	0	1	2	5	3	0	18	5	2	7	4	9	2	0	16	16	11	3	8	12	1	2	5	13	23	0	1	Bacteria	Firmicutes	Bacilli	Lactobacillales	Streptococcaceae	Streptococcus	#N/A
ASV433	0	12	0	0	11	0	3	0	2	7	0	0	22	30	2	19	1	2	12	0	3	1	0	36	1	2	2	0	0	0	33	0	0	0	10	0	27	0	Bacteria	Proteobacteria	Gammaproteobacteria	Betaproteobacteriales	Neisseriaceae	Neisseria	#N/A
ASV434	15	0	1	14	0	2	29	0	15	13	1	27	0	1	0	4	6	0	0	4	0	0	18	8	7	0	2	1	0	18	0	30	4	0	0	0	13	5	Bacteria	Bacteroidetes	Bacteroidia	Bacteroidales	Porphyromonadaceae	Porphyromonas	#N/A
ASV435	16	7	5	2	5	1	12	4	0	2	0	2	2	6	10	3	6	13	4	0	7	1	2	1	0	0	17	11	5	8	21	0	0	6	32	19	0	7	Bacteria	Firmicutes	Negativicutes	Selenomonadales	Veillonellaceae	Veillonella	#N/A
ASV436	28	2	3	10	0	0	9	5	6	5	1	12	0	23	6	45	8	0	6	10	0	4	3	8	4	0	3	1	0	7	1	14	6	0	4	0	2	1	Bacteria	Firmicutes	Negativicutes	Selenomonadales	Veillonellaceae	Veillonella	#N/A
ASV437	56	2	0	17	5	0	10	5	12	4	5	2	1	7	0	3	0	1	0	2	0	5	4	0	5	23	2	3	0	15	0	18	1	0	4	0	22	2	Bacteria	Firmicutes	Bacilli	Lactobacillales	Streptococcaceae	Streptococcus	#N/A
ASV438	23	7	2	5	2	1	7	10	3	5	0	13	2	9	0	7	12	0	2	1	8	0	11	7	12	2	0	7	0	11	12	14	18	0	10	0	0	13	Bacteria	Fusobacteria	Fusobacteriia	Fusobacteriales	Fusobacteriaceae	Fusobacterium	#N/A
ASV439	26	10	0	6	4	2	10	17	6	5	0	19	7	8	3	6	8	0	7	1	2	0	7	2	7	2	1	3	5	16	4	14	12	0	8	0	0	7	Bacteria	Fusobacteria	Fusobacteriia	Fusobacteriales	Fusobacteriaceae	Fusobacterium	#N/A
ASV440	1	5	12	0	3	5	3	2	8	3	2	5	2	5	1	8	1	16	10	18	5	3	7	3	0	8	4	30	1	13	8	1	0	8	9	15	6	4	Bacteria	Firmicutes	Bacilli	Lactobacillales	Streptococcaceae	Streptococcus	#N/A
ASV441	0	19	0	0	15	0	3	0	1	4	0	1	27	25	0	17	1	0	10	0	2	6	0	26	4	1	4	0	0	0	33	0	0	0	10	0	26	0	Bacteria	Proteobacteria	Gammaproteobacteria	Betaproteobacteriales	Neisseriaceae	Neisseria	#N/A
ASV442	0	3	5	1	6	9	4	0	3	0	6	2	3	4	7	5	1	9	9	14	0	3	6	2	0	22	3	34	2	11	21	1	1	8	19	3	5	2	Bacteria	Firmicutes	Bacilli	Lactobacillales	Streptococcaceae	Streptococcus	#N/A
ASV443	23	0	5	11	0	0	8	8	9	2	2	12	1	19	4	59	3	0	11	11	0	4	0	4	1	0	4	1	0	9	1	13	5	0	2	2	0	0	Bacteria	Firmicutes	Negativicutes	Selenomonadales	Veillonellaceae	Veillonella	#N/A
ASV444	1	2	6	1	13	10	6	2	0	0	4	2	4	3	2	0	0	9	9	10	15	4	13	3	0	11	3	24	3	9	37	0	0	6	2	19	0	1	Bacteria	Firmicutes	Negativicutes	Selenomonadales	Veillonellaceae	Veillonella	#N/A
ASV445	26	1	0	11	0	0	6	3	11	5	0	7	2	19	3	44	8	2	16	8	0	4	1	10	1	0	4	0	0	13	3	14	3	0	2	2	0	4	Bacteria	Firmicutes	Negativicutes	Selenomonadales	Veillonellaceae	Veillonella	#N/A
ASV446	8	1	2	13	1	1	13	8	5	2	11	9	3	1	3	13	0	1	18	9	2	6	10	4	2	15	3	7	5	16	5	11	1	1	9	3	6	4	Bacteria	Firmicutes	Bacilli	Bacillales	Family_XI	Gemella	#N/A
ASV447	0	3	19	0	6	9	2	3	5	6	6	11	1	3	7	14	1	8	10	4	5	2	5	2	0	3	5	27	4	17	7	3	1	5	9	8	8	2	Bacteria	Firmicutes	Bacilli	Lactobacillales	Streptococcaceae	Streptococcus	#N/A
ASV448	30	0	4	7	3	1	10	0	6	3	1	6	4	18	5	51	2	0	13	6	0	1	6	3	6	0	2	0	1	7	1	20	6	0	4	0	2	2	Bacteria	Firmicutes	Negativicutes	Selenomonadales	Veillonellaceae	Veillonella	#N/A
ASV449	4	0	7	0	30	17	5	6	6	2	0	0	0	0	0	0	0	0	2	10	6	4	0	3	0	0	22	39	0	27	0	2	0	2	7	8	2	20	Bacteria	Bacteroidetes	Bacteroidia	Bacteroidales	Prevotellaceae	Prevotella_7	#N/A
ASV450	0	14	0	0	13	0	1	0	2	5	0	0	17	34	3	10	1	0	11	0	0	3	0	34	4	2	5	0	0	0	32	0	0	0	8	0	31	0	Bacteria	Proteobacteria	Gammaproteobacteria	Betaproteobacteriales	Neisseriaceae	Neisseria	#N/A
ASV451	68	0	0	8	2	0	9	3	10	3	6	4	2	9	0	2	2	5	1	1	0	3	4	0	4	14	1	2	0	16	1	12	0	1	13	1	19	4	Bacteria	Firmicutes	Bacilli	Lactobacillales	Streptococcaceae	Streptococcus	#N/A
ASV452	0	2	1	3	10	1	5	1	1	0	1	4	0	9	8	2	2	16	2	1	6	2	0	1	1	6	11	13	7	8	47	3	0	5	19	23	0	8	Bacteria	Firmicutes	Negativicutes	Selenomonadales	Veillonellaceae	Veillonella	#N/A
ASV453	1	5	2	0	8	1	7	7	0	0	3	2	3	5	1	0	2	4	8	8	17	2	9	4	0	13	6	15	4	13	34	0	0	5	10	21	0	9	Bacteria	Firmicutes	Negativicutes	Selenomonadales	Veillonellaceae	Veillonella	#N/A
ASV454	9	4	8	14	2	3	8	12	4	10	1	10	5	6	1	20	0	3	8	2	4	1	4	9	2	17	3	5	5	15	7	11	0	1	4	5	2	4	Bacteria	Firmicutes	Bacilli	Bacillales	Family_XI	Gemella	sanguinis
ASV455	8	12	0	2	1	6	17	19	2	1	0	11	0	2	0	0	9	6	5	11	21	8	9	1	2	1	2	12	3	9	18	6	0	12	12	0	0	1	Bacteria	Bacteroidetes	Bacteroidia	Bacteroidales	Prevotellaceae	Prevotella_7	#N/A
ASV456	0	13	0	0	13	0	0	0	0	5	0	0	27	22	0	14	2	0	12	0	0	2	0	38	5	4	3	0	0	0	43	0	0	0	4	0	22	0	Bacteria	Proteobacteria	Gammaproteobacteria	Betaproteobacteriales	Neisseriaceae	Neisseria	#N/A
ASV457	0	18	0	0	6	0	7	0	1	7	0	0	37	29	6	24	1	3	3	0	1	5	0	22	6	0	2	0	0	0	23	0	0	0	4	0	22	0	Bacteria	Proteobacteria	Gammaproteobacteria	Betaproteobacteriales	Neisseriaceae	Neisseria	flavescens/meningitidis/mucosa/perflava/subflava
ASV458	7	3	10	18	0	5	16	10	5	16	10	7	0	7	3	11	0	1	7	7	2	1	9	9	0	16	4	6	0	13	1	11	1	0	1	2	5	3	Bacteria	Firmicutes	Bacilli	Bacillales	Family_XI	Gemella	#N/A
ASV459	53	0	0	10	5	0	8	6	13	6	8	8	3	11	0	2	0	1	4	1	0	0	2	0	8	18	2	1	0	12	0	13	0	1	9	0	18	4	Bacteria	Firmicutes	Bacilli	Lactobacillales	Streptococcaceae	Streptococcus	#N/A
ASV460	32	0	7	0	0	0	10	11	46	3	5	5	1	1	0	1	2	0	5	0	0	10	2	5	14	5	7	2	5	5	0	32	0	3	4	0	4	0	Bacteria	Bacteroidetes	Bacteroidia	Bacteroidales	Porphyromonadaceae	Porphyromonas	#N/A
ASV461	20	0	0	14	0	1	16	0	11	7	2	30	0	0	0	0	4	0	0	8	2	0	8	11	7	0	1	0	0	26	0	51	0	0	0	0	5	3	Bacteria	Bacteroidetes	Bacteroidia	Bacteroidales	Porphyromonadaceae	Porphyromonas	#N/A
ASV462	0	0	0	0	0	0	7	0	0	0	1	0	0	56	0	0	45	0	0	0	0	0	31	0	0	0	51	0	0	0	0	0	0	0	36	0	0	0	Bacteria	Fusobacteria	Fusobacteriia	Fusobacteriales	Leptotrichiaceae	Leptotrichia	#N/A
ASV463	33	1	2	0	0	14	0	0	0	0	0	39	0	3	0	5	0	0	0	0	0	0	0	0	0	0	0	0	0	0	74	0	0	0	0	0	56	0	Bacteria	Firmicutes	Bacilli	Lactobacillales	Aerococcaceae	Abiotrophia	#N/A
ASV464	8	4	1	0	11	5	6	2	2	4	7	2	0	11	5	8	5	2	3	10	0	3	6	7	8	0	19	30	5	22	4	7	0	0	7	2	0	10	Bacteria	Patescibacteria	Saccharimonadia	Saccharimonadales	Saccharimonadaceae	#N/A	#N/A
ASV465	0	6	13	0	6	12	2	6	3	4	8	2	1	3	2	5	0	11	5	14	10	3	17	3	0	3	2	21	1	11	8	0	1	15	11	5	8	4	Bacteria	Firmicutes	Bacilli	Lactobacillales	Streptococcaceae	Streptococcus	#N/A
ASV466	7	8	0	0	6	0	9	0	0	0	0	3	1	0	0	0	7	2	12	0	15	1	3	2	0	5	0	9	2	0	99	5	0	1	1	16	0	12	Bacteria	Proteobacteria	Gammaproteobacteria	Pasteurellales	Pasteurellaceae	Haemophilus	#N/A
ASV467	11	1	0	2	8	2	10	0	0	3	7	7	0	8	3	3	4	4	1	7	7	1	11	0	8	0	4	22	4	5	2	3	0	0	64	0	0	13	Bacteria	Fusobacteria	Fusobacteriia	Fusobacteriales	Leptotrichiaceae	Leptotrichia	#N/A
ASV468	9	5	6	10	3	3	7	5	2	9	8	19	2	5	2	7	1	2	18	5	1	9	4	5	0	9	3	6	3	20	3	10	1	0	11	3	4	4	Bacteria	Firmicutes	Bacilli	Bacillales	Family_XI	Gemella	#N/A
ASV469	33	0	4	0	0	0	20	10	34	7	4	12	0	1	0	3	2	0	4	0	0	10	1	2	17	3	6	2	3	3	0	27	1	3	6	0	6	0	Bacteria	Bacteroidetes	Bacteroidia	Bacteroidales	Porphyromonadaceae	Porphyromonas	#N/A
ASV470	7	0	0	0	16	3	2	5	5	5	10	2	5	7	18	9	11	2	3	7	8	4	4	3	4	0	14	10	0	25	2	0	6	0	4	4	0	18	Bacteria	Patescibacteria	Saccharimonadia	Saccharimonadales	Saccharimonadaceae	#N/A	#N/A
ASV471	4	0	1	2	16	5	4	8	3	1	8	2	0	10	12	9	9	3	1	8	4	8	8	6	2	0	12	16	2	25	3	0	0	0	10	5	1	15	Bacteria	Patescibacteria	Saccharimonadia	Saccharimonadales	Saccharimonadaceae	#N/A	#N/A
ASV472	8	6	6	2	5	3	17	2	0	4	0	2	4	10	7	1	5	11	0	4	4	0	4	2	0	0	9	15	4	18	26	0	2	4	20	9	1	8	Bacteria	Firmicutes	Negativicutes	Selenomonadales	Veillonellaceae	Veillonella	#N/A
ASV473	0	9	13	1	5	20	4	1	3	5	4	5	5	5	2	3	0	9	4	16	6	0	3	1	0	7	5	15	4	18	2	7	0	9	12	9	6	5	Bacteria	Firmicutes	Bacilli	Lactobacillales	Streptococcaceae	Streptococcus	oralis/parasanguinis/sanguinis
ASV474	62	2	0	11	4	0	5	7	15	4	2	6	2	4	0	0	1	2	2	1	1	3	3	1	1	18	2	3	0	17	0	16	1	0	7	0	18	2	Bacteria	Firmicutes	Bacilli	Lactobacillales	Streptococcaceae	Streptococcus	#N/A
ASV475	0	0	3	0	10	11	6	3	0	0	7	1	4	2	2	0	0	8	5	7	17	3	12	1	0	14	14	16	2	11	33	1	1	4	5	15	0	4	Bacteria	Firmicutes	Negativicutes	Selenomonadales	Veillonellaceae	Veillonella	#N/A
ASV476	13	3	5	10	1	4	8	8	8	7	7	11	2	3	1	11	0	0	12	4	1	1	5	9	1	11	4	5	3	15	3	17	4	4	9	2	5	5	Bacteria	Firmicutes	Bacilli	Bacillales	Family_XI	Gemella	#N/A
ASV477	0	11	15	1	13	7	6	2	5	1	2	6	3	4	1	4	2	7	13	16	6	0	7	4	0	9	2	21	1	14	4	0	0	9	5	10	7	4	Bacteria	Firmicutes	Bacilli	Lactobacillales	Streptococcaceae	Streptococcus	#N/A
ASV478	0	4	3	2	1	2	4	6	0	3	0	0	0	3	7	1	8	14	4	2	10	0	3	2	0	1	8	17	7	9	47	5	0	3	15	22	0	8	Bacteria	Firmicutes	Negativicutes	Selenomonadales	Veillonellaceae	Veillonella	#N/A
ASV479	0	17	0	0	6	0	2	0	2	10	0	2	19	26	0	32	1	0	7	0	0	3	0	21	4	3	3	0	0	0	35	0	0	0	5	0	23	0	Bacteria	Proteobacteria	Gammaproteobacteria	Betaproteobacteriales	Neisseriaceae	Neisseria	#N/A
ASV480	7	9	0	0	13	0	2	0	0	0	0	0	0	0	0	0	7	1	11	0	10	0	1	5	0	12	0	8	4	0	103	4	0	0	3	16	0	5	Bacteria	Proteobacteria	Gammaproteobacteria	Pasteurellales	Pasteurellaceae	Haemophilus	#N/A
ASV481	0	2	5	1	7	7	2	0	3	0	3	2	3	3	6	0	1	16	13	7	0	0	8	1	0	21	1	25	3	11	22	2	1	8	21	5	1	9	Bacteria	Firmicutes	Bacilli	Lactobacillales	Streptococcaceae	Streptococcus	#N/A
ASV482	13	2	8	18	1	6	8	3	5	8	5	13	1	3	3	4	0	6	14	6	5	0	10	5	1	10	2	3	4	13	5	17	1	2	9	4	2	0	Bacteria	Firmicutes	Bacilli	Bacillales	Family_XI	Gemella	#N/A
ASV483	0	5	10	0	5	10	1	4	6	5	3	6	0	6	1	2	1	16	11	13	5	3	15	2	0	2	3	16	3	10	7	4	1	14	6	9	8	7	Bacteria	Firmicutes	Bacilli	Lactobacillales	Streptococcaceae	Streptococcus	#N/A
ASV484	14	7	0	0	12	0	4	0	0	0	0	0	0	0	0	0	8	0	8	0	12	3	2	7	0	9	0	8	4	0	103	0	0	0	1	9	0	9	Bacteria	Proteobacteria	Gammaproteobacteria	Pasteurellales	Pasteurellaceae	Haemophilus	#N/A
ASV485	8	8	7	9	3	0	12	6	3	1	3	15	1	9	1	18	2	1	15	3	0	0	7	5	2	16	6	5	3	15	4	9	1	2	7	2	8	2	Bacteria	Firmicutes	Bacilli	Bacillales	Family_XI	Gemella	#N/A
ASV486	69	0	11	0	0	7	20	8	7	0	2	9	2	0	0	0	14	0	0	1	0	0	33	7	0	2	0	0	0	16	0	7	1	0	0	0	2	1	Bacteria	Proteobacteria	Gammaproteobacteria	Betaproteobacteriales	Neisseriaceae	Neisseria	#N/A
ASV487	10	10	0	0	10	0	7	0	0	0	0	1	3	0	0	0	5	2	6	0	14	2	2	3	0	9	0	5	6	0	98	3	0	0	1	12	0	10	Bacteria	Proteobacteria	Gammaproteobacteria	Pasteurellales	Pasteurellaceae	Haemophilus	#N/A
ASV488	9	8	7	4	7	3	11	4	0	0	1	3	2	3	12	2	7	9	3	0	5	1	5	1	0	1	6	12	1	12	32	0	0	2	19	10	3	13	Bacteria	Firmicutes	Negativicutes	Selenomonadales	Veillonellaceae	Veillonella	#N/A
ASV489	13	4	6	7	3	4	11	6	7	7	3	5	0	2	2	12	0	1	15	2	2	2	5	8	1	21	7	1	7	14	5	9	3	4	8	6	4	1	Bacteria	Firmicutes	Bacilli	Bacillales	Family_XI	Gemella	#N/A
ASV490	1	1	1	3	27	12	13	5	7	1	0	0	0	2	1	0	0	0	3	12	4	1	0	1	0	0	19	36	0	32	0	3	0	4	14	5	0	10	Bacteria	Bacteroidetes	Bacteroidia	Bacteroidales	Prevotellaceae	Prevotella_7	#N/A
ASV491	52	0	0	16	2	0	8	4	12	4	9	5	0	14	0	0	1	1	2	1	0	5	2	0	1	13	3	1	0	17	0	13	2	0	9	0	20	1	Bacteria	Firmicutes	Bacilli	Lactobacillales	Streptococcaceae	Streptococcus	#N/A
ASV492	26	2	3	0	0	0	7	16	25	5	4	8	3	2	0	5	7	0	6	0	0	15	3	4	14	5	12	3	1	1	0	21	0	5	9	0	6	0	Bacteria	Bacteroidetes	Bacteroidia	Bacteroidales	Porphyromonadaceae	Porphyromonas	#N/A
ASV493	1	0	2	5	24	17	4	4	5	4	0	1	0	1	2	0	0	0	0	9	2	6	0	0	0	0	28	48	0	25	0	1	0	2	9	3	0	12	Bacteria	Bacteroidetes	Bacteroidia	Bacteroidales	Prevotellaceae	Prevotella_7	#N/A
ASV494	74	0	6	0	0	3	16	7	14	0	1	7	3	0	0	0	8	0	0	2	0	0	29	12	0	2	0	0	0	12	0	15	1	0	0	0	1	2	Bacteria	Proteobacteria	Gammaproteobacteria	Betaproteobacteriales	Neisseriaceae	Neisseria	#N/A
ASV495	32	4	2	5	0	1	1	2	4	2	0	13	2	19	1	63	7	0	10	4	0	0	1	8	3	0	2	1	0	9	1	9	1	0	6	0	1	0	Bacteria	Firmicutes	Negativicutes	Selenomonadales	Veillonellaceae	Veillonella	#N/A
ASV496	17	0	0	14	0	2	14	0	14	7	3	19	0	1	0	3	2	0	0	6	0	0	6	9	5	0	3	0	0	22	0	50	0	0	0	0	10	7	Bacteria	Bacteroidetes	Bacteroidia	Bacteroidales	Porphyromonadaceae	Porphyromonas	#N/A
ASV497	1	0	2	0	11	5	5	3	0	0	2	2	4	1	1	0	2	9	7	7	16	3	4	6	0	7	6	25	2	11	35	0	0	5	5	23	0	3	Bacteria	Firmicutes	Negativicutes	Selenomonadales	Veillonellaceae	Veillonella	#N/A
ASV498	7	16	0	5	15	0	18	0	0	5	0	17	0	11	0	13	13	5	3	15	0	0	1	0	0	0	28	31	0	2	0	2	0	0	6	0	0	0	Bacteria	Fusobacteria	Fusobacteriia	Fusobacteriales	Leptotrichiaceae	Leptotrichia	#N/A
ASV499	1	0	1	3	22	11	6	6	6	4	0	0	0	0	3	0	0	0	10	13	4	1	1	3	0	0	22	35	0	24	0	2	0	0	13	5	0	16	Bacteria	Bacteroidetes	Bacteroidia	Bacteroidales	Prevotellaceae	Prevotella_7	#N/A
ASV500	1	5	4	4	3	7	3	4	3	0	0	10	0	6	2	0	5	22	10	7	4	2	3	0	0	0	3	34	7	4	13	1	0	3	34	8	0	0	Bacteria	Actinobacteria	Coriobacteriia	Coriobacteriales	Atopobiaceae	Atopobium	#N/A
ASV501	0	2	4	4	4	1	8	3	0	1	3	4	0	4	10	2	10	10	3	2	3	2	1	1	0	1	5	12	0	11	48	5	0	3	14	23	0	7	Bacteria	Firmicutes	Negativicutes	Selenomonadales	Veillonellaceae	Veillonella	#N/A
ASV502	0	0	0	2	21	12	14	5	4	2	0	0	6	1	1	0	0	0	2	20	2	0	1	1	0	0	21	38	0	22	0	6	0	3	11	7	0	9	Bacteria	Bacteroidetes	Bacteroidia	Bacteroidales	Prevotellaceae	Prevotella_7	#N/A
ASV503	57	1	0	14	2	0	6	5	5	4	6	6	1	7	0	2	1	7	2	1	1	2	4	0	3	15	0	1	0	11	0	9	3	1	9	1	19	5	Bacteria	Firmicutes	Bacilli	Lactobacillales	Streptococcaceae	Streptococcus	#N/A
ASV504	11	0	0	21	0	0	22	0	9	8	0	33	0	1	1	4	2	0	0	7	0	0	1	8	3	0	2	0	0	20	0	38	0	0	0	0	14	5	Bacteria	Bacteroidetes	Bacteroidia	Bacteroidales	Porphyromonadaceae	Porphyromonas	#N/A
ASV505	7	6	2	14	0	5	10	5	8	3	4	6	1	4	1	6	0	2	18	4	2	4	12	7	0	9	5	3	6	16	8	5	0	6	11	0	5	5	Bacteria	Firmicutes	Bacilli	Bacillales	Family_XI	Gemella	#N/A
ASV506	13	2	6	3	8	0	7	3	0	1	0	1	2	9	9	1	5	16	5	0	4	1	7	1	0	1	14	5	4	7	24	1	2	6	17	9	3	12	Bacteria	Firmicutes	Negativicutes	Selenomonadales	Veillonellaceae	Veillonella	#N/A
ASV507	64	0	8	0	0	3	11	13	17	0	7	17	3	0	0	0	8	0	0	1	0	0	19	6	0	4	0	0	0	11	0	12	3	0	0	0	0	1	Bacteria	Proteobacteria	Gammaproteobacteria	Betaproteobacteriales	Neisseriaceae	Neisseria	#N/A
ASV508	64	0	16	0	0	4	13	7	10	0	5	12	1	0	0	0	8	0	0	0	0	0	26	11	0	5	2	0	0	10	0	14	0	0	0	0	0	0	Bacteria	Proteobacteria	Gammaproteobacteria	Betaproteobacteriales	Neisseriaceae	Neisseria	#N/A
ASV509	19	0	0	15	0	1	29	0	6	14	1	21	0	0	0	5	1	0	0	8	2	0	0	7	4	0	5	0	0	24	0	39	0	0	0	0	4	3	Bacteria	Bacteroidetes	Bacteroidia	Bacteroidales	Porphyromonadaceae	Porphyromonas	#N/A
ASV510	2	0	0	0	26	9	5	4	3	0	0	0	0	0	0	0	0	0	11	4	0	4	0	1	0	0	28	40	0	29	0	4	0	2	6	8	0	22	Bacteria	Bacteroidetes	Bacteroidia	Bacteroidales	Prevotellaceae	Prevotella_7	#N/A
ASV511	7	5	3	11	0	3	10	5	5	7	3	7	4	6	1	7	2	2	11	3	8	4	5	11	1	10	6	6	2	15	5	6	1	1	10	3	7	3	Bacteria	Firmicutes	Bacilli	Bacillales	Family_XI	Gemella	#N/A
ASV512	48	0	4	0	0	4	11	12	14	0	3	10	4	0	0	0	14	0	0	1	0	0	24	13	0	4	2	0	5	15	0	15	1	0	0	0	0	2	Bacteria	Proteobacteria	Gammaproteobacteria	Betaproteobacteriales	Neisseriaceae	Neisseria	#N/A
ASV513	11	0	0	3	5	5	5	0	0	4	0	8	6	4	0	5	9	2	2	12	11	1	6	3	0	0	9	12	4	0	0	0	0	1	56	0	0	22	Bacteria	Fusobacteria	Fusobacteriia	Fusobacteriales	Leptotrichiaceae	Leptotrichia	#N/A
ASV514	0	0	0	0	0	0	0	0	0	0	0	0	0	0	0	0	0	0	0	0	0	0	0	0	0	206	0	0	0	0	0	0	0	0	0	0	0	0	Bacteria	Actinobacteria	Actinobacteria	Actinomycetales	Actinomycetaceae	Actinomyces	#N/A
ASV515	4	0	3	6	1	2	1	0	8	11	7	20	0	1	0	1	3	1	1	1	11	2	2	3	6	7	3	6	5	9	16	15	0	5	0	5	37	2	Bacteria	Firmicutes	Bacilli	Bacillales	Family_XI	Gemella	#N/A
ASV516	40	2	3	5	1	1	5	4	7	5	2	12	0	16	3	42	5	0	11	5	0	0	2	2	4	0	1	1	0	8	0	8	4	0	4	0	1	0	Bacteria	Firmicutes	Negativicutes	Selenomonadales	Veillonellaceae	Veillonella	#N/A
ASV517	15	1	0	5	2	1	2	22	0	4	0	8	4	9	2	5	14	4	1	4	8	2	6	3	10	2	0	4	0	6	5	11	17	2	12	0	0	12	Bacteria	Fusobacteria	Fusobacteriia	Fusobacteriales	Fusobacteriaceae	Fusobacterium	#N/A
ASV518	16	3	0	6	4	1	9	13	0	10	0	15	5	7	3	4	9	0	2	0	4	4	10	0	6	3	2	1	0	7	12	12	15	0	8	0	0	10	Bacteria	Fusobacteria	Fusobacteriia	Fusobacteriales	Fusobacteriaceae	Fusobacterium	#N/A
ASV519	14	0	0	23	0	1	28	0	5	6	2	21	1	0	0	4	0	0	0	12	0	0	14	4	4	0	1	0	0	21	0	18	3	1	1	0	11	6	Bacteria	Bacteroidetes	Bacteroidia	Bacteroidales	Porphyromonadaceae	Porphyromonas	#N/A
ASV520	0	0	0	0	20	10	6	8	1	0	0	0	4	2	0	0	0	0	4	6	4	1	0	0	0	0	22	49	0	20	0	4	0	1	13	14	0	12	Bacteria	Bacteroidetes	Bacteroidia	Bacteroidales	Prevotellaceae	Prevotella_7	#N/A
ASV521	2	3	1	1	21	8	8	6	3	5	0	0	0	3	0	0	0	0	5	11	1	4	0	0	0	0	23	30	0	26	0	3	0	1	13	4	0	19	Bacteria	Bacteroidetes	Bacteroidia	Bacteroidales	Prevotellaceae	Prevotella_7	histicola
ASV522	0	10	0	0	7	0	4	0	0	1	0	0	16	20	2	17	1	1	7	0	0	1	0	36	4	1	4	0	0	0	33	0	0	0	7	0	27	0	Bacteria	Proteobacteria	Gammaproteobacteria	Betaproteobacteriales	Neisseriaceae	Neisseria	#N/A
ASV523	27	0	2	3	3	1	5	13	1	6	1	4	3	11	0	7	10	0	3	2	6	3	9	9	9	0	3	4	0	8	3	12	17	0	10	0	0	4	Bacteria	Fusobacteria	Fusobacteriia	Fusobacteriales	Fusobacteriaceae	Fusobacterium	#N/A
ASV524	6	13	0	0	5	0	8	0	0	0	0	2	1	0	0	0	6	2	8	0	9	1	1	2	0	11	0	1	3	0	94	3	0	0	1	13	0	9	Bacteria	Proteobacteria	Gammaproteobacteria	Pasteurellales	Pasteurellaceae	Haemophilus	#N/A
ASV525	0	2	0	3	2	3	6	0	0	5	4	0	0	6	4	1	16	11	3	2	8	0	0	1	0	4	9	16	2	11	34	1	0	3	13	20	0	8	Bacteria	Firmicutes	Negativicutes	Selenomonadales	Veillonellaceae	Veillonella	#N/A
ASV526	10	0	5	6	4	2	4	1	4	2	6	0	1	5	2	3	2	4	5	0	11	9	15	1	2	5	3	5	0	9	39	4	5	3	4	3	11	3	Bacteria	Firmicutes	Bacilli	Lactobacillales	Carnobacteriaceae	Granulicatella	#N/A
ASV527	31	1	2	0	0	1	9	11	28	5	5	8	1	0	0	2	9	0	0	0	0	9	1	0	13	1	5	2	3	4	0	33	0	5	5	0	4	0	Bacteria	Bacteroidetes	Bacteroidia	Bacteroidales	Porphyromonadaceae	Porphyromonas	#N/A
ASV528	55	0	9	0	0	4	10	7	17	0	6	5	1	0	0	0	10	0	0	2	0	0	32	9	0	2	0	1	2	11	0	14	0	0	0	0	0	0	Bacteria	Proteobacteria	Gammaproteobacteria	Betaproteobacteriales	Neisseriaceae	Neisseria	#N/A
ASV529	54	0	7	0	0	5	16	8	9	0	2	14	0	0	0	0	6	0	0	2	0	0	27	9	0	6	1	0	0	13	0	13	1	0	0	0	1	3	Bacteria	Proteobacteria	Gammaproteobacteria	Betaproteobacteriales	Neisseriaceae	Neisseria	#N/A
ASV530	9	0	0	3	12	4	5	0	0	1	0	4	4	4	0	6	5	6	1	2	7	3	10	8	0	0	9	18	8	0	0	0	0	1	44	0	0	23	Bacteria	Fusobacteria	Fusobacteriia	Fusobacteriales	Leptotrichiaceae	Leptotrichia	#N/A
ASV531	0	5	4	13	3	4	22	4	18	0	3	0	7	0	0	1	5	0	0	0	0	22	6	31	5	7	3	1	0	0	0	28	2	2	0	0	0	0	Bacteria	Bacteroidetes	Bacteroidia	Bacteroidales	Porphyromonadaceae	Porphyromonas	#N/A
ASV532	20	2	7	4	0	0	5	8	0	16	0	21	0	0	5	24	5	0	0	15	6	3	0	5	4	0	0	1	0	14	3	10	13	0	0	0	4	0	Bacteria	Firmicutes	Negativicutes	Selenomonadales	Veillonellaceae	Veillonella	#N/A
ASV533	0	1	0	0	33	12	3	6	3	1	0	0	0	1	1	0	0	0	5	5	2	4	2	1	0	0	18	34	0	22	0	0	0	2	10	14	1	14	Bacteria	Bacteroidetes	Bacteroidia	Bacteroidales	Prevotellaceae	Prevotella_7	#N/A
ASV534	6	5	8	13	0	1	5	3	3	3	4	7	0	9	0	5	0	0	11	5	6	7	10	6	0	13	3	4	2	25	7	8	0	6	5	0	2	3	Bacteria	Firmicutes	Bacilli	Bacillales	Family_XI	Gemella	#N/A
ASV535	32	0	6	0	0	0	11	9	25	3	2	4	1	3	0	9	4	0	8	0	0	6	2	2	5	1	10	1	2	1	0	31	0	4	8	0	5	0	Bacteria	Bacteroidetes	Bacteroidia	Bacteroidales	Porphyromonadaceae	Porphyromonas	#N/A
ASV536	0	5	5	1	2	6	7	1	0	2	3	2	2	4	11	2	6	11	1	3	6	0	3	2	0	6	5	11	2	6	35	2	0	2	13	18	0	9	Bacteria	Firmicutes	Negativicutes	Selenomonadales	Veillonellaceae	Veillonella	#N/A
ASV537	10	0	0	1	3	1	4	0	0	5	1	3	2	4	1	2	4	7	2	12	8	1	18	2	0	0	12	18	3	4	2	0	0	3	48	0	0	13	Bacteria	Fusobacteria	Fusobacteriia	Fusobacteriales	Leptotrichiaceae	Leptotrichia	#N/A
ASV538	2	3	9	0	10	3	3	3	0	0	4	1	2	1	3	0	3	7	4	6	17	3	7	1	0	9	0	13	6	11	26	2	0	5	8	18	0	3	Bacteria	Firmicutes	Negativicutes	Selenomonadales	Veillonellaceae	Veillonella	#N/A
ASV539	41	1	31	5	0	0	1	3	2	6	0	0	0	0	0	2	0	0	0	0	0	9	13	0	4	0	0	3	0	5	35	21	0	1	10	0	0	0	Bacteria	Proteobacteria	Gammaproteobacteria	Pasteurellales	Pasteurellaceae	Haemophilus	#N/A
ASV540	17	2	3	7	0	2	6	5	0	14	0	16	0	0	12	16	3	0	0	7	14	8	0	8	1	0	0	0	0	20	3	14	8	0	0	0	4	0	Bacteria	Firmicutes	Negativicutes	Selenomonadales	Veillonellaceae	Veillonella	#N/A
ASV541	0	3	1	7	3	3	6	3	0	0	1	0	0	8	7	4	6	5	2	1	3	3	2	2	0	3	9	8	3	8	43	4	0	2	15	16	0	8	Bacteria	Firmicutes	Negativicutes	Selenomonadales	Veillonellaceae	Veillonella	#N/A
ASV542	0	4	2	5	3	1	7	0	3	0	0	5	0	4	5	2	10	22	1	2	3	4	4	0	0	2	8	11	5	7	31	3	0	4	13	11	0	7	Bacteria	Firmicutes	Negativicutes	Selenomonadales	Veillonellaceae	Veillonella	#N/A
ASV543	5	1	0	2	4	3	7	3	4	6	5	14	0	1	0	4	3	4	4	2	13	4	4	6	2	5	3	2	6	15	12	10	1	3	0	6	23	2	Bacteria	Firmicutes	Bacilli	Bacillales	Family_XI	Gemella	#N/A
ASV544	16	0	1	21	0	1	15	0	8	1	0	14	2	1	0	4	3	0	0	4	0	0	8	6	6	0	4	0	0	15	0	30	2	0	1	0	17	9	Bacteria	Bacteroidetes	Bacteroidia	Bacteroidales	Porphyromonadaceae	Porphyromonas	#N/A
ASV545	8	0	0	3	5	0	4	0	0	0	0	4	1	9	0	1	8	5	4	4	13	2	12	0	0	0	10	19	3	1	0	0	0	3	56	3	0	11	Bacteria	Fusobacteria	Fusobacteriia	Fusobacteriales	Leptotrichiaceae	Leptotrichia	#N/A
ASV546	28	3	31	5	0	0	2	4	0	12	0	0	0	0	0	0	0	0	0	0	0	15	8	0	4	0	2	1	0	6	42	21	0	3	2	0	0	0	Bacteria	Proteobacteria	Gammaproteobacteria	Pasteurellales	Pasteurellaceae	Haemophilus	#N/A
ASV547	9	4	4	0	4	2	7	1	0	5	1	0	2	9	10	3	4	7	3	0	2	2	3	0	0	0	10	13	2	7	31	0	1	5	19	12	1	5	Bacteria	Firmicutes	Negativicutes	Selenomonadales	Veillonellaceae	Veillonella	#N/A
ASV548	0	4	0	5	0	1	3	10	3	25	13	25	0	6	6	25	0	0	12	7	0	0	0	1	11	0	0	7	0	7	0	11	4	0	1	0	1	0	Bacteria	Firmicutes	Negativicutes	Selenomonadales	Veillonellaceae	Veillonella	#N/A
ASV549	12	5	8	4	4	1	7	1	0	4	0	1	2	11	5	2	6	8	5	0	4	0	6	4	0	0	10	11	0	9	22	3	1	2	13	12	0	5	Bacteria	Firmicutes	Negativicutes	Selenomonadales	Veillonellaceae	Veillonella	#N/A
ASV550	0	3	3	0	1	8	4	0	1	0	3	4	0	2	3	2	0	13	9	12	0	1	7	0	0	10	3	24	1	4	24	0	4	10	22	6	1	3	Bacteria	Firmicutes	Bacilli	Lactobacillales	Streptococcaceae	Streptococcus	#N/A
ASV551	12	0	15	5	0	0	0	0	9	24	0	33	21	42	0	0	0	0	4	0	0	2	0	0	0	0	0	4	0	0	0	0	0	0	7	0	10	0	Bacteria	Actinobacteria	Actinobacteria	Micrococcales	Micrococcaceae	Rothia	#N/A
ASV552	0	1	1	0	3	7	5	8	4	0	0	4	0	6	5	0	8	22	7	6	5	6	0	0	0	0	4	18	2	2	22	2	0	3	26	10	0	0	Bacteria	Actinobacteria	Coriobacteriia	Coriobacteriales	Atopobiaceae	Atopobium	#N/A
ASV553	57	0	0	12	2	0	4	3	6	3	6	1	1	8	0	0	0	2	1	1	1	2	1	0	2	13	0	2	0	10	0	13	1	0	12	0	22	1	Bacteria	Firmicutes	Bacilli	Lactobacillales	Streptococcaceae	Streptococcus	#N/A
ASV554	67	0	15	0	0	2	13	7	2	0	2	17	2	0	0	0	9	0	0	2	0	0	7	12	0	0	1	0	0	19	0	9	0	0	1	0	0	0	Bacteria	Proteobacteria	Gammaproteobacteria	Betaproteobacteriales	Neisseriaceae	Neisseria	#N/A
ASV555	33	4	28	7	0	0	2	2	1	8	0	0	0	0	0	2	0	0	0	0	0	8	7	0	4	0	0	1	0	5	45	19	0	4	7	0	0	0	Bacteria	Proteobacteria	Gammaproteobacteria	Pasteurellales	Pasteurellaceae	Haemophilus	#N/A
ASV556	0	1	7	0	10	3	4	7	0	0	5	3	4	3	4	0	4	9	3	4	3	2	8	2	0	8	3	11	1	7	34	2	1	7	11	12	0	3	Bacteria	Firmicutes	Negativicutes	Selenomonadales	Veillonellaceae	Veillonella	#N/A
ASV557	63	1	0	9	3	0	1	8	7	6	5	3	2	5	0	2	0	3	1	0	1	4	1	0	2	8	1	0	0	16	0	7	1	0	5	3	15	2	Bacteria	Firmicutes	Bacilli	Lactobacillales	Streptococcaceae	Streptococcus	#N/A
ASV558	0	0	0	12	0	0	7	0	1	3	0	36	7	5	0	24	7	24	2	0	0	0	5	4	7	0	3	3	6	4	2	4	6	0	1	5	7	0	Bacteria	Firmicutes	Negativicutes	Selenomonadales	Veillonellaceae	Veillonella	#N/A
ASV559	12	0	1	4	0	0	7	0	3	5	0	7	4	14	4	57	3	1	5	5	0	3	1	3	2	0	2	0	1	10	0	22	2	0	2	2	2	0	Bacteria	Firmicutes	Negativicutes	Selenomonadales	Veillonellaceae	Veillonella	#N/A
ASV560	12	4	6	8	1	3	9	3	2	6	7	16	1	5	2	6	0	1	9	6	1	3	3	2	1	8	3	4	2	12	3	14	1	3	8	0	5	4	Bacteria	Firmicutes	Bacilli	Bacillales	Family_XI	Gemella	#N/A
ASV561	0	5	3	1	6	4	4	5	0	0	4	4	0	0	1	0	1	8	4	4	12	4	2	5	0	13	10	12	2	8	34	0	0	5	5	16	0	2	Bacteria	Firmicutes	Negativicutes	Selenomonadales	Veillonellaceae	Veillonella	#N/A
ASV562	21	0	0	12	0	3	12	0	6	3	1	19	0	1	0	5	1	0	0	4	0	0	10	4	11	0	4	0	0	17	0	34	0	1	0	0	14	1	Bacteria	Bacteroidetes	Bacteroidia	Bacteroidales	Porphyromonadaceae	Porphyromonas	#N/A
ASV563	1	0	3	6	0	0	4	0	0	0	1	22	2	11	0	0	1	0	0	4	0	4	33	10	3	9	2	0	1	0	0	53	0	0	2	0	0	12	Bacteria	Bacteroidetes	Bacteroidia	Bacteroidales	Porphyromonadaceae	Porphyromonas	#N/A
ASV564	10	0	0	10	0	0	10	0	5	2	0	29	1	0	0	4	1	0	0	3	0	0	13	5	11	0	3	0	0	20	0	35	0	1	0	0	18	3	Bacteria	Bacteroidetes	Bacteroidia	Bacteroidales	Porphyromonadaceae	Porphyromonas	#N/A
ASV565	0	0	0	5	0	0	3	0	0	0	0	24	1	12	0	0	0	0	0	3	0	2	30	11	2	17	2	0	4	0	0	52	0	0	0	0	1	15	Bacteria	Bacteroidetes	Bacteroidia	Bacteroidales	Porphyromonadaceae	Porphyromonas	#N/A
ASV566	4	1	1	0	8	4	8	1	3	2	0	2	0	7	7	6	11	3	2	9	9	5	4	5	4	0	15	11	3	18	2	0	4	0	11	1	0	12	Bacteria	Patescibacteria	Saccharimonadia	Saccharimonadales	Saccharimonadaceae	#N/A	#N/A
ASV567	5	1	2	1	7	6	5	2	6	2	1	4	4	8	2	8	3	1	1	1	16	3	14	1	0	11	3	4	3	5	29	8	2	2	0	3	3	5	Bacteria	Firmicutes	Bacilli	Lactobacillales	Carnobacteriaceae	Granulicatella	#N/A
ASV568	0	8	0	2	0	0	3	10	3	21	7	21	0	16	2	14	1	0	11	13	5	3	0	1	7	0	0	6	1	11	0	8	1	0	3	0	3	0	Bacteria	Firmicutes	Negativicutes	Selenomonadales	Veillonellaceae	Veillonella	#N/A
ASV569	5	0	0	1	8	0	11	0	0	2	3	1	3	3	1	4	2	2	2	6	16	3	7	3	0	0	4	15	0	4	1	2	0	0	51	0	0	21	Bacteria	Fusobacteria	Fusobacteriia	Fusobacteriales	Leptotrichiaceae	Leptotrichia	#N/A
ASV570	13	10	0	0	4	0	9	0	0	0	0	0	0	0	0	0	2	3	5	0	10	1	1	0	0	4	0	3	3	0	91	1	0	0	2	16	0	3	Bacteria	Proteobacteria	Gammaproteobacteria	Pasteurellales	Pasteurellaceae	Haemophilus	#N/A
ASV571	9	7	0	0	8	0	7	0	0	0	0	0	0	0	0	0	4	6	4	0	7	1	0	5	0	10	0	2	1	0	83	6	0	0	1	12	0	8	Bacteria	Proteobacteria	Gammaproteobacteria	Pasteurellales	Pasteurellaceae	Haemophilus	#N/A
ASV572	7	0	0	0	7	3	5	3	4	2	9	3	0	10	14	4	6	3	1	5	0	5	9	2	3	0	18	11	0	19	0	0	0	0	9	4	2	11	Bacteria	Patescibacteria	Saccharimonadia	Saccharimonadales	Saccharimonadaceae	#N/A	#N/A
ASV573	3	1	9	0	6	4	6	5	0	0	4	2	3	3	1	0	2	7	8	1	7	1	6	3	0	5	6	17	0	9	22	0	0	3	8	18	0	9	Bacteria	Firmicutes	Negativicutes	Selenomonadales	Veillonellaceae	Veillonella	#N/A
ASV574	2	0	3	3	22	7	9	7	3	1	0	1	0	1	0	0	0	0	1	10	2	0	0	3	0	0	20	37	0	19	0	2	0	3	5	6	0	12	Bacteria	Bacteroidetes	Bacteroidia	Bacteroidales	Prevotellaceae	Prevotella_7	#N/A
ASV575	0	0	0	0	0	0	0	0	0	0	0	0	0	0	0	0	0	0	0	0	0	0	0	0	0	130	0	39	0	0	0	0	0	0	0	0	10	0	Bacteria	Actinobacteria	Actinobacteria	Corynebacteriales	Corynebacteriaceae	Corynebacterium	#N/A
ASV576	2	1	0	0	12	2	4	2	2	1	5	2	0	13	9	11	7	1	2	7	2	3	4	2	3	0	11	15	5	16	1	0	0	0	13	6	0	14	Bacteria	Patescibacteria	Saccharimonadia	Saccharimonadales	Saccharimonadaceae	#N/A	#N/A
ASV577	24	0	1	3	0	0	3	2	4	2	1	9	2	17	5	40	3	0	14	5	0	0	1	5	2	0	2	0	0	6	2	13	7	0	3	2	0	0	Bacteria	Firmicutes	Negativicutes	Selenomonadales	Veillonellaceae	Veillonella	#N/A
ASV578	13	1	0	5	5	2	6	11	4	11	0	10	0	13	5	10	5	3	1	0	2	2	5	3	8	2	4	3	0	7	0	15	8	0	10	0	0	4	Bacteria	Fusobacteria	Fusobacteriia	Fusobacteriales	Fusobacteriaceae	Fusobacterium	#N/A
ASV579	5	3	0	0	4	0	6	0	0	0	0	1	0	0	0	0	4	0	5	0	13	3	2	3	0	7	0	4	0	0	93	1	0	0	0	20	0	4	Bacteria	Proteobacteria	Gammaproteobacteria	Pasteurellales	Pasteurellaceae	Haemophilus	#N/A
ASV580	9	0	0	0	9	1	4	4	3	1	11	5	5	10	8	11	10	4	2	4	1	2	5	6	2	0	9	4	0	17	3	0	1	0	8	6	0	12	Bacteria	Patescibacteria	Saccharimonadia	Saccharimonadales	Saccharimonadaceae	#N/A	#N/A
ASV581	7	0	0	3	4	0	5	0	0	2	0	3	0	1	3	7	2	5	3	2	8	2	10	0	4	0	10	22	4	3	4	1	0	0	54	0	0	8	Bacteria	Fusobacteria	Fusobacteriia	Fusobacteriales	Leptotrichiaceae	Leptotrichia	#N/A
ASV582	0	2	4	1	6	15	2	0	4	0	17	0	3	2	3	2	1	14	5	0	9	0	13	1	0	13	9	6	2	9	11	0	1	6	4	10	1	1	Bacteria	Firmicutes	Bacilli	Lactobacillales	Streptococcaceae	Streptococcus	#N/A
ASV583	0	4	10	1	10	4	4	2	3	6	7	3	2	2	1	10	0	15	6	8	4	2	2	2	0	4	5	11	0	9	1	2	1	8	10	7	8	3	Bacteria	Firmicutes	Bacilli	Lactobacillales	Streptococcaceae	Streptococcus	#N/A
ASV584	19	3	1	2	0	0	2	6	0	15	0	14	0	0	6	23	3	0	0	14	15	4	0	10	5	0	0	1	0	11	3	11	5	0	0	0	3	0	Bacteria	Firmicutes	Negativicutes	Selenomonadales	Veillonellaceae	Veillonella	#N/A
ASV585	0	0	8	2	1	4	2	0	0	0	6	4	0	0	3	5	0	17	4	6	0	0	1	2	2	12	3	19	3	6	29	0	0	12	18	1	1	4	Bacteria	Firmicutes	Bacilli	Lactobacillales	Streptococcaceae	Streptococcus	#N/A
ASV586	0	4	7	1	15	11	10	1	0	0	13	0	2	3	2	3	0	17	0	3	5	0	5	2	0	11	12	6	1	3	11	1	2	2	5	11	2	4	Bacteria	Firmicutes	Bacilli	Lactobacillales	Streptococcaceae	Streptococcus	#N/A
ASV587	0	8	0	0	11	0	3	0	0	5	0	0	14	12	2	14	0	0	10	0	0	3	0	23	2	1	2	0	0	0	37	0	0	0	5	0	23	0	Bacteria	Proteobacteria	Gammaproteobacteria	Betaproteobacteriales	Neisseriaceae	Neisseria	#N/A
ASV588	0	4	7	1	4	4	3	8	1	1	7	4	2	4	1	6	1	9	4	10	4	1	10	1	0	6	1	22	4	16	1	3	1	4	6	3	9	2	Bacteria	Firmicutes	Bacilli	Lactobacillales	Streptococcaceae	Streptococcus	#N/A
ASV589	22	2	0	3	0	1	6	9	0	5	3	4	0	12	1	5	14	0	1	0	1	2	7	1	16	2	3	1	1	8	5	10	14	4	5	0	0	7	Bacteria	Fusobacteria	Fusobacteriia	Fusobacteriales	Fusobacteriaceae	Fusobacterium	#N/A
ASV590	24	0	0	0	0	0	18	9	28	5	3	6	2	1	0	4	3	0	2	0	0	12	1	2	7	5	7	0	1	2	0	17	0	6	6	0	4	0	Bacteria	Bacteroidetes	Bacteroidia	Bacteroidales	Porphyromonadaceae	Porphyromonas	#N/A
ASV591	25	0	1	6	0	0	4	0	9	3	0	7	0	15	5	38	1	0	8	8	0	1	0	8	2	0	1	0	0	3	3	17	3	0	3	1	2	0	Bacteria	Firmicutes	Negativicutes	Selenomonadales	Veillonellaceae	Veillonella	#N/A
ASV592	0	14	0	0	8	0	0	0	2	5	0	0	16	18	1	14	0	4	9	0	0	0	0	20	5	3	2	0	0	0	21	0	0	0	4	0	28	0	Bacteria	Proteobacteria	Gammaproteobacteria	Betaproteobacteriales	Neisseriaceae	Neisseria	#N/A
ASV593	25	2	0	1	0	0	4	16	0	5	0	8	3	5	1	7	15	0	2	0	7	2	5	3	9	0	2	3	0	3	7	12	15	1	3	0	0	8	Bacteria	Fusobacteria	Fusobacteriia	Fusobacteriales	Fusobacteriaceae	Fusobacterium	#N/A
ASV594	34	4	26	5	0	0	2	1	1	10	0	0	0	0	0	0	0	0	0	0	0	9	9	2	7	0	1	2	0	3	32	16	0	6	4	0	0	0	Bacteria	Proteobacteria	Gammaproteobacteria	Pasteurellales	Pasteurellaceae	Haemophilus	#N/A
ASV595	0	14	0	0	7	0	0	0	0	12	0	0	21	17	0	9	0	3	4	0	0	2	0	21	1	2	1	0	0	0	33	0	0	0	2	0	25	0	Bacteria	Proteobacteria	Gammaproteobacteria	Betaproteobacteriales	Neisseriaceae	Neisseria	#N/A
ASV596	10	0	0	0	9	3	1	2	4	1	8	1	0	3	9	7	7	1	3	8	1	6	2	3	10	0	15	13	0	22	0	2	0	0	8	4	0	10	Bacteria	Patescibacteria	Saccharimonadia	Saccharimonadales	Saccharimonadaceae	#N/A	#N/A
ASV597	10	2	0	2	5	0	5	9	5	10	0	7	2	6	1	7	7	0	3	0	11	1	9	3	14	1	1	4	0	1	8	7	16	2	6	0	0	8	Bacteria	Fusobacteria	Fusobacteriia	Fusobacteriales	Fusobacteriaceae	Fusobacterium	#N/A
ASV598	3	0	1	2	0	6	8	0	2	5	8	16	0	2	0	4	2	1	1	0	13	4	2	6	5	3	4	3	1	3	24	15	2	5	0	0	20	2	Bacteria	Firmicutes	Bacilli	Bacillales	Family_XI	Gemella	#N/A
ASV599	0	1	2	2	5	7	2	0	2	0	2	1	0	0	1	0	0	7	9	3	0	0	7	1	0	23	6	20	3	10	24	1	2	8	14	4	3	2	Bacteria	Firmicutes	Bacilli	Lactobacillales	Streptococcaceae	Streptococcus	#N/A
ASV600	0	3	5	2	6	6	1	1	0	0	13	0	6	2	0	3	1	5	9	0	9	2	21	0	0	9	10	9	1	8	11	0	3	5	7	11	2	1	Bacteria	Firmicutes	Bacilli	Lactobacillales	Streptococcaceae	Streptococcus	#N/A
ASV601	48	0	0	8	0	0	6	6	6	3	3	3	1	6	0	1	0	5	5	1	0	3	2	0	1	5	1	1	0	19	0	13	3	1	10	0	8	3	Bacteria	Firmicutes	Bacilli	Lactobacillales	Streptococcaceae	Streptococcus	#N/A
ASV602	0	0	0	10	0	0	1	0	2	4	0	39	2	6	0	22	6	14	1	0	0	0	8	3	10	0	2	2	3	5	3	5	9	0	2	4	9	0	Bacteria	Firmicutes	Negativicutes	Selenomonadales	Veillonellaceae	Veillonella	#N/A
ASV603	7	3	1	0	7	3	1	4	2	3	11	2	0	6	12	13	2	4	1	3	0	5	3	3	1	0	12	7	0	22	2	6	0	0	8	3	9	5	Bacteria	Patescibacteria	Saccharimonadia	Saccharimonadales	Saccharimonadaceae	#N/A	#N/A
ASV604	26	0	3	3	0	2	2	1	4	3	2	9	0	16	3	42	6	0	3	3	0	1	2	8	0	0	0	0	0	11	2	14	2	0	2	1	0	0	Bacteria	Firmicutes	Negativicutes	Selenomonadales	Veillonellaceae	Veillonella	#N/A
ASV605	0	0	0	3	4	0	2	2	0	3	1	0	0	3	3	1	6	10	1	2	3	0	1	3	0	5	13	12	4	10	37	4	0	0	13	21	0	4	Bacteria	Firmicutes	Negativicutes	Selenomonadales	Veillonellaceae	Veillonella	#N/A
ASV606	5	4	5	3	0	5	10	6	7	5	3	9	1	1	2	5	0	1	6	1	3	4	5	7	0	16	2	3	3	11	7	10	1	5	4	0	7	4	Bacteria	Firmicutes	Bacilli	Bacillales	Family_XI	Gemella	#N/A
ASV607	0	14	0	0	11	0	2	0	0	5	0	0	14	18	1	13	0	1	4	0	0	1	0	19	4	2	3	0	0	0	35	0	0	0	3	0	21	0	Bacteria	Proteobacteria	Gammaproteobacteria	Betaproteobacteriales	Neisseriaceae	Neisseria	#N/A
ASV608	42	0	0	6	2	0	3	6	5	2	2	5	0	5	0	1	0	1	1	1	0	4	1	0	2	17	1	1	0	13	1	11	3	1	7	0	25	2	Bacteria	Firmicutes	Bacilli	Lactobacillales	Streptococcaceae	Streptococcus	#N/A
ASV609	2	3	1	0	3	7	4	7	3	0	5	0	0	7	3	4	4	25	5	6	6	0	3	0	0	0	7	21	4	8	10	1	0	0	15	5	0	1	Bacteria	Actinobacteria	Coriobacteriia	Coriobacteriales	Atopobiaceae	Atopobium	#N/A
ASV610	18	1	0	4	5	3	4	10	3	4	0	6	3	3	1	14	13	0	1	0	5	1	11	1	12	3	1	2	0	5	7	6	12	0	8	0	0	3	Bacteria	Fusobacteria	Fusobacteriia	Fusobacteriales	Fusobacteriaceae	Fusobacterium	#N/A
ASV611	30	4	41	5	0	0	1	1	5	10	0	0	0	0	0	0	0	0	0	0	0	8	8	3	3	0	0	1	0	2	35	8	0	2	3	0	0	0	Bacteria	Proteobacteria	Gammaproteobacteria	Pasteurellales	Pasteurellaceae	Haemophilus	#N/A
ASV612	0	13	0	0	4	0	8	0	0	8	0	0	19	17	3	13	0	0	4	0	0	2	0	21	3	5	5	0	0	0	18	0	0	0	4	0	22	0	Bacteria	Proteobacteria	Gammaproteobacteria	Betaproteobacteriales	Neisseriaceae	Neisseria	#N/A
ASV613	0	5	0	6	1	0	9	9	3	12	7	20	0	13	3	16	0	0	7	11	1	0	0	3	4	0	0	12	0	8	0	4	5	0	6	0	3	1	Bacteria	Firmicutes	Negativicutes	Selenomonadales	Veillonellaceae	Veillonella	#N/A
ASV614	0	3	0	5	0	0	2	6	1	13	13	19	0	12	3	13	1	0	8	11	1	1	2	3	5	0	0	11	0	15	0	8	4	0	4	0	5	0	Bacteria	Firmicutes	Negativicutes	Selenomonadales	Veillonellaceae	Veillonella	#N/A
ASV615	0	0	3	3	0	6	15	3	0	0	0	2	8	0	1	0	14	7	0	8	2	1	4	9	0	0	10	10	8	3	12	0	0	1	24	10	0	5	Bacteria	Bacteroidetes	Bacteroidia	Bacteroidales	Prevotellaceae	Prevotella_6	#N/A
ASV616	10	1	0	1	1	0	6	0	0	2	1	5	0	2	0	1	9	3	1	5	12	0	5	0	0	6	12	14	3	3	0	0	0	3	49	0	0	14	Bacteria	Fusobacteria	Fusobacteriia	Fusobacteriales	Leptotrichiaceae	Leptotrichia	#N/A
ASV617	8	0	1	12	0	2	18	0	7	5	0	15	1	0	0	2	3	0	0	6	0	0	17	4	6	0	2	0	0	19	0	23	0	0	0	0	11	7	Bacteria	Bacteroidetes	Bacteroidia	Bacteroidales	Porphyromonadaceae	Porphyromonas	#N/A
ASV618	0	3	0	0	1	1	2	0	0	0	0	0	0	5	7	0	10	11	3	0	16	1	2	0	0	0	5	11	3	7	33	4	0	5	12	18	0	8	Bacteria	Firmicutes	Negativicutes	Selenomonadales	Veillonellaceae	Veillonella	#N/A
ASV619	0	3	3	0	1	12	8	1	0	0	3	0	0	5	0	0	5	17	6	10	9	3	12	0	0	0	2	16	4	8	11	0	0	1	17	9	0	2	Bacteria	Actinobacteria	Coriobacteriia	Coriobacteriales	Atopobiaceae	Atopobium	#N/A
ASV620	10	3	1	0	0	0	13	9	24	8	3	0	0	4	0	7	3	0	3	0	0	12	5	2	8	4	12	1	3	1	0	18	0	7	3	0	4	0	Bacteria	Bacteroidetes	Bacteroidia	Bacteroidales	Porphyromonadaceae	Porphyromonas	#N/A
ASV621	3	8	0	0	8	0	11	0	0	0	0	1	3	0	0	0	3	0	2	0	12	1	1	0	0	8	0	2	0	0	73	7	0	0	0	18	0	7	Bacteria	Proteobacteria	Gammaproteobacteria	Pasteurellales	Pasteurellaceae	Haemophilus	#N/A
ASV622	13	0	4	0	0	0	11	9	26	5	2	9	1	4	0	3	3	0	1	0	0	10	0	3	12	3	3	1	3	4	0	17	0	8	6	0	6	0	Bacteria	Bacteroidetes	Bacteroidia	Bacteroidales	Porphyromonadaceae	Porphyromonas	#N/A
ASV623	0	0	0	7	0	0	6	0	0	2	0	31	6	3	0	22	11	13	3	0	0	0	8	7	14	0	2	3	1	3	2	1	7	0	2	7	6	0	Bacteria	Firmicutes	Negativicutes	Selenomonadales	Veillonellaceae	Veillonella	#N/A
ASV624	0	0	0	8	0	0	1	0	0	0	0	28	1	11	0	0	3	0	0	7	2	2	22	6	1	10	3	0	4	0	0	38	1	1	0	0	4	14	Bacteria	Bacteroidetes	Bacteroidia	Bacteroidales	Porphyromonadaceae	Porphyromonas	#N/A
ASV625	18	1	3	1	0	3	4	2	1	4	1	8	3	12	1	43	5	0	13	4	0	2	0	1	2	0	1	1	0	12	0	10	1	0	6	1	2	0	Bacteria	Firmicutes	Negativicutes	Selenomonadales	Veillonellaceae	Veillonella	#N/A
ASV626	1	0	2	4	15	9	4	6	3	2	0	0	0	0	1	0	0	0	4	7	4	2	0	1	0	0	21	26	0	20	0	3	0	5	6	4	0	16	Bacteria	Bacteroidetes	Bacteroidia	Bacteroidales	Prevotellaceae	Prevotella_7	#N/A
ASV627	5	2	2	3	2	4	3	1	0	2	1	1	1	11	10	2	3	7	1	2	2	0	6	4	0	0	9	6	3	5	18	1	1	3	27	14	0	3	Bacteria	Firmicutes	Negativicutes	Selenomonadales	Veillonellaceae	Veillonella	#N/A
ASV628	11	0	3	4	5	2	10	2	0	2	0	0	3	13	9	4	7	10	1	1	6	0	1	1	0	0	3	7	4	2	25	1	0	3	13	7	0	5	Bacteria	Firmicutes	Negativicutes	Selenomonadales	Veillonellaceae	Veillonella	#N/A
ASV629	22	3	3	3	0	0	6	3	4	6	0	5	0	20	3	27	6	0	8	7	0	2	2	2	2	0	1	1	0	9	1	14	1	0	2	1	1	0	Bacteria	Firmicutes	Negativicutes	Selenomonadales	Veillonellaceae	Veillonella	#N/A
ASV630	28	3	4	0	0	1	17	6	29	3	1	2	0	1	0	3	3	0	4	0	0	9	0	4	4	0	2	0	3	2	0	23	0	3	4	0	6	0	Bacteria	Bacteroidetes	Bacteroidia	Bacteroidales	Porphyromonadaceae	Porphyromonas	pasteri
ASV631	0	0	12	0	0	0	14	0	9	0	0	17	0	0	0	0	0	0	0	0	0	0	0	7	0	0	4	0	0	23	0	0	0	0	0	0	79	0	Bacteria	Firmicutes	Bacilli	Lactobacillales	Carnobacteriaceae	Granulicatella	#N/A
ASV632	11	0	0	11	0	1	17	0	4	6	0	12	0	3	0	5	0	0	0	10	1	0	14	7	5	0	3	0	0	18	0	26	0	0	0	0	9	1	Bacteria	Bacteroidetes	Bacteroidia	Bacteroidales	Porphyromonadaceae	Porphyromonas	#N/A
ASV633	38	1	0	7	2	0	3	4	9	2	6	1	3	4	0	1	2	0	4	0	1	1	1	0	2	8	0	0	0	23	0	9	2	0	14	0	13	2	Bacteria	Firmicutes	Bacilli	Lactobacillales	Streptococcaceae	Streptococcus	#N/A
ASV634	20	1	4	0	0	0	11	10	31	6	4	4	3	1	0	5	4	0	5	0	0	10	2	4	6	0	7	0	2	1	0	13	0	3	4	0	2	0	Bacteria	Bacteroidetes	Bacteroidia	Bacteroidales	Porphyromonadaceae	Porphyromonas	#N/A
ASV635	0	0	4	22	0	3	16	2	23	0	4	0	4	0	0	0	8	0	0	0	0	16	5	19	5	3	1	0	0	0	0	25	0	3	0	0	0	0	Bacteria	Bacteroidetes	Bacteroidia	Bacteroidales	Porphyromonadaceae	Porphyromonas	#N/A
ASV636	6	0	0	2	6	0	2	0	0	3	2	5	0	5	0	2	6	6	1	4	10	2	3	0	0	5	8	20	4	4	0	0	0	0	42	0	0	15	Bacteria	Fusobacteria	Fusobacteriia	Fusobacteriales	Leptotrichiaceae	Leptotrichia	#N/A
ASV637	0	0	0	0	0	0	0	0	0	0	0	0	0	0	0	0	0	0	0	0	0	0	0	0	0	0	0	0	0	0	0	163	0	0	0	0	0	0	Bacteria	Bacteroidetes	Bacteroidia	Bacteroidales	Prevotellaceae	Alloprevotella	#N/A
ASV638	1	3	4	0	5	7	7	2	10	0	2	0	0	5	5	4	3	16	5	5	6	3	4	0	0	0	1	18	5	4	11	4	0	1	18	3	0	0	Bacteria	Actinobacteria	Coriobacteriia	Coriobacteriales	Atopobiaceae	Atopobium	#N/A
ASV639	2	0	3	0	2	5	4	5	3	5	2	0	0	3	3	1	4	13	4	9	11	0	1	0	0	0	5	15	5	5	20	1	0	3	24	4	0	0	Bacteria	Actinobacteria	Coriobacteriia	Coriobacteriales	Atopobiaceae	Atopobium	#N/A
ASV640	3	8	0	0	5	0	5	0	0	0	0	0	2	0	0	0	0	3	6	0	9	1	2	6	0	6	0	3	3	0	83	0	0	0	0	7	0	10	Bacteria	Proteobacteria	Gammaproteobacteria	Pasteurellales	Pasteurellaceae	Haemophilus	#N/A
ASV641	3	0	0	3	6	3	3	2	3	2	4	4	0	8	10	12	8	3	1	6	5	2	6	2	5	0	5	11	0	16	0	0	0	0	9	2	0	17	Bacteria	Patescibacteria	Saccharimonadia	Saccharimonadales	Saccharimonadaceae	#N/A	#N/A
ASV642	46	0	0	0	0	0	0	6	0	0	6	10	0	16	5	8	38	0	2	0	0	0	8	0	7	0	0	9	0	0	0	0	0	0	0	0	0	0	Bacteria	Firmicutes	Clostridia	Clostridiales	Lachnospiraceae	Oribacterium	#N/A
ASV643	19	0	0	4	0	0	6	0	6	5	0	6	0	9	4	30	2	0	7	7	0	5	3	4	3	0	3	0	0	5	0	18	7	0	1	1	6	0	Bacteria	Firmicutes	Negativicutes	Selenomonadales	Veillonellaceae	Veillonella	#N/A
ASV644	6	0	0	0	5	0	5	0	0	0	0	0	0	6	1	5	6	5	0	2	7	1	3	0	0	0	7	20	3	2	0	0	0	0	67	2	0	8	Bacteria	Fusobacteria	Fusobacteriia	Fusobacteriales	Leptotrichiaceae	Leptotrichia	#N/A
ASV645	0	0	0	0	0	0	5	0	0	0	0	14	49	0	0	0	0	0	0	0	0	0	0	0	0	68	0	11	0	0	0	0	7	0	4	0	3	0	Bacteria	Fusobacteria	Fusobacteriia	Fusobacteriales	Leptotrichiaceae	Leptotrichia	#N/A
ASV646	21	0	1	6	0	0	7	0	5	2	0	5	0	11	4	41	3	0	3	7	0	3	4	8	2	0	1	0	0	4	1	13	3	0	2	0	3	0	Bacteria	Firmicutes	Negativicutes	Selenomonadales	Veillonellaceae	Veillonella	#N/A
ASV647	0	4	5	0	5	6	1	2	2	3	2	1	4	2	2	5	1	7	6	17	5	2	18	4	2	6	3	14	1	8	2	0	0	6	5	2	6	1	Bacteria	Firmicutes	Bacilli	Lactobacillales	Streptococcaceae	Streptococcus	#N/A
ASV648	0	0	4	9	0	1	10	5	18	1	5	0	3	0	0	0	6	0	0	0	0	18	3	29	4	2	0	1	0	0	0	36	0	3	0	0	2	0	Bacteria	Bacteroidetes	Bacteroidia	Bacteroidales	Porphyromonadaceae	Porphyromonas	#N/A
ASV649	4	3	0	5	1	4	4	0	0	4	0	4	0	4	0	4	9	5	0	8	12	4	12	0	0	0	5	19	0	0	0	0	0	7	34	0	0	8	Bacteria	Fusobacteria	Fusobacteriia	Fusobacteriales	Leptotrichiaceae	Leptotrichia	#N/A
ASV650	31	0	3	5	0	0	7	0	5	1	0	6	0	16	5	24	5	0	3	7	0	2	3	5	2	0	1	0	0	3	1	14	5	0	1	0	2	2	Bacteria	Firmicutes	Negativicutes	Selenomonadales	Veillonellaceae	Veillonella	#N/A
ASV651	14	0	2	9	3	3	3	7	2	6	4	10	3	5	1	6	0	1	8	1	2	3	3	6	0	8	2	2	4	11	3	15	2	1	4	1	3	1	Bacteria	Firmicutes	Bacilli	Bacillales	Family_XI	Gemella	#N/A
ASV652	0	2	3	0	8	0	5	0	0	0	6	0	0	3	1	2	30	5	0	0	0	0	4	0	17	0	0	28	0	0	13	8	0	0	3	13	2	6	Bacteria	Epsilonbacteraeota	Campylobacteria	Campylobacterales	Campylobacteraceae	Campylobacter	#N/A
ASV653	47	0	5	0	0	3	12	8	7	0	3	6	1	0	0	0	12	0	0	0	0	0	24	9	0	7	0	0	0	8	0	7	0	0	0	0	0	0	Bacteria	Proteobacteria	Gammaproteobacteria	Betaproteobacteriales	Neisseriaceae	Neisseria	#N/A
ASV654	6	0	0	10	0	1	12	0	4	6	0	15	0	2	0	1	1	0	0	3	0	0	11	12	4	0	1	0	0	23	0	34	0	0	0	0	12	1	Bacteria	Bacteroidetes	Bacteroidia	Bacteroidales	Porphyromonadaceae	Porphyromonas	#N/A
ASV655	0	0	3	0	13	14	2	1	3	0	0	0	0	0	0	0	0	0	4	8	2	3	0	4	0	0	22	32	0	18	0	1	0	1	7	10	0	11	Bacteria	Bacteroidetes	Bacteroidia	Bacteroidales	Prevotellaceae	Prevotella_7	#N/A
ASV656	0	0	0	0	0	0	0	0	0	0	0	0	0	0	0	0	0	0	0	0	0	0	0	0	0	0	0	0	0	0	159	0	0	0	0	0	0	0	Bacteria	Bacteroidetes	Bacteroidia	Bacteroidales	Prevotellaceae	Prevotella_2	#N/A
ASV657	2	18	0	0	1	0	2	0	0	0	4	11	0	14	12	0	5	4	4	4	0	0	6	0	0	0	0	32	5	4	0	0	0	0	25	5	0	0	Bacteria	Firmicutes	Negativicutes	Selenomonadales	Veillonellaceae	Selenomonas_3	#N/A
ASV658	0	3	6	0	11	9	2	0	0	0	5	0	4	3	3	2	0	13	10	3	9	3	11	4	0	13	11	2	3	4	9	0	1	3	2	4	3	2	Bacteria	Firmicutes	Bacilli	Lactobacillales	Streptococcaceae	Streptococcus	#N/A
ASV659	2	0	2	2	1	3	9	0	6	4	7	12	0	2	1	3	1	0	2	1	10	3	3	3	2	6	2	2	3	10	13	5	1	4	0	3	26	4	Bacteria	Firmicutes	Bacilli	Bacillales	Family_XI	Gemella	#N/A
ASV660	5	1	0	3	1	0	3	0	5	0	6	39	0	2	0	10	0	1	0	1	2	8	4	0	6	1	2	1	0	8	3	33	4	0	6	0	0	3	Bacteria	Firmicutes	Bacilli	Lactobacillales	Streptococcaceae	Streptococcus	#N/A
ASV661	18	0	0	0	0	0	13	8	36	5	3	9	2	1	0	2	2	0	3	0	0	8	2	0	7	4	5	4	0	1	0	17	0	1	3	0	4	0	Bacteria	Bacteroidetes	Bacteroidia	Bacteroidales	Porphyromonadaceae	Porphyromonas	#N/A
ASV662	0	0	1	5	0	0	5	0	1	2	0	36	8	6	0	21	5	16	2	0	0	0	7	1	6	0	2	1	1	2	2	2	14	0	1	5	6	0	Bacteria	Firmicutes	Negativicutes	Selenomonadales	Veillonellaceae	Veillonella	#N/A
ASV663	33	2	23	5	0	0	0	3	3	11	0	0	0	0	1	1	0	0	0	0	0	11	9	0	2	0	0	2	0	6	15	20	0	4	6	0	0	0	Bacteria	Proteobacteria	Gammaproteobacteria	Pasteurellales	Pasteurellaceae	Haemophilus	#N/A
ASV664	0	0	2	0	4	5	9	4	0	1	1	0	0	2	2	1	1	15	6	11	8	0	2	0	0	0	12	18	7	8	7	3	0	2	20	5	0	0	Bacteria	Actinobacteria	Coriobacteriia	Coriobacteriales	Atopobiaceae	Atopobium	#N/A
ASV665	1	0	0	2	0	4	0	1	0	0	0	5	3	0	2	3	2	9	2	0	2	0	0	4	0	11	1	0	0	0	85	0	7	0	0	6	5	0	Bacteria	Firmicutes	Negativicutes	Selenomonadales	Veillonellaceae	Veillonella	#N/A
ASV666	0	0	0	2	0	0	1	0	0	0	0	2	4	0	1	5	2	8	1	0	1	0	1	5	0	11	2	0	0	0	84	0	10	1	1	4	9	0	Bacteria	Firmicutes	Negativicutes	Selenomonadales	Veillonellaceae	Veillonella	#N/A
ASV667	41	2	0	10	4	0	5	5	6	1	6	3	0	8	0	1	0	0	0	0	0	2	2	0	0	8	1	0	0	20	0	9	0	0	9	1	11	0	Bacteria	Firmicutes	Bacilli	Lactobacillales	Streptococcaceae	Streptococcus	australis/infantis/mitis/oralis/sanguinis
ASV668	7	2	6	1	2	0	6	0	2	0	0	0	1	6	4	3	7	4	1	6	3	1	6	0	0	2	10	5	10	0	26	1	0	3	14	4	0	11	Bacteria	Firmicutes	Negativicutes	Selenomonadales	Veillonellaceae	Veillonella	#N/A
ASV669	0	9	0	0	10	0	2	0	2	4	0	0	18	21	3	14	2	0	4	0	0	1	0	27	1	0	2	0	2	0	15	0	0	0	2	0	15	0	Bacteria	Proteobacteria	Gammaproteobacteria	Betaproteobacteriales	Neisseriaceae	Neisseria	#N/A
ASV670	0	1	6	3	6	5	4	6	1	0	0	0	0	3	1	3	8	18	11	5	5	0	3	0	0	0	0	16	4	2	12	0	0	3	24	4	0	0	Bacteria	Actinobacteria	Coriobacteriia	Coriobacteriales	Atopobiaceae	Atopobium	#N/A
ASV671	0	1	0	0	12	2	1	5	0	0	5	6	2	0	0	0	0	5	6	4	9	0	1	2	0	4	6	15	1	8	34	2	0	5	5	10	0	3	Bacteria	Firmicutes	Negativicutes	Selenomonadales	Veillonellaceae	Veillonella	#N/A
ASV672	0	2	3	14	0	5	12	3	19	3	2	0	10	0	0	4	0	0	0	0	0	18	6	16	5	5	1	3	0	0	0	19	0	2	0	0	2	0	Bacteria	Bacteroidetes	Bacteroidia	Bacteroidales	Porphyromonadaceae	Porphyromonas	#N/A
ASV673	0	0	0	7	0	0	1	0	0	0	0	24	0	13	6	0	2	0	0	5	4	2	23	5	3	3	4	0	2	0	0	35	0	0	0	0	2	12	Bacteria	Bacteroidetes	Bacteroidia	Bacteroidales	Porphyromonadaceae	Porphyromonas	#N/A
ASV674	0	5	0	3	0	0	6	14	0	12	7	23	0	7	3	11	2	0	11	8	1	1	4	2	1	0	1	4	0	9	0	11	7	0	0	0	0	0	Bacteria	Firmicutes	Negativicutes	Selenomonadales	Veillonellaceae	Veillonella	parvula/rogosae
ASV675	15	0	0	0	0	0	10	7	24	4	2	2	0	2	0	4	4	0	3	0	0	12	4	2	7	4	6	3	2	3	0	18	2	4	5	0	4	0	Bacteria	Bacteroidetes	Bacteroidia	Bacteroidales	Porphyromonadaceae	Porphyromonas	#N/A
ASV676	22	0	0	4	0	2	0	1	0	0	0	10	0	9	2	8	36	0	0	0	0	6	3	8	12	0	0	8	0	6	0	0	0	0	6	0	6	3	Bacteria	Firmicutes	Clostridia	Clostridiales	Ruminococcaceae	Ruminococcaceae_UCG-014	#N/A
ASV677	0	2	0	3	0	0	4	8	1	20	11	16	0	12	2	13	0	0	4	8	4	1	0	1	8	0	0	6	0	9	0	11	3	0	3	0	2	0	Bacteria	Firmicutes	Negativicutes	Selenomonadales	Veillonellaceae	Veillonella	#N/A
ASV678	0	7	0	0	6	0	0	0	0	1	0	0	14	13	1	7	0	0	6	0	0	1	2	27	2	2	0	0	0	0	34	0	0	0	2	0	27	0	Bacteria	Proteobacteria	Gammaproteobacteria	Betaproteobacteriales	Neisseriaceae	Neisseria	#N/A
ASV679	49	2	0	6	0	0	2	5	9	3	2	2	0	11	0	0	1	4	1	0	0	1	0	0	2	8	2	3	0	9	3	8	1	1	3	0	12	2	Bacteria	Firmicutes	Bacilli	Lactobacillales	Streptococcaceae	Streptococcus	#N/A
ASV680	17	0	1	0	0	0	8	12	23	9	2	10	3	1	0	5	2	0	2	0	0	8	1	0	4	3	7	0	1	3	0	19	0	5	5	0	1	0	Bacteria	Bacteroidetes	Bacteroidia	Bacteroidales	Porphyromonadaceae	Porphyromonas	#N/A
ASV681	11	0	3	7	0	0	6	0	3	13	0	8	0	0	4	23	2	0	0	9	9	11	0	9	0	0	0	0	0	11	2	15	5	0	0	0	0	0	Bacteria	Firmicutes	Negativicutes	Selenomonadales	Veillonellaceae	Veillonella	#N/A
ASV682	0	0	0	1	0	0	10	0	0	1	15	0	0	16	0	0	3	47	0	2	0	0	7	4	0	0	0	0	0	0	3	0	0	1	9	15	6	11	Bacteria	Bacteroidetes	Bacteroidia	Bacteroidales	Prevotellaceae	Prevotella_7	#N/A
ASV683	0	0	0	4	0	0	6	0	0	1	12	0	0	14	0	0	4	41	0	6	0	1	10	1	0	0	0	0	0	0	1	0	0	1	14	19	4	12	Bacteria	Bacteroidetes	Bacteroidia	Bacteroidales	Prevotellaceae	Prevotella_7	#N/A
ASV684	6	11	0	0	7	0	17	0	4	2	0	10	0	2	0	14	0	3	5	6	1	2	7	0	2	0	17	25	0	0	0	0	0	4	6	0	0	0	Bacteria	Fusobacteria	Fusobacteriia	Fusobacteriales	Leptotrichiaceae	Leptotrichia	#N/A
ASV685	7	0	0	1	5	1	8	0	0	4	0	6	0	3	2	10	3	7	0	7	6	3	4	0	1	1	2	13	1	1	0	2	0	1	43	0	0	8	Bacteria	Fusobacteria	Fusobacteriia	Fusobacteriales	Leptotrichiaceae	Leptotrichia	#N/A
ASV686	4	0	0	0	0	3	0	1	11	0	13	0	0	0	0	10	8	0	4	0	17	0	9	6	0	0	0	3	0	0	28	26	7	0	0	0	0	0	Bacteria	Actinobacteria	Actinobacteria	Micrococcales	Micrococcaceae	Rothia	#N/A
ASV687	2	1	2	3	0	4	7	0	3	3	11	10	0	1	0	4	1	2	4	2	15	1	0	1	3	7	2	3	2	6	15	11	0	3	0	3	16	2	Bacteria	Firmicutes	Bacilli	Bacillales	Family_XI	Gemella	#N/A
ASV688	0	0	7	21	0	3	11	3	18	0	7	0	4	0	0	0	2	0	0	0	0	20	3	20	3	1	0	0	0	0	0	23	0	2	0	0	2	0	Bacteria	Bacteroidetes	Bacteroidia	Bacteroidales	Porphyromonadaceae	Porphyromonas	#N/A
ASV689	0	0	6	9	0	2	10	7	18	1	2	0	2	0	0	1	1	0	0	0	0	16	5	23	5	4	2	2	0	0	0	28	0	1	0	0	5	0	Bacteria	Bacteroidetes	Bacteroidia	Bacteroidales	Porphyromonadaceae	Porphyromonas	#N/A
ASV690	0	0	0	6	0	0	2	0	0	0	0	9	0	11	0	0	1	0	0	3	5	0	27	6	5	11	0	0	2	0	0	44	0	3	0	0	3	12	Bacteria	Bacteroidetes	Bacteroidia	Bacteroidales	Porphyromonadaceae	Porphyromonas	#N/A
ASV691	7	3	0	0	6	0	8	0	0	0	0	3	2	0	0	0	2	7	6	0	8	1	2	4	0	4	0	3	5	0	62	0	0	0	2	7	2	6	Bacteria	Proteobacteria	Gammaproteobacteria	Pasteurellales	Pasteurellaceae	Haemophilus	#N/A
ASV692	0	7	0	0	6	0	1	0	0	4	0	0	9	12	0	9	2	3	10	0	3	1	2	17	5	0	0	0	0	0	37	0	0	0	4	0	18	0	Bacteria	Proteobacteria	Gammaproteobacteria	Betaproteobacteriales	Neisseriaceae	Neisseria	#N/A
ASV693	0	7	11	3	7	14	2	1	2	0	9	0	4	2	5	0	0	5	3	2	6	0	8	1	0	6	7	7	1	10	11	0	1	4	4	5	1	0	Bacteria	Firmicutes	Bacilli	Lactobacillales	Streptococcaceae	Streptococcus	#N/A
ASV694	16	3	4	3	0	0	2	2	2	1	1	5	2	16	2	53	3	0	6	5	0	1	0	1	1	0	2	0	0	4	0	9	3	0	1	0	1	0	Bacteria	Firmicutes	Negativicutes	Selenomonadales	Veillonellaceae	Veillonella	#N/A
ASV695	0	12	0	0	8	0	2	0	0	4	0	0	11	22	2	14	0	0	5	0	2	3	0	10	2	0	4	0	0	0	17	0	0	0	4	0	27	0	Bacteria	Proteobacteria	Gammaproteobacteria	Betaproteobacteriales	Neisseriaceae	Neisseria	#N/A
ASV696	12	5	0	6	4	1	2	8	0	4	0	5	1	5	1	2	9	0	1	0	8	1	9	4	13	1	3	3	0	5	3	11	11	2	5	0	0	4	Bacteria	Fusobacteria	Fusobacteriia	Fusobacteriales	Fusobacteriaceae	Fusobacterium	#N/A
ASV697	6	0	0	0	0	3	0	5	8	0	14	0	0	0	0	4	9	0	1	0	13	0	11	3	0	0	0	1	0	0	30	33	8	0	0	0	0	0	Bacteria	Actinobacteria	Actinobacteria	Micrococcales	Micrococcaceae	Rothia	#N/A
ASV698	33	0	0	7	4	0	7	3	4	4	2	5	0	4	0	0	2	4	5	2	0	1	1	1	2	7	0	0	0	13	0	17	2	0	3	0	16	0	Bacteria	Firmicutes	Bacilli	Lactobacillales	Streptococcaceae	Streptococcus	#N/A
ASV699	32	1	35	8	0	0	0	2	0	9	0	0	0	0	0	0	0	0	0	0	0	8	5	2	2	0	0	3	0	0	20	18	0	0	4	0	0	0	Bacteria	Proteobacteria	Gammaproteobacteria	Pasteurellales	Pasteurellaceae	Haemophilus	#N/A
ASV700	3	6	0	0	5	0	6	0	0	0	0	0	0	0	0	0	7	4	4	0	14	1	0	1	0	7	0	5	4	0	67	3	0	1	1	7	0	3	Bacteria	Proteobacteria	Gammaproteobacteria	Pasteurellales	Pasteurellaceae	Haemophilus	#N/A
ASV701	0	0	0	0	2	0	0	0	0	0	2	22	5	3	0	6	28	0	0	0	14	0	0	0	0	10	0	12	0	0	24	0	0	0	0	0	20	0	Bacteria	Actinobacteria	Actinobacteria	Micrococcales	Micrococcaceae	Rothia	#N/A
ASV702	0	0	0	10	0	0	7	8	7	3	9	0	0	0	20	4	0	4	11	5	3	5	14	2	0	11	0	0	0	6	3	2	2	6	2	0	3	0	Bacteria	Firmicutes	Clostridia	Clostridiales	Peptostreptococcaceae	Peptostreptococcus	#N/A
ASV703	3	0	0	0	6	2	6	4	4	2	5	1	0	6	12	6	7	2	2	9	0	8	7	1	4	0	8	14	0	13	0	0	0	0	6	2	0	7	Bacteria	Patescibacteria	Saccharimonadia	Saccharimonadales	Saccharimonadaceae	#N/A	#N/A
ASV704	3	3	1	0	7	0	4	0	0	3	0	0	0	3	4	2	14	2	1	0	0	0	6	9	0	0	0	21	3	4	17	4	0	2	6	26	0	2	Bacteria	Epsilonbacteraeota	Campylobacteria	Campylobacterales	Campylobacteraceae	Campylobacter	#N/A
ASV705	10	0	0	8	0	2	13	0	5	3	0	13	0	2	0	1	1	0	0	6	0	0	11	4	2	0	1	0	0	14	0	29	0	0	0	0	16	6	Bacteria	Bacteroidetes	Bacteroidia	Bacteroidales	Porphyromonadaceae	Porphyromonas	#N/A
ASV706	4	0	0	1	0	4	14	2	0	2	0	2	0	0	6	0	10	8	0	2	10	5	5	4	0	0	3	10	1	5	14	1	0	0	25	2	0	6	Bacteria	Bacteroidetes	Bacteroidia	Bacteroidales	Prevotellaceae	Prevotella_6	#N/A
ASV707	0	2	5	2	0	3	0	0	0	1	0	2	4	0	3	1	0	3	0	0	1	0	0	1	0	14	2	4	2	0	84	2	0	0	0	0	10	0	Bacteria	Firmicutes	Negativicutes	Selenomonadales	Veillonellaceae	Veillonella	#N/A
ASV708	1	1	0	0	20	12	7	0	0	0	4	13	0	1	2	32	0	1	0	2	7	3	3	1	0	0	1	0	2	0	15	10	1	0	0	7	0	0	Bacteria	Actinobacteria	Actinobacteria	Actinomycetales	Actinomycetaceae	Actinomyces	#N/A
ASV709	2	1	4	4	1	4	4	4	2	2	9	13	0	3	0	3	1	2	4	1	2	3	3	2	4	2	5	0	0	8	14	7	2	2	0	6	21	1	Bacteria	Firmicutes	Bacilli	Bacillales	Family_XI	Gemella	#N/A
ASV710	44	0	4	0	0	7	13	5	7	0	1	8	4	0	0	0	11	0	0	1	0	0	17	1	0	4	0	0	1	12	0	4	2	0	0	0	0	0	Bacteria	Proteobacteria	Gammaproteobacteria	Betaproteobacteriales	Neisseriaceae	Neisseria	#N/A
ASV711	6	0	0	15	0	1	12	0	2	8	0	14	0	1	0	3	0	0	0	5	3	0	9	6	6	0	0	0	0	16	0	27	0	0	0	0	11	1	Bacteria	Bacteroidetes	Bacteroidia	Bacteroidales	Porphyromonadaceae	Porphyromonas	#N/A
ASV712	0	3	0	3	0	0	5	11	2	16	11	14	0	11	5	13	5	0	5	7	2	1	0	1	0	0	0	3	0	11	0	9	6	0	0	1	0	0	Bacteria	Firmicutes	Negativicutes	Selenomonadales	Veillonellaceae	Veillonella	#N/A
ASV713	18	1	2	0	0	2	3	4	0	12	0	14	0	0	5	14	5	0	0	13	8	2	0	1	5	0	0	1	0	7	2	16	5	0	0	0	5	0	Bacteria	Firmicutes	Negativicutes	Selenomonadales	Veillonellaceae	Veillonella	#N/A
ASV714	0	1	1	0	4	2	2	1	0	2	0	0	0	10	3	3	6	8	3	0	7	0	2	1	0	3	4	10	5	5	21	1	0	2	11	15	0	12	Bacteria	Firmicutes	Negativicutes	Selenomonadales	Veillonellaceae	Veillonella	#N/A
ASV715	0	4	3	0	4	6	4	3	1	0	0	7	0	1	2	0	4	20	9	5	5	1	1	0	0	0	0	21	4	4	6	2	0	2	18	6	0	2	Bacteria	Actinobacteria	Coriobacteriia	Coriobacteriales	Atopobiaceae	Atopobium	#N/A
ASV716	1	5	2	0	9	0	5	0	0	0	0	0	0	8	1	6	33	5	4	0	4	0	3	4	0	0	0	16	0	0	11	2	0	0	7	8	0	11	Bacteria	Epsilonbacteraeota	Campylobacteria	Campylobacterales	Campylobacteraceae	Campylobacter	#N/A
ASV717	0	0	2	18	0	0	10	4	21	3	8	0	6	0	0	0	3	0	0	0	0	12	4	20	2	1	0	0	0	0	0	28	0	2	0	0	1	0	Bacteria	Bacteroidetes	Bacteroidia	Bacteroidales	Porphyromonadaceae	Porphyromonas	#N/A
ASV718	0	2	0	15	0	7	11	0	15	0	4	0	3	0	0	2	2	2	0	0	0	19	7	18	3	1	0	2	0	0	0	30	0	2	0	0	0	0	Bacteria	Bacteroidetes	Bacteroidia	Bacteroidales	Porphyromonadaceae	Porphyromonas	#N/A
ASV719	7	4	0	6	2	1	3	0	0	0	0	2	0	4	0	2	4	5	0	2	9	0	4	0	1	0	2	23	0	4	0	0	0	9	40	0	0	11	Bacteria	Fusobacteria	Fusobacteriia	Fusobacteriales	Leptotrichiaceae	Leptotrichia	#N/A
ASV720	8	2	4	1	6	1	6	3	0	6	0	0	0	7	6	0	5	6	2	0	4	1	0	3	0	0	8	8	5	3	21	0	0	7	11	5	0	5	Bacteria	Firmicutes	Negativicutes	Selenomonadales	Veillonellaceae	Veillonella	#N/A
ASV721	0	1	0	7	0	0	3	4	2	8	8	23	0	13	2	7	3	0	8	9	1	1	1	0	4	0	0	6	1	9	0	12	3	0	3	0	5	0	Bacteria	Firmicutes	Negativicutes	Selenomonadales	Veillonellaceae	Veillonella	#N/A
ASV722	1	2	0	0	2	1	6	6	0	0	0	9	0	0	2	2	3	17	6	4	9	0	3	0	0	0	3	13	6	5	11	0	0	2	23	5	0	3	Bacteria	Actinobacteria	Coriobacteriia	Coriobacteriales	Atopobiaceae	Atopobium	#N/A
ASV723	1	0	0	0	0	4	0	5	15	0	17	0	0	0	0	5	0	0	1	0	19	0	7	4	0	0	0	5	0	0	41	11	9	0	0	0	0	0	Bacteria	Actinobacteria	Actinobacteria	Micrococcales	Micrococcaceae	Rothia	#N/A
ASV724	23	0	1	0	0	0	6	18	22	3	5	3	3	2	0	0	2	0	5	0	0	4	2	5	6	1	8	0	0	0	0	12	2	7	3	0	1	0	Bacteria	Bacteroidetes	Bacteroidia	Bacteroidales	Porphyromonadaceae	Porphyromonas	#N/A
ASV725	7	6	13	0	5	3	0	2	9	12	5	10	0	0	0	5	13	1	0	8	0	0	3	15	17	0	6	2	0	0	0	0	1	0	0	0	0	1	Bacteria	Actinobacteria	Actinobacteria	Actinomycetales	Actinomycetaceae	Actinomyces	#N/A
ASV726	0	2	6	0	10	7	4	0	1	0	3	1	0	3	0	2	0	8	1	3	10	0	19	0	0	14	14	5	1	2	8	0	0	4	3	8	4	1	Bacteria	Firmicutes	Bacilli	Lactobacillales	Streptococcaceae	Streptococcus	#N/A
ASV727	33	1	0	8	0	0	4	7	9	2	2	2	1	3	0	2	0	3	0	1	1	2	3	0	2	7	0	0	0	19	0	8	1	1	6	2	14	0	Bacteria	Firmicutes	Bacilli	Lactobacillales	Streptococcaceae	Streptococcus	#N/A
ASV728	1	8	0	4	10	0	22	0	0	6	0	5	0	2	0	7	3	2	4	10	0	0	1	0	0	0	14	28	0	4	0	5	0	0	8	0	0	0	Bacteria	Fusobacteria	Fusobacteriia	Fusobacteriales	Leptotrichiaceae	Leptotrichia	#N/A
ASV729	1	4	0	0	5	5	0	3	0	0	4	6	3	0	12	3	17	3	9	8	3	1	5	0	0	10	0	11	0	3	6	3	0	1	12	0	0	5	Bacteria	Firmicutes	Clostridia	Clostridiales	Lachnospiraceae	Oribacterium	#N/A
ASV730	5	0	0	3	5	2	2	3	1	1	4	1	5	11	6	7	7	2	1	3	1	9	8	2	7	0	8	5	0	13	0	0	0	0	7	3	2	9	Bacteria	Patescibacteria	Saccharimonadia	Saccharimonadales	Saccharimonadaceae	#N/A	#N/A
ASV731	0	3	1	2	5	2	7	5	0	0	0	0	0	0	3	0	17	10	0	4	1	0	2	3	0	2	3	0	11	5	19	2	0	0	21	6	0	9	Bacteria	Bacteroidetes	Bacteroidia	Bacteroidales	Prevotellaceae	Prevotella_6	#N/A
ASV732	6	3	3	11	0	1	8	2	2	6	2	8	0	1	2	6	0	0	12	2	0	2	6	3	0	10	4	6	0	10	4	6	3	3	5	1	1	4	Bacteria	Firmicutes	Bacilli	Bacillales	Family_XI	Gemella	#N/A
ASV733	14	5	2	4	0	7	5	4	2	0	0	23	0	4	0	6	6	0	0	1	0	3	5	0	9	3	5	3	0	6	15	9	0	1	0	0	0	1	Bacteria	Bacteroidetes	Bacteroidia	Flavobacteriales	Weeksellaceae	Bergeyella	#N/A
ASV734	13	0	0	0	0	0	0	0	0	5	0	10	0	5	3	6	0	0	0	0	0	0	0	12	0	14	0	9	0	0	23	6	27	0	0	0	0	9	Bacteria	Fusobacteria	Fusobacteriia	Fusobacteriales	Fusobacteriaceae	Fusobacterium	#N/A
ASV735	17	0	0	0	0	0	8	7	17	7	3	3	2	1	0	2	4	2	3	0	0	14	1	3	6	0	6	2	0	3	0	17	0	5	7	0	2	0	Bacteria	Bacteroidetes	Bacteroidia	Bacteroidales	Porphyromonadaceae	Porphyromonas	#N/A
ASV736	0	2	0	2	0	3	3	1	0	2	0	0	0	5	6	1	5	8	0	1	10	1	2	2	0	0	4	2	1	10	38	1	0	5	4	15	0	7	Bacteria	Firmicutes	Negativicutes	Selenomonadales	Veillonellaceae	Veillonella	#N/A
ASV737	4	0	0	2	8	6	2	3	3	0	11	3	0	6	6	3	6	1	4	8	2	4	7	0	3	0	8	7	0	14	0	0	0	0	5	1	7	7	Bacteria	Patescibacteria	Saccharimonadia	Saccharimonadales	Saccharimonadaceae	#N/A	#N/A
ASV738	0	3	3	2	0	1	0	0	0	3	0	0	4	2	3	2	2	2	0	0	2	0	0	4	0	17	6	3	1	0	74	0	0	0	0	0	7	0	Bacteria	Firmicutes	Negativicutes	Selenomonadales	Veillonellaceae	Veillonella	#N/A
ASV739	0	4	3	0	2	8	5	0	0	0	5	0	3	4	2	2	0	8	2	4	8	2	9	1	0	9	14	7	1	5	7	1	1	10	5	6	2	1	Bacteria	Firmicutes	Bacilli	Lactobacillales	Streptococcaceae	Streptococcus	#N/A
ASV740	2	0	0	3	1	6	4	0	6	3	4	19	0	2	0	4	1	3	2	0	5	4	1	2	0	4	5	2	1	7	13	12	2	3	0	2	17	1	Bacteria	Firmicutes	Bacilli	Bacillales	Family_XI	Gemella	#N/A
ASV741	3	12	0	4	8	0	18	0	0	8	0	4	5	4	0	3	0	3	2	10	0	0	3	0	4	0	18	20	1	1	0	3	0	5	1	1	0	0	Bacteria	Fusobacteria	Fusobacteriia	Fusobacteriales	Leptotrichiaceae	Leptotrichia	#N/A
ASV742	0	0	0	0	0	0	0	0	0	0	0	0	0	0	0	20	0	24	0	0	0	4	0	0	16	12	0	33	6	0	16	0	0	0	0	1	9	0	Bacteria	Fusobacteria	Fusobacteriia	Fusobacteriales	Leptotrichiaceae	Leptotrichia	#N/A
ASV743	23	0	2	6	0	0	8	1	5	1	2	7	0	10	5	25	4	0	8	2	0	2	1	4	1	0	0	0	0	11	3	6	2	0	1	0	0	0	Bacteria	Firmicutes	Negativicutes	Selenomonadales	Veillonellaceae	Veillonella	#N/A
ASV744	0	3	0	1	0	0	5	7	0	13	10	19	0	7	4	19	3	0	6	11	0	6	0	2	3	0	1	5	0	6	0	3	3	0	1	2	0	0	Bacteria	Firmicutes	Negativicutes	Selenomonadales	Veillonellaceae	Veillonella	#N/A
ASV745	3	0	0	0	3	2	8	5	0	0	4	0	0	7	0	0	0	18	9	29	0	0	0	0	0	0	9	11	7	0	3	11	0	0	11	0	0	0	Bacteria	Firmicutes	Erysipelotrichia	Erysipelotrichales	Erysipelotrichaceae	Solobacterium	#N/A
ASV746	2	8	0	1	8	0	15	8	0	2	0	14	0	3	0	11	0	3	3	12	0	3	2	0	0	0	14	19	0	4	0	0	0	0	5	0	3	0	Bacteria	Fusobacteria	Fusobacteriia	Fusobacteriales	Leptotrichiaceae	Leptotrichia	#N/A
ASV747	18	4	0	1	0	1	2	7	2	7	0	11	0	3	0	9	7	0	3	2	5	1	11	1	5	1	4	0	1	4	2	8	13	0	2	0	0	5	Bacteria	Fusobacteria	Fusobacteriia	Fusobacteriales	Fusobacteriaceae	Fusobacterium	#N/A
ASV748	5	9	0	4	5	2	11	0	0	2	0	6	0	4	0	9	0	3	5	7	3	0	3	0	0	0	20	30	0	1	0	0	0	8	3	0	0	0	Bacteria	Fusobacteria	Fusobacteriia	Fusobacteriales	Leptotrichiaceae	Leptotrichia	#N/A
ASV749	15	0	5	0	0	0	9	5	18	4	0	2	0	0	0	3	5	0	2	0	0	8	0	4	10	3	10	0	0	1	0	20	0	9	0	0	7	0	Bacteria	Bacteroidetes	Bacteroidia	Bacteroidales	Porphyromonadaceae	Porphyromonas	#N/A
ASV750	0	6	0	0	6	0	1	0	0	4	0	0	13	12	0	7	1	1	4	0	0	0	3	15	3	2	0	0	0	0	28	0	0	0	1	0	33	0	Bacteria	Proteobacteria	Gammaproteobacteria	Betaproteobacteriales	Neisseriaceae	Neisseria	#N/A
ASV751	0	10	0	0	7	0	2	0	0	1	0	0	5	12	0	15	0	1	11	0	2	5	4	19	3	2	0	0	0	0	24	0	0	0	1	0	16	0	Bacteria	Proteobacteria	Gammaproteobacteria	Betaproteobacteriales	Neisseriaceae	Neisseria	#N/A
ASV752	0	0	4	5	0	0	8	0	6	0	6	0	0	5	22	3	0	0	17	4	3	5	0	2	0	17	0	0	2	10	1	2	5	0	11	0	1	0	Bacteria	Firmicutes	Clostridia	Clostridiales	Peptostreptococcaceae	Peptostreptococcus	#N/A
ASV753	5	0	1	0	9	2	0	3	5	1	4	2	0	8	8	7	6	2	3	7	0	1	2	0	2	0	9	4	0	17	3	0	0	0	7	7	3	11	Bacteria	Patescibacteria	Saccharimonadia	Saccharimonadales	Saccharimonadaceae	#N/A	#N/A
ASV754	0	1	0	1	2	1	0	0	0	0	0	0	0	5	7	0	6	8	3	1	12	2	1	2	0	0	8	12	4	2	24	2	0	5	6	12	1	11	Bacteria	Firmicutes	Negativicutes	Selenomonadales	Veillonellaceae	Veillonella	#N/A
ASV755	7	0	0	8	0	1	5	0	6	8	0	17	0	4	0	1	2	0	0	1	1	0	12	5	2	0	3	0	0	24	0	19	0	2	0	0	7	4	Bacteria	Bacteroidetes	Bacteroidia	Bacteroidales	Porphyromonadaceae	Porphyromonas	#N/A
ASV756	8	5	1	1	2	4	5	1	0	1	0	1	0	14	7	2	4	7	2	0	2	2	1	1	0	0	3	10	0	8	9	0	1	1	21	7	0	7	Bacteria	Firmicutes	Negativicutes	Selenomonadales	Veillonellaceae	Veillonella	#N/A
ASV757	0	0	0	0	0	1	2	0	0	0	0	0	0	3	3	0	10	8	1	2	6	1	2	2	0	0	9	7	0	3	30	4	0	7	13	22	0	2	Bacteria	Firmicutes	Negativicutes	Selenomonadales	Veillonellaceae	Veillonella	#N/A
ASV758	1	0	2	0	17	9	6	6	1	0	0	0	0	0	1	0	0	0	2	4	2	0	2	0	0	0	12	18	0	20	0	0	0	0	15	5	0	15	Bacteria	Bacteroidetes	Bacteroidia	Bacteroidales	Prevotellaceae	Prevotella_7	#N/A
ASV759	0	0	0	0	13	0	1	0	0	0	0	25	0	0	0	15	0	4	0	8	0	0	6	0	21	17	0	3	0	0	0	0	0	15	0	10	0	0	Bacteria	Actinobacteria	Actinobacteria	Micrococcales	Micrococcaceae	Rothia	#N/A
ASV760	2	0	2	5	0	0	5	0	0	0	0	0	0	0	0	0	20	9	0	0	0	0	0	0	0	0	0	2	4	29	0	0	0	0	37	0	0	23	Bacteria	Bacteroidetes	Bacteroidia	Bacteroidales	Prevotellaceae	Alloprevotella	#N/A
ASV761	0	0	0	0	0	0	0	0	0	0	0	0	94	0	0	0	0	0	0	0	0	0	0	0	4	0	0	7	0	0	0	0	0	33	0	0	0	0	Bacteria	Proteobacteria	Gammaproteobacteria	Pasteurellales	Pasteurellaceae	Aggregatibacter	#N/A
ASV762	0	6	0	3	0	0	3	6	3	22	10	11	0	11	3	14	0	0	6	4	1	0	1	2	3	0	0	5	0	11	0	9	2	0	1	0	0	0	Bacteria	Firmicutes	Negativicutes	Selenomonadales	Veillonellaceae	Veillonella	#N/A
ASV763	0	5	2	6	0	0	0	2	0	5	0	24	3	4	0	14	8	16	5	0	4	0	2	2	5	0	0	5	4	2	2	0	1	7	3	6	0	0	Bacteria	Firmicutes	Negativicutes	Selenomonadales	Veillonellaceae	Veillonella	#N/A
ASV764	0	0	0	7	0	0	2	0	0	0	0	14	2	12	0	0	1	0	0	0	0	3	21	10	0	7	4	0	1	0	0	41	0	0	2	0	0	10	Bacteria	Bacteroidetes	Bacteroidia	Bacteroidales	Porphyromonadaceae	Porphyromonas	#N/A
ASV765	8	2	0	0	9	0	7	0	0	0	0	1	0	0	0	0	3	9	5	0	5	1	1	2	0	3	0	5	0	0	56	0	0	0	2	12	0	6	Bacteria	Proteobacteria	Gammaproteobacteria	Pasteurellales	Pasteurellaceae	Haemophilus	#N/A
ASV766	2	0	0	0	2	0	15	4	1	0	0	0	0	0	0	0	31	11	16	13	3	0	0	0	0	0	3	5	7	4	8	7	0	0	5	0	0	0	Bacteria	Firmicutes	Erysipelotrichia	Erysipelotrichales	Erysipelotrichaceae	Solobacterium	#N/A
ASV767	2	8	2	0	11	0	8	0	0	0	0	0	0	1	0	2	23	9	0	0	3	4	3	2	0	0	0	15	0	0	14	0	0	1	9	17	0	3	Bacteria	Epsilonbacteraeota	Campylobacteria	Campylobacterales	Campylobacteraceae	Campylobacter	#N/A
ASV768	0	0	0	0	0	0	0	0	0	0	0	0	0	0	0	0	137	0	0	0	0	0	0	0	0	0	0	0	0	0	0	0	0	0	0	0	0	0	Bacteria	Proteobacteria	Gammaproteobacteria	Betaproteobacteriales	Neisseriaceae	Neisseria	#N/A
ASV769	0	0	0	0	0	0	15	0	6	0	0	0	0	6	12	2	0	0	8	6	6	3	8	8	5	14	0	5	1	6	3	5	7	0	4	0	6	0	Bacteria	Firmicutes	Clostridia	Clostridiales	Peptostreptococcaceae	Peptostreptococcus	#N/A
ASV770	0	4	0	1	0	2	7	5	0	15	9	18	0	9	4	18	0	0	4	7	3	0	1	1	0	0	0	1	0	5	0	8	4	0	6	1	1	2	Bacteria	Firmicutes	Negativicutes	Selenomonadales	Veillonellaceae	Veillonella	#N/A
ASV771	5	4	0	1	2	1	5	3	0	3	0	0	0	2	3	0	7	11	0	0	10	2	5	2	0	0	6	10	1	5	18	0	0	2	8	11	0	9	Bacteria	Firmicutes	Negativicutes	Selenomonadales	Veillonellaceae	Veillonella	#N/A
ASV772	3	0	0	1	2	1	4	0	0	2	0	3	1	4	2	3	6	6	1	5	8	4	7	0	0	0	1	7	5	4	3	3	0	1	36	0	0	13	Bacteria	Fusobacteria	Fusobacteriia	Fusobacteriales	Leptotrichiaceae	Leptotrichia	#N/A
ASV773	7	0	1	7	0	1	14	0	8	5	0	12	0	1	0	2	0	0	0	2	0	0	9	5	9	0	6	0	0	12	0	23	3	0	0	0	7	2	Bacteria	Bacteroidetes	Bacteroidia	Bacteroidales	Porphyromonadaceae	Porphyromonas	#N/A
ASV774	7	12	0	2	9	0	19	0	0	4	0	7	0	0	0	4	5	2	1	13	0	0	4	0	0	0	12	29	0	1	0	2	0	0	3	0	0	0	Bacteria	Fusobacteria	Fusobacteriia	Fusobacteriales	Leptotrichiaceae	Leptotrichia	#N/A
ASV775	0	15	0	0	4	0	1	0	0	0	0	0	8	13	0	12	0	0	4	0	0	4	0	17	5	0	0	0	0	0	27	0	0	0	0	0	26	0	Bacteria	Proteobacteria	Gammaproteobacteria	Betaproteobacteriales	Neisseriaceae	Neisseria	#N/A
ASV776	2	0	0	0	8	7	4	0	0	0	1	6	0	3	2	25	0	1	0	1	12	1	2	1	0	0	4	5	6	0	25	9	2	0	0	8	0	0	Bacteria	Actinobacteria	Actinobacteria	Actinomycetales	Actinomycetaceae	Actinomyces	#N/A
ASV777	3	0	9	0	5	0	5	8	0	0	4	0	0	11	0	1	0	15	9	10	5	0	0	0	0	0	0	0	6	9	14	3	0	0	18	0	0	0	Bacteria	Firmicutes	Erysipelotrichia	Erysipelotrichales	Erysipelotrichaceae	Solobacterium	#N/A
ASV778	0	4	13	0	3	4	1	5	3	2	2	8	1	2	0	6	0	7	4	8	6	1	5	2	0	4	1	8	2	5	0	0	0	13	3	3	6	3	Bacteria	Firmicutes	Bacilli	Lactobacillales	Streptococcaceae	Streptococcus	#N/A
ASV779	0	2	10	0	6	1	2	3	2	6	0	2	1	2	3	0	1	7	11	10	6	0	3	0	0	7	0	10	3	8	4	0	0	6	4	8	4	2	Bacteria	Firmicutes	Bacilli	Lactobacillales	Streptococcaceae	Streptococcus	#N/A
ASV780	0	0	0	5	20	5	6	9	5	1	0	1	3	1	1	0	0	0	2	5	0	0	0	0	0	0	14	20	0	12	0	3	0	1	9	3	0	8	Bacteria	Bacteroidetes	Bacteroidia	Bacteroidales	Prevotellaceae	Prevotella_7	#N/A
ASV781	0	0	5	9	2	4	3	1	1	0	0	0	0	5	0	1	3	21	9	5	2	0	1	10	0	0	0	12	3	6	10	0	0	0	16	4	0	1	Bacteria	Actinobacteria	Coriobacteriia	Coriobacteriales	Atopobiaceae	Atopobium	parvulum
ASV782	0	0	0	0	15	8	0	0	8	0	0	0	0	0	0	0	5	11	0	0	0	0	0	0	0	0	0	4	0	14	0	0	0	11	0	51	0	7	Bacteria	Actinobacteria	Actinobacteria	Micrococcales	Micrococcaceae	Rothia	#N/A
ASV783	4	0	0	0	0	0	6	0	0	0	0	0	0	0	0	0	9	14	0	0	22	0	0	0	0	0	0	2	9	12	0	0	0	0	46	0	0	10	Bacteria	Bacteroidetes	Bacteroidia	Bacteroidales	Prevotellaceae	Alloprevotella	#N/A
ASV784	0	0	0	0	0	0	0	0	0	0	0	0	0	0	0	0	0	0	0	0	0	0	0	0	134	0	0	0	0	0	0	0	0	0	0	0	0	0	Bacteria	Bacteroidetes	Bacteroidia	Bacteroidales	Prevotellaceae	Alloprevotella	#N/A
ASV785	0	0	0	0	0	0	0	0	0	0	0	0	0	0	0	0	0	0	0	0	0	0	0	3	0	0	0	0	0	0	37	0	0	0	0	0	94	0	Bacteria	Bacteroidetes	Bacteroidia	Bacteroidales	Prevotellaceae	Prevotella	#N/A
ASV786	0	3	0	4	6	1	11	3	0	4	1	4	0	0	3	0	6	5	2	3	8	0	5	7	0	0	6	0	2	1	8	4	0	1	24	6	0	5	Bacteria	Bacteroidetes	Bacteroidia	Bacteroidales	Prevotellaceae	Prevotella_6	#N/A
ASV787	0	2	0	3	4	0	5	0	0	1	0	2	0	3	3	1	4	7	3	0	6	2	2	2	0	0	5	10	2	1	36	2	0	4	10	8	0	5	Bacteria	Firmicutes	Negativicutes	Selenomonadales	Veillonellaceae	Veillonella	#N/A
ASV788	8	0	0	0	0	1	0	4	10	0	18	0	0	0	0	3	0	0	1	0	17	0	7	6	0	0	0	4	0	0	29	21	4	0	0	0	0	0	Bacteria	Actinobacteria	Actinobacteria	Micrococcales	Micrococcaceae	Rothia	#N/A
ASV789	29	2	4	0	0	0	7	10	20	1	5	1	0	1	0	3	4	0	0	0	0	7	0	2	3	1	5	0	1	2	0	18	0	3	4	0	0	0	Bacteria	Bacteroidetes	Bacteroidia	Bacteroidales	Porphyromonadaceae	Porphyromonas	#N/A
ASV790	3	5	0	6	6	1	4	0	0	1	0	4	0	1	0	2	3	2	2	2	4	4	10	0	0	0	4	8	0	0	1	0	0	0	45	0	0	15	Bacteria	Fusobacteria	Fusobacteriia	Fusobacteriales	Leptotrichiaceae	Leptotrichia	#N/A
ASV791	3	2	0	0	6	0	5	0	0	0	0	0	0	0	0	0	5	0	4	0	12	1	0	5	0	4	0	1	2	0	66	2	0	0	1	7	0	7	Bacteria	Proteobacteria	Gammaproteobacteria	Pasteurellales	Pasteurellaceae	Haemophilus	#N/A
ASV792	0	0	0	0	8	0	0	0	0	0	0	0	0	0	9	0	12	15	7	16	0	7	0	0	0	0	0	16	0	0	26	0	0	0	16	0	0	0	Bacteria	Firmicutes	Clostridia	Clostridiales	Lachnospiraceae	Oribacterium	#N/A
ASV793	0	0	2	0	2	3	5	1	3	0	2	0	13	3	2	12	1	14	2	2	9	1	0	0	0	0	2	12	5	3	5	2	0	1	23	0	0	2	Bacteria	Actinobacteria	Coriobacteriia	Coriobacteriales	Atopobiaceae	Atopobium	#N/A
ASV794	0	6	14	1	7	8	3	2	1	3	3	1	2	3	0	4	0	7	4	11	3	0	3	0	0	0	3	16	0	5	2	2	0	2	8	1	3	4	Bacteria	Firmicutes	Bacilli	Lactobacillales	Streptococcaceae	Streptococcus	#N/A
ASV795	6	0	0	10	0	0	2	0	0	0	0	16	1	10	0	0	0	0	0	3	0	1	22	6	1	8	3	0	1	0	0	30	0	0	1	0	2	9	Bacteria	Bacteroidetes	Bacteroidia	Bacteroidales	Porphyromonadaceae	Porphyromonas	#N/A
ASV796	0	5	2	0	3	2	3	2	0	0	0	0	0	2	0	0	12	15	5	9	10	0	1	0	0	0	1	6	4	4	21	0	0	6	11	8	0	0	Bacteria	Actinobacteria	Coriobacteriia	Coriobacteriales	Atopobiaceae	Atopobium	#N/A
ASV797	5	3	0	0	5	0	6	0	1	0	0	0	0	6	0	0	27	7	1	5	0	6	0	0	0	2	5	0	0	0	6	0	0	3	35	9	0	0	Bacteria	Bacteroidetes	Bacteroidia	Bacteroidales	Prevotellaceae	Prevotella	#N/A
ASV798	5	0	0	0	6	1	0	1	0	0	3	3	1	0	8	6	4	12	9	7	0	2	4	1	0	7	0	9	0	4	7	5	3	1	17	0	0	5	Bacteria	Firmicutes	Clostridia	Clostridiales	Lachnospiraceae	Oribacterium	#N/A
ASV799	0	0	0	1	13	0	11	0	0	0	0	0	0	0	3	0	0	50	6	0	0	0	0	0	0	0	12	11	2	0	0	0	0	9	0	8	0	5	Bacteria	Actinobacteria	Actinobacteria	Actinomycetales	Actinomycetaceae	Actinomyces	#N/A
ASV800	2	4	2	0	2	3	5	2	0	2	2	1	0	5	3	0	5	2	0	2	8	0	4	2	2	0	3	6	5	4	18	0	1	4	11	8	0	13	Bacteria	Firmicutes	Negativicutes	Selenomonadales	Veillonellaceae	Veillonella	#N/A
ASV801	14	0	0	8	0	0	3	3	0	10	0	16	0	0	2	21	2	0	0	3	3	3	1	4	1	0	0	0	0	10	3	12	6	0	0	0	6	0	Bacteria	Firmicutes	Negativicutes	Selenomonadales	Veillonellaceae	Veillonella	#N/A
ASV802	3	1	0	2	11	3	3	2	2	1	5	2	0	2	2	7	7	2	1	3	4	3	0	1	6	0	8	11	0	21	5	0	0	0	4	0	0	9	Bacteria	Patescibacteria	Saccharimonadia	Saccharimonadales	Saccharimonadaceae	#N/A	#N/A
ASV803	0	8	0	0	10	0	1	0	0	7	0	0	10	17	1	9	0	0	4	0	1	5	0	18	3	1	1	0	0	0	20	0	0	0	3	0	12	0	Bacteria	Proteobacteria	Gammaproteobacteria	Betaproteobacteriales	Neisseriaceae	Neisseria	#N/A
ASV804	9	0	4	5	0	0	5	0	3	0	0	5	0	8	1	35	8	0	7	2	0	3	1	3	3	0	2	1	0	9	1	8	6	0	0	2	0	0	Bacteria	Firmicutes	Negativicutes	Selenomonadales	Veillonellaceae	Veillonella	#N/A
ASV805	6	0	0	2	1	2	2	11	1	3	0	4	4	3	1	4	7	0	0	4	6	2	6	1	9	2	3	3	0	5	3	13	8	2	4	0	0	9	Bacteria	Fusobacteria	Fusobacteriia	Fusobacteriales	Fusobacteriaceae	Fusobacterium	#N/A
ASV806	15	0	2	0	0	0	14	8	15	8	4	1	1	1	0	3	1	0	4	0	0	5	2	5	4	2	7	0	1	1	0	15	0	5	4	0	3	0	Bacteria	Bacteroidetes	Bacteroidia	Bacteroidales	Porphyromonadaceae	Porphyromonas	#N/A
ASV807	5	0	14	0	0	12	0	18	0	0	4	16	4	8	0	5	0	0	0	0	5	0	0	4	13	0	0	0	0	0	5	0	0	9	0	0	9	0	Bacteria	Firmicutes	Bacilli	Lactobacillales	Aerococcaceae	Abiotrophia	#N/A
ASV808	12	0	1	5	0	0	0	0	9	9	0	22	0	3	0	9	4	0	0	0	0	7	7	0	10	0	3	0	0	3	12	0	0	7	0	0	6	2	Bacteria	Bacteroidetes	Bacteroidia	Flavobacteriales	Weeksellaceae	Bergeyella	#N/A
ASV809	12	0	14	7	0	0	0	0	2	27	0	18	18	18	0	0	0	0	0	0	0	2	0	0	0	0	0	1	0	0	0	0	0	0	5	0	7	0	Bacteria	Actinobacteria	Actinobacteria	Micrococcales	Micrococcaceae	Rothia	#N/A
ASV810	4	0	0	2	5	1	2	0	0	0	0	0	0	4	0	5	2	5	2	5	7	0	11	2	0	0	8	12	0	0	0	0	0	3	31	0	0	20	Bacteria	Fusobacteria	Fusobacteriia	Fusobacteriales	Leptotrichiaceae	Leptotrichia	#N/A
ASV811	0	0	0	0	0	0	0	0	0	0	0	0	0	0	0	0	131	0	0	0	0	0	0	0	0	0	0	0	0	0	0	0	0	0	0	0	0	0	Bacteria	Proteobacteria	Gammaproteobacteria	Betaproteobacteriales	Neisseriaceae	Neisseria	#N/A
ASV812	4	2	5	1	2	0	3	1	0	0	0	0	0	7	8	2	7	4	2	1	5	0	5	1	0	0	6	6	2	4	14	2	0	1	21	3	0	11	Bacteria	Firmicutes	Negativicutes	Selenomonadales	Veillonellaceae	Veillonella	#N/A
ASV813	0	0	0	1	0	0	2	0	0	0	12	0	0	8	0	0	2	58	0	5	0	0	3	6	0	0	0	0	0	0	2	0	0	2	8	11	3	7	Bacteria	Bacteroidetes	Bacteroidia	Bacteroidales	Prevotellaceae	Prevotella_7	#N/A
ASV814	0	0	0	0	6	4	6	6	2	0	2	0	0	4	0	2	3	17	8	4	5	0	3	0	0	0	8	9	7	4	6	2	0	2	19	1	0	0	Bacteria	Actinobacteria	Coriobacteriia	Coriobacteriales	Atopobiaceae	Atopobium	#N/A
ASV815	5	3	0	0	8	3	4	0	0	0	1	1	0	2	0	2	4	4	0	5	11	3	3	0	7	0	8	7	0	0	0	4	0	0	31	0	0	14	Bacteria	Fusobacteria	Fusobacteriia	Fusobacteriales	Leptotrichiaceae	Leptotrichia	#N/A
ASV816	2	0	4	0	7	0	3	0	0	0	0	0	0	3	0	0	28	4	0	6	2	0	5	4	6	0	0	15	0	0	12	1	0	0	2	15	0	11	Bacteria	Epsilonbacteraeota	Campylobacteria	Campylobacterales	Campylobacteraceae	Campylobacter	#N/A
ASV817	6	0	0	0	3	0	8	2	2	2	8	2	2	8	6	4	6	1	2	4	0	0	1	2	3	0	7	10	0	17	0	0	0	0	11	2	0	10	Bacteria	Patescibacteria	Saccharimonadia	Saccharimonadales	Saccharimonadaceae	#N/A	#N/A
ASV818	2	0	14	0	9	0	5	0	0	0	4	12	0	9	4	6	0	11	11	8	0	0	7	0	0	0	0	0	0	10	6	0	0	0	5	0	0	6	Bacteria	Firmicutes	Erysipelotrichia	Erysipelotrichales	Erysipelotrichaceae	Solobacterium	#N/A
ASV819	0	1	3	0	0	1	1	0	0	1	0	2	3	2	3	1	1	4	0	0	0	0	0	5	0	20	0	3	0	0	71	0	0	0	0	0	7	0	Bacteria	Firmicutes	Negativicutes	Selenomonadales	Veillonellaceae	Veillonella	#N/A
ASV820	3	7	0	0	0	3	0	5	14	0	10	0	0	0	0	4	0	0	1	0	13	0	13	4	0	0	0	2	5	0	20	19	6	0	0	0	0	0	Bacteria	Actinobacteria	Actinobacteria	Micrococcales	Micrococcaceae	Rothia	#N/A
ASV821	34	0	6	0	0	4	8	3	9	0	3	9	0	0	0	0	6	0	0	1	0	0	12	5	0	4	4	0	0	7	0	12	0	0	0	0	0	2	Bacteria	Proteobacteria	Gammaproteobacteria	Betaproteobacteriales	Neisseriaceae	Neisseria	#N/A
ASV822	3	0	5	4	0	3	4	2	3	0	2	3	1	1	0	2	0	0	5	4	2	5	9	5	0	13	2	4	3	13	9	5	0	5	5	0	3	4	Bacteria	Firmicutes	Bacilli	Bacillales	Family_XI	Gemella	#N/A
ASV823	0	1	3	0	6	2	13	7	10	0	0	1	2	2	0	0	7	5	1	1	1	1	3	4	0	0	4	5	5	2	7	4	0	1	17	6	0	8	Bacteria	Bacteroidetes	Bacteroidia	Bacteroidales	Prevotellaceae	Prevotella_6	#N/A
ASV824	0	0	0	0	0	0	0	0	0	0	0	0	0	0	0	0	129	0	0	0	0	0	0	0	0	0	0	0	0	0	0	0	0	0	0	0	0	0	Bacteria	Bacteroidetes	Bacteroidia	Bacteroidales	Prevotellaceae	Alloprevotella	#N/A
ASV825	0	3	0	1	0	0	5	6	2	13	13	16	0	1	8	10	0	0	5	12	1	0	2	2	4	0	0	4	0	6	0	7	4	0	0	0	3	0	Bacteria	Firmicutes	Negativicutes	Selenomonadales	Veillonellaceae	Veillonella	#N/A
ASV826	0	0	0	7	0	0	20	34	0	2	0	0	0	0	3	0	0	0	0	0	0	6	15	2	11	0	13	3	0	5	0	7	0	0	0	0	0	0	Bacteria	Fusobacteria	Fusobacteriia	Fusobacteriales	Leptotrichiaceae	Leptotrichia	#N/A
ASV827	0	0	0	0	7	4	1	0	0	0	0	0	0	14	2	0	0	5	3	0	0	0	0	0	0	46	0	18	0	6	0	2	0	0	20	0	0	0	Bacteria	Actinobacteria	Actinobacteria	Actinomycetales	Actinomycetaceae	Actinomyces	#N/A
ASV828	0	0	2	3	1	0	1	0	0	1	0	3	2	0	1	0	2	1	1	1	2	0	0	3	0	13	1	10	1	0	75	2	0	0	0	0	2	0	Bacteria	Firmicutes	Negativicutes	Selenomonadales	Veillonellaceae	Veillonella	#N/A
ASV829	34	0	0	7	3	0	4	5	2	7	1	2	3	3	0	3	0	2	0	0	1	1	0	0	1	5	3	0	0	15	0	4	3	0	5	0	14	0	Bacteria	Firmicutes	Bacilli	Lactobacillales	Streptococcaceae	Streptococcus	#N/A
ASV830	10	0	0	17	0	0	14	0	3	5	0	14	1	1	0	0	1	0	0	8	1	0	3	4	1	0	0	0	0	19	0	12	1	0	0	0	11	2	Bacteria	Bacteroidetes	Bacteroidia	Bacteroidales	Porphyromonadaceae	Porphyromonas	#N/A
ASV831	31	2	18	1	0	0	0	0	0	7	0	0	0	1	0	1	0	0	0	0	0	4	5	0	6	0	0	0	0	4	25	15	0	3	5	0	0	0	Bacteria	Proteobacteria	Gammaproteobacteria	Pasteurellales	Pasteurellaceae	Haemophilus	#N/A
ASV832	0	0	0	1	0	0	7	11	8	0	2	0	0	0	10	3	0	0	12	7	0	5	12	4	0	7	0	4	2	7	0	2	9	0	2	0	12	0	Bacteria	Firmicutes	Clostridia	Clostridiales	Peptostreptococcaceae	Peptostreptococcus	#N/A
ASV833	0	2	0	0	0	0	4	1	0	14	6	7	0	10	3	14	2	1	6	7	2	1	1	4	6	0	0	1	0	12	0	11	8	0	4	0	0	0	Bacteria	Firmicutes	Negativicutes	Selenomonadales	Veillonellaceae	Veillonella	#N/A
ASV834	16	0	1	3	0	0	3	1	2	10	0	8	0	0	3	19	3	0	0	3	7	5	0	4	1	0	0	0	0	12	1	13	7	0	0	0	5	0	Bacteria	Firmicutes	Negativicutes	Selenomonadales	Veillonellaceae	Veillonella	#N/A
ASV835	0	8	0	0	4	0	3	0	0	2	0	0	5	11	1	9	0	2	5	0	0	5	0	20	4	3	0	0	0	0	17	0	0	0	7	0	21	0	Bacteria	Proteobacteria	Gammaproteobacteria	Betaproteobacteriales	Neisseriaceae	Neisseria	#N/A
ASV836	42	0	0	4	0	0	2	2	9	5	4	1	1	5	0	2	0	4	1	1	0	1	1	2	0	5	0	1	0	8	0	8	1	0	2	0	12	3	Bacteria	Firmicutes	Bacilli	Lactobacillales	Streptococcaceae	Streptococcus	#N/A
ASV837	0	1	0	7	0	0	0	1	0	3	0	28	2	6	0	9	4	10	3	0	1	0	7	7	6	0	0	3	0	4	4	0	10	5	0	4	0	2	Bacteria	Firmicutes	Negativicutes	Selenomonadales	Veillonellaceae	Veillonella	#N/A
ASV838	37	0	0	0	0	0	0	3	0	0	0	12	0	12	0	14	13	0	0	0	0	0	9	0	12	0	0	4	0	3	0	0	0	0	4	0	0	4	Bacteria	Firmicutes	Clostridia	Clostridiales	Ruminococcaceae	Ruminococcaceae_UCG-014	#N/A
ASV839	0	0	0	0	0	0	0	50	0	0	0	0	0	0	0	0	3	0	0	0	0	4	0	12	11	0	0	0	0	37	0	0	7	0	0	0	0	3	Bacteria	Bacteroidetes	Bacteroidia	Flavobacteriales	Flavobacteriaceae	Capnocytophaga	#N/A
ASV840	2	6	0	0	4	0	3	0	0	0	0	0	0	0	0	0	6	2	5	0	9	1	2	3	0	0	0	8	8	0	50	4	0	0	0	7	0	7	Bacteria	Proteobacteria	Gammaproteobacteria	Pasteurellales	Pasteurellaceae	Haemophilus	#N/A
ASV841	10	1	5	1	0	0	6	6	0	10	0	15	0	0	8	6	0	0	0	5	10	5	0	6	6	0	0	0	0	13	2	5	4	0	0	0	2	0	Bacteria	Firmicutes	Negativicutes	Selenomonadales	Veillonellaceae	Veillonella	#N/A
ASV842	0	2	0	0	6	4	2	6	0	1	7	0	0	0	1	0	3	16	5	5	4	4	1	0	0	0	0	10	6	0	13	1	0	5	23	1	0	0	Bacteria	Actinobacteria	Coriobacteriia	Coriobacteriales	Atopobiaceae	Atopobium	#N/A
ASV843	0	9	0	0	1	0	1	0	0	2	0	0	5	14	1	7	0	0	2	0	0	2	0	21	1	0	0	0	0	0	30	0	0	0	2	0	28	0	Bacteria	Proteobacteria	Gammaproteobacteria	Betaproteobacteriales	Neisseriaceae	Neisseria	#N/A
ASV844	0	0	0	0	16	2	0	1	0	0	8	0	0	11	0	0	16	8	0	2	0	0	0	0	0	0	16	17	2	0	0	0	0	6	17	0	0	4	Bacteria	Firmicutes	Clostridia	Clostridiales	Lachnospiraceae	Lachnoanaerobaculum	#N/A
ASV845	0	0	0	0	0	0	0	0	4	0	0	0	0	11	11	12	0	0	3	0	0	0	0	0	0	0	35	28	0	11	0	0	1	0	0	0	0	9	Bacteria	Actinobacteria	Actinobacteria	Actinomycetales	Actinomycetaceae	Actinomyces	#N/A
ASV846	12	0	2	0	0	0	6	0	0	11	0	10	0	0	2	22	8	0	0	4	4	4	0	7	1	0	0	0	0	12	1	11	4	0	0	0	4	0	Bacteria	Firmicutes	Negativicutes	Selenomonadales	Veillonellaceae	Veillonella	#N/A
ASV847	9	0	0	4	2	0	1	0	5	1	0	30	0	4	0	8	2	2	0	1	2	5	1	0	1	2	2	2	0	7	2	21	0	0	8	2	0	1	Bacteria	Firmicutes	Bacilli	Lactobacillales	Streptococcaceae	Streptococcus	#N/A
ASV848	4	0	0	0	3	0	6	0	0	7	0	3	1	1	0	1	5	3	0	6	11	1	6	0	0	0	3	8	0	0	0	0	0	7	40	0	0	9	Bacteria	Fusobacteria	Fusobacteriia	Fusobacteriales	Leptotrichiaceae	Leptotrichia	#N/A
ASV849	0	2	1	0	18	4	4	6	2	0	0	0	0	0	0	0	0	0	0	5	3	1	5	0	0	0	17	23	0	14	0	1	0	1	6	3	0	9	Bacteria	Bacteroidetes	Bacteroidia	Bacteroidales	Prevotellaceae	Prevotella_7	#N/A
ASV850	0	0	0	2	10	3	4	2	2	0	9	1	4	3	8	5	3	1	3	4	4	6	4	0	2	0	9	9	0	8	0	0	0	0	6	0	4	8	Bacteria	Patescibacteria	Saccharimonadia	Saccharimonadales	Saccharimonadaceae	#N/A	#N/A
ASV851	0	2	0	3	0	0	3	10	1	17	13	13	0	5	6	11	1	0	5	8	1	1	0	2	0	0	1	2	0	3	0	9	6	0	1	0	0	0	Bacteria	Firmicutes	Negativicutes	Selenomonadales	Veillonellaceae	Veillonella	#N/A
ASV852	6	2	5	2	6	3	3	1	0	1	0	0	0	4	4	0	6	4	1	0	7	0	7	1	0	0	4	6	2	1	12	0	1	8	12	10	0	5	Bacteria	Firmicutes	Negativicutes	Selenomonadales	Veillonellaceae	Veillonella	#N/A
ASV853	0	0	0	0	3	0	7	0	4	0	4	0	0	0	0	0	0	15	2	0	1	0	0	0	0	0	0	7	0	11	0	2	3	14	27	0	24	0	Bacteria	Actinobacteria	Actinobacteria	Actinomycetales	Actinomycetaceae	Actinomyces	#N/A
ASV854	0	2	1	10	0	1	9	4	16	1	3	0	4	0	0	0	2	0	0	0	0	13	3	25	6	5	0	0	0	0	0	16	0	2	0	0	1	0	Bacteria	Bacteroidetes	Bacteroidia	Bacteroidales	Porphyromonadaceae	Porphyromonas	#N/A
ASV855	0	0	3	0	0	4	4	2	3	3	3	4	0	2	0	5	0	0	3	3	14	1	1	0	0	5	4	2	5	8	9	7	0	2	0	1	22	4	Bacteria	Firmicutes	Bacilli	Bacillales	Family_XI	Gemella	#N/A
ASV856	0	0	0	0	4	0	0	0	0	0	2	18	12	5	0	4	0	0	0	0	15	0	0	0	0	17	0	0	0	0	47	0	0	0	0	0	0	0	Bacteria	Actinobacteria	Actinobacteria	Micrococcales	Micrococcaceae	Rothia	#N/A
ASV857	0	0	0	0	0	0	0	0	0	0	0	0	0	0	0	0	0	0	0	0	0	0	0	0	0	124	0	0	0	0	0	0	0	0	0	0	0	0	Bacteria	Actinobacteria	Actinobacteria	Actinomycetales	Actinomycetaceae	Actinomyces	#N/A
ASV858	15	2	1	0	0	0	2	3	0	16	0	10	0	0	6	10	4	0	0	7	9	0	0	4	4	0	0	1	0	13	2	10	3	0	0	0	1	0	Bacteria	Firmicutes	Negativicutes	Selenomonadales	Veillonellaceae	Veillonella	#N/A
ASV859	7	1	0	3	4	4	10	4	0	0	3	3	0	3	4	1	5	2	3	5	2	3	5	4	0	0	2	3	9	2	9	1	0	3	9	5	0	4	Bacteria	Bacteroidetes	Bacteroidia	Bacteroidales	Prevotellaceae	Prevotella_6	#N/A
ASV860	0	0	1	1	1	9	7	7	3	0	0	0	0	4	4	0	7	1	0	9	2	3	0	7	0	0	5	5	6	2	5	4	0	2	13	1	0	14	Bacteria	Bacteroidetes	Bacteroidia	Bacteroidales	Prevotellaceae	Prevotella_6	#N/A
ASV861	0	3	8	0	3	4	3	4	1	5	1	2	0	2	3	2	0	1	5	6	4	2	9	3	0	2	2	10	0	7	2	0	0	14	2	3	9	1	Bacteria	Firmicutes	Bacilli	Lactobacillales	Streptococcaceae	Streptococcus	#N/A
ASV862	16	0	2	3	4	0	4	0	4	4	0	7	1	5	1	31	1	0	4	3	0	1	3	5	2	0	3	0	1	5	0	7	4	0	2	0	0	0	Bacteria	Firmicutes	Negativicutes	Selenomonadales	Veillonellaceae	Veillonella	#N/A
ASV863	1	0	0	0	11	7	0	0	0	0	1	5	0	4	1	28	0	1	0	2	12	2	1	2	0	0	0	1	3	0	20	6	0	0	0	15	0	0	Bacteria	Actinobacteria	Actinobacteria	Actinomycetales	Actinomycetaceae	Actinomyces	#N/A
ASV864	0	1	2	4	2	3	5	0	0	0	0	5	0	0	1	0	11	6	2	7	6	1	3	6	0	0	5	5	6	2	13	2	0	2	14	6	0	3	Bacteria	Bacteroidetes	Bacteroidia	Bacteroidales	Prevotellaceae	Prevotella_6	#N/A
ASV865	10	0	0	15	0	0	11	0	5	4	0	8	1	3	0	1	3	0	0	6	2	0	7	3	5	0	1	0	0	14	0	12	1	1	0	0	8	2	Bacteria	Bacteroidetes	Bacteroidia	Bacteroidales	Porphyromonadaceae	Porphyromonas	#N/A
ASV866	3	0	0	0	7	0	3	0	0	0	0	6	0	2	0	5	4	2	0	0	9	3	3	2	0	0	6	13	0	1	0	1	0	0	40	1	0	12	Bacteria	Fusobacteria	Fusobacteriia	Fusobacteriales	Leptotrichiaceae	Leptotrichia	#N/A
ASV867	4	7	0	2	4	0	14	0	0	7	0	5	0	5	0	10	0	2	2	6	2	1	2	0	0	0	15	27	0	3	0	0	0	0	5	0	0	0	Bacteria	Fusobacteria	Fusobacteriia	Fusobacteriales	Leptotrichiaceae	Leptotrichia	#N/A
ASV868	29	2	14	6	0	0	0	3	0	5	0	0	0	0	0	4	0	0	0	0	0	6	6	0	7	0	0	3	0	5	14	12	0	2	5	0	0	0	Bacteria	Proteobacteria	Gammaproteobacteria	Pasteurellales	Pasteurellaceae	Haemophilus	#N/A
ASV869	24	0	1	5	0	0	8	0	3	2	0	4	0	3	2	21	4	0	2	3	0	0	3	4	1	0	2	0	0	3	2	20	3	0	0	1	1	0	Bacteria	Firmicutes	Negativicutes	Selenomonadales	Veillonellaceae	Veillonella	#N/A
ASV870	0	0	13	0	0	0	9	0	0	0	25	0	0	0	0	4	11	5	3	1	0	0	0	0	8	0	6	0	0	5	0	3	1	0	17	0	0	11	Bacteria	Patescibacteria	Saccharimonadia	Saccharimonadales	#N/A	#N/A	#N/A
ASV871	6	2	0	0	8	3	3	2	2	0	3	2	0	6	4	2	9	5	2	4	0	0	4	1	2	0	7	11	0	13	3	1	0	0	4	1	0	11	Bacteria	Patescibacteria	Saccharimonadia	Saccharimonadales	Saccharimonadaceae	#N/A	#N/A
ASV872	1	0	1	2	0	4	2	0	4	4	3	9	0	1	4	1	1	3	2	0	12	1	1	0	2	1	3	0	1	11	13	7	1	7	0	1	17	1	Bacteria	Firmicutes	Bacilli	Bacillales	Family_XI	Gemella	#N/A
ASV873	3	3	0	0	0	1	0	4	9	0	14	0	0	0	3	4	0	0	2	0	15	0	12	6	0	0	0	3	5	0	22	13	2	0	0	0	0	0	Bacteria	Actinobacteria	Actinobacteria	Micrococcales	Micrococcaceae	Rothia	#N/A
ASV874	1	0	0	2	0	2	1	0	0	0	0	3	2	0	2	1	0	5	1	0	1	0	0	8	0	8	1	0	0	0	67	0	6	2	0	4	4	0	Bacteria	Firmicutes	Negativicutes	Selenomonadales	Veillonellaceae	Veillonella	#N/A
ASV875	0	1	1	0	3	2	5	3	3	2	5	0	0	2	1	0	2	13	4	4	12	2	8	1	0	0	0	4	1	7	17	2	0	0	12	2	0	2	Bacteria	Actinobacteria	Coriobacteriia	Coriobacteriales	Atopobiaceae	Atopobium	#N/A
ASV876	3	3	0	0	8	0	4	0	0	0	0	3	1	0	0	0	2	1	3	0	11	1	2	3	0	7	0	2	3	0	53	1	0	0	1	6	0	3	Bacteria	Proteobacteria	Gammaproteobacteria	Pasteurellales	Pasteurellaceae	Haemophilus	#N/A
ASV877	0	0	0	0	15	4	0	5	3	2	0	0	0	0	0	0	2	0	2	16	1	4	1	0	0	0	10	14	0	15	0	0	0	3	5	4	0	15	Bacteria	Bacteroidetes	Bacteroidia	Bacteroidales	Prevotellaceae	Prevotella_7	#N/A
ASV878	0	0	0	0	0	0	0	0	0	0	0	0	0	0	0	0	121	0	0	0	0	0	0	0	0	0	0	0	0	0	0	0	0	0	0	0	0	0	Bacteria	Proteobacteria	Gammaproteobacteria	Betaproteobacteriales	Neisseriaceae	Neisseria	#N/A
ASV879	8	0	2	0	0	0	3	3	18	3	4	2	0	0	0	4	4	0	4	0	0	12	2	4	6	1	9	3	0	1	0	19	0	5	1	0	2	0	Bacteria	Bacteroidetes	Bacteroidia	Bacteroidales	Porphyromonadaceae	Porphyromonas	#N/A
ASV880	5	0	16	0	2	0	0	0	12	12	0	38	10	18	0	0	0	0	0	0	0	4	0	0	0	0	0	0	0	0	0	0	0	0	3	0	0	0	Bacteria	Actinobacteria	Actinobacteria	Micrococcales	Micrococcaceae	Rothia	#N/A
ASV881	1	0	0	0	16	2	5	3	5	0	0	0	0	2	0	0	0	0	0	10	2	0	1	0	0	0	12	25	0	20	0	0	0	1	2	6	1	6	Bacteria	Bacteroidetes	Bacteroidia	Bacteroidales	Prevotellaceae	Prevotella_7	#N/A
ASV882	2	1	2	0	5	0	5	1	1	2	0	0	0	5	6	1	6	3	4	2	4	0	5	3	0	0	7	6	2	2	23	1	0	1	12	4	0	3	Bacteria	Firmicutes	Negativicutes	Selenomonadales	Veillonellaceae	Veillonella	#N/A
ASV883	0	2	0	2	0	2	2	1	0	0	2	2	1	4	5	0	8	5	1	0	5	3	2	0	0	0	10	6	2	6	22	1	0	5	7	8	0	5	Bacteria	Firmicutes	Negativicutes	Selenomonadales	Veillonellaceae	Veillonella	#N/A
ASV884	0	0	0	2	0	5	17	29	2	3	0	0	0	0	4	0	0	0	0	0	0	11	8	3	7	0	6	3	0	7	0	11	0	0	0	0	0	1	Bacteria	Fusobacteria	Fusobacteriia	Fusobacteriales	Leptotrichiaceae	Leptotrichia	#N/A
ASV885	12	1	1	2	0	1	2	2	0	6	0	9	0	0	4	9	4	0	0	9	4	4	0	7	0	0	0	0	0	14	2	13	7	0	0	0	6	0	Bacteria	Firmicutes	Negativicutes	Selenomonadales	Veillonellaceae	Veillonella	#N/A
ASV886	17	1	0	3	0	0	3	6	0	2	0	7	2	7	2	8	2	0	3	0	9	2	3	0	4	0	0	0	3	7	8	9	6	0	3	0	0	2	Bacteria	Fusobacteria	Fusobacteriia	Fusobacteriales	Fusobacteriaceae	Fusobacterium	#N/A
ASV887	0	0	4	10	0	2	7	2	11	1	3	0	0	0	0	1	2	0	0	0	0	16	4	22	2	1	0	2	0	0	0	25	0	1	0	0	3	0	Bacteria	Bacteroidetes	Bacteroidia	Bacteroidales	Porphyromonadaceae	Porphyromonas	#N/A
ASV888	2	2	1	1	0	8	5	3	2	4	2	8	0	1	0	2	0	1	0	1	7	4	0	7	2	2	3	1	1	2	19	5	0	2	0	0	20	1	Bacteria	Firmicutes	Bacilli	Bacillales	Family_XI	Gemella	#N/A
ASV889	0	0	1	2	0	0	1	0	0	4	0	28	3	4	0	8	7	20	3	0	0	0	6	2	6	0	2	4	0	2	2	0	6	0	1	0	7	0	Bacteria	Firmicutes	Negativicutes	Selenomonadales	Veillonellaceae	Veillonella	#N/A
ASV890	11	0	8	3	0	0	0	0	10	22	0	23	14	17	0	0	0	0	0	0	0	1	0	0	0	0	0	0	0	0	0	0	0	0	7	0	3	0	Bacteria	Actinobacteria	Actinobacteria	Micrococcales	Micrococcaceae	Rothia	#N/A
ASV891	17	0	5	2	0	0	2	1	4	1	0	8	0	6	0	27	7	0	5	2	0	1	5	3	0	0	4	1	0	6	1	8	2	0	0	1	0	0	Bacteria	Firmicutes	Negativicutes	Selenomonadales	Veillonellaceae	Veillonella	#N/A
ASV892	28	1	24	5	0	0	0	3	0	7	0	0	0	0	0	0	0	0	0	0	0	8	7	0	3	0	0	1	0	2	9	11	0	6	4	0	0	0	Bacteria	Proteobacteria	Gammaproteobacteria	Pasteurellales	Pasteurellaceae	Haemophilus	#N/A
ASV893	16	1	21	3	0	0	0	1	0	9	0	0	0	0	0	0	0	0	0	0	0	13	5	0	4	0	1	4	0	3	23	11	0	2	2	0	0	0	Bacteria	Proteobacteria	Gammaproteobacteria	Pasteurellales	Pasteurellaceae	Haemophilus	#N/A
ASV894	13	0	0	0	0	0	14	0	0	0	0	6	0	5	7	4	35	0	10	0	0	4	20	0	0	0	0	0	0	0	0	0	0	0	0	0	0	0	Bacteria	Firmicutes	Clostridia	Clostridiales	Lachnospiraceae	Oribacterium	#N/A
ASV895	0	2	4	8	3	2	7	4	0	0	0	5	0	7	3	0	8	3	2	6	3	5	0	1	0	0	7	0	3	3	9	0	0	3	8	8	0	4	Bacteria	Bacteroidetes	Bacteroidia	Bacteroidales	Prevotellaceae	Prevotella_6	#N/A
ASV896	1	2	1	2	1	1	5	0	0	0	0	0	0	3	3	0	3	2	4	1	8	1	4	1	4	0	10	5	2	5	18	1	0	3	10	11	0	6	Bacteria	Firmicutes	Negativicutes	Selenomonadales	Veillonellaceae	Veillonella	#N/A
ASV897	7	0	3	0	0	0	0	0	0	0	0	42	1	5	3	0	3	0	0	0	10	0	0	8	0	0	0	1	0	0	26	0	0	0	0	0	3	6	Bacteria	Firmicutes	Bacilli	Lactobacillales	Aerococcaceae	Abiotrophia	#N/A
ASV898	5	0	0	0	0	5	9	0	0	0	0	0	0	0	1	0	8	0	0	1	13	8	2	0	0	3	7	7	14	2	0	0	0	0	15	12	0	6	Bacteria	Bacteroidetes	Bacteroidia	Bacteroidales	Prevotellaceae	Prevotella_7	#N/A
ASV899	0	0	0	1	0	0	3	0	0	2	13	0	0	10	0	0	3	35	0	4	1	0	8	1	0	0	0	0	0	0	0	0	0	1	7	14	5	10	Bacteria	Bacteroidetes	Bacteroidia	Bacteroidales	Prevotellaceae	Prevotella_7	#N/A
ASV900	0	0	3	19	0	1	14	3	13	0	3	0	3	0	0	0	2	0	0	0	0	12	1	12	4	1	0	0	0	1	0	23	0	0	1	0	2	0	Bacteria	Bacteroidetes	Bacteroidia	Bacteroidales	Porphyromonadaceae	Porphyromonas	#N/A
ASV901	0	8	0	0	2	0	0	0	0	9	0	0	12	7	0	5	0	4	11	0	3	3	0	9	4	1	1	0	0	0	19	0	0	0	2	0	18	0	Bacteria	Proteobacteria	Gammaproteobacteria	Betaproteobacteriales	Neisseriaceae	Neisseria	#N/A
ASV902	6	5	0	0	1	0	4	0	0	0	0	0	0	0	0	0	3	1	3	0	9	2	1	2	0	3	0	1	3	0	53	3	0	0	1	12	0	5	Bacteria	Proteobacteria	Gammaproteobacteria	Pasteurellales	Pasteurellaceae	Haemophilus	#N/A
ASV903	4	1	0	0	2	3	8	1	0	0	7	3	6	0	0	4	8	2	9	3	4	1	0	6	0	8	0	8	0	3	4	3	8	0	8	0	0	3	Bacteria	Firmicutes	Clostridia	Clostridiales	Lachnospiraceae	Oribacterium	#N/A
ASV904	0	1	0	0	10	2	4	7	0	1	6	0	0	0	0	0	3	14	6	3	4	0	1	0	0	0	0	7	6	4	9	4	0	3	17	5	0	0	Bacteria	Actinobacteria	Coriobacteriia	Coriobacteriales	Atopobiaceae	Atopobium	#N/A
ASV905	0	0	5	12	0	2	4	0	17	0	6	0	2	0	0	1	1	0	0	0	0	12	3	9	4	2	0	0	0	1	0	32	0	1	2	0	1	0	Bacteria	Bacteroidetes	Bacteroidia	Bacteroidales	Porphyromonadaceae	Porphyromonas	#N/A
ASV906	1	0	0	0	0	0	0	3	0	0	3	0	2	0	0	0	4	0	0	0	0	2	5	1	0	15	0	0	0	1	61	0	0	0	10	9	0	0	Bacteria	Firmicutes	Negativicutes	Selenomonadales	Veillonellaceae	Veillonella	#N/A
ASV907	2	0	0	0	0	0	7	11	0	0	3	0	0	4	0	1	7	17	6	16	0	0	0	0	0	6	1	3	7	6	10	4	0	0	6	0	0	0	Bacteria	Firmicutes	Erysipelotrichia	Erysipelotrichales	Erysipelotrichaceae	Solobacterium	#N/A
ASV908	0	0	0	5	0	0	3	0	1	1	0	19	3	7	0	17	9	11	2	0	0	0	2	3	8	0	3	2	1	5	4	1	5	0	1	2	2	0	Bacteria	Firmicutes	Negativicutes	Selenomonadales	Veillonellaceae	Veillonella	#N/A
ASV909	0	0	0	9	0	0	2	0	0	0	0	9	0	12	0	0	3	0	0	2	4	0	12	3	3	6	2	0	2	0	0	35	2	0	0	0	1	10	Bacteria	Bacteroidetes	Bacteroidia	Bacteroidales	Porphyromonadaceae	Porphyromonas	#N/A
ASV910	14	0	4	0	0	0	9	6	13	0	0	2	0	0	0	6	2	0	3	0	0	9	0	1	4	2	5	0	0	3	0	18	0	7	4	0	5	0	Bacteria	Bacteroidetes	Bacteroidia	Bacteroidales	Porphyromonadaceae	Porphyromonas	#N/A
ASV911	0	0	0	0	0	0	0	0	0	0	0	0	0	0	0	0	0	0	0	0	0	0	0	0	0	0	0	0	0	0	117	0	0	0	0	0	0	0	Bacteria	Firmicutes	Bacilli	Lactobacillales	Lactobacillaceae	Lactobacillus	#N/A
ASV912	0	0	0	0	0	0	0	0	0	0	0	0	0	0	0	0	117	0	0	0	0	0	0	0	0	0	0	0	0	0	0	0	0	0	0	0	0	0	Bacteria	Proteobacteria	Gammaproteobacteria	Betaproteobacteriales	Neisseriaceae	Neisseria	#N/A
ASV913	0	0	0	0	0	0	0	0	1	0	0	4	0	14	7	10	0	0	0	0	0	0	10	0	0	0	24	11	0	10	0	0	0	0	11	0	0	14	Bacteria	Actinobacteria	Actinobacteria	Actinomycetales	Actinomycetaceae	Actinomyces	#N/A
ASV914	1	0	1	7	0	2	6	2	6	2	5	7	0	2	2	4	0	2	0	0	3	0	1	1	3	2	2	1	0	6	16	11	2	4	0	0	15	0	Bacteria	Firmicutes	Bacilli	Bacillales	Family_XI	Gemella	#N/A
ASV915	2	0	0	0	15	5	2	0	0	0	2	4	0	3	2	24	0	1	0	2	8	2	2	3	0	0	0	2	2	0	12	14	0	0	0	9	0	0	Bacteria	Actinobacteria	Actinobacteria	Actinomycetales	Actinomycetaceae	Actinomyces	#N/A
ASV916	18	0	0	0	0	5	0	0	0	4	3	2	0	0	0	36	0	0	0	0	0	0	0	0	13	0	0	0	0	0	29	0	0	0	0	0	6	0	Bacteria	Proteobacteria	Gammaproteobacteria	Betaproteobacteriales	Burkholderiaceae	Lautropia	#N/A
ASV917	0	0	4	5	0	1	5	3	14	0	3	0	4	0	0	2	4	0	0	0	0	15	5	18	4	2	1	0	0	0	0	25	0	1	0	0	0	0	Bacteria	Bacteroidetes	Bacteroidia	Bacteroidales	Porphyromonadaceae	Porphyromonas	#N/A
ASV918	8	0	0	9	0	1	8	0	1	4	0	7	0	2	0	2	2	0	0	4	3	0	10	3	5	0	2	0	0	13	0	18	0	0	0	0	11	3	Bacteria	Bacteroidetes	Bacteroidia	Bacteroidales	Porphyromonadaceae	Porphyromonas	#N/A
ASV919	0	0	0	0	15	9	0	0	16	0	0	0	0	0	0	0	3	6	0	9	0	0	0	0	0	0	0	3	0	3	0	0	0	2	0	49	0	1	Bacteria	Actinobacteria	Actinobacteria	Micrococcales	Micrococcaceae	Rothia	#N/A
ASV920	0	0	0	0	14	0	9	0	0	0	0	0	2	0	5	0	0	31	2	0	0	0	0	0	0	0	10	10	18	0	0	0	0	8	0	5	0	1	Bacteria	Actinobacteria	Actinobacteria	Actinomycetales	Actinomycetaceae	Actinomyces	#N/A
ASV921	12	1	0	1	4	0	3	9	3	0	0	5	3	7	3	3	14	0	3	3	2	1	2	0	4	2	1	2	0	6	3	5	8	0	4	0	0	1	Bacteria	Fusobacteria	Fusobacteriia	Fusobacteriales	Fusobacteriaceae	Fusobacterium	#N/A
ASV922	6	7	3	6	0	3	3	2	0	4	2	7	0	2	2	5	0	0	6	6	2	2	5	5	0	6	1	2	0	7	1	3	3	4	4	0	3	3	Bacteria	Firmicutes	Bacilli	Bacillales	Family_XI	Gemella	#N/A
ASV923	8	9	15	0	11	2	0	0	6	5	3	4	0	0	0	7	4	4	0	3	0	0	2	19	0	0	5	2	0	0	0	0	2	0	0	0	0	4	Bacteria	Actinobacteria	Actinobacteria	Actinomycetales	Actinomycetaceae	Actinomyces	#N/A
ASV924	0	3	0	0	13	0	7	0	0	0	0	0	0	0	0	0	4	4	3	0	6	2	2	5	0	1	0	2	4	0	42	0	0	0	1	6	1	9	Bacteria	Proteobacteria	Gammaproteobacteria	Pasteurellales	Pasteurellaceae	Haemophilus	parainfluenzae
ASV925	1	0	2	0	0	0	6	0	3	0	6	0	0	8	10	0	0	0	8	5	1	2	14	0	3	10	2	6	0	2	0	8	4	0	3	0	10	0	Bacteria	Firmicutes	Clostridia	Clostridiales	Peptostreptococcaceae	Peptostreptococcus	#N/A
ASV926	13	0	1	2	0	0	5	2	1	2	1	7	0	7	1	36	6	0	1	2	0	2	2	1	2	0	4	0	0	12	1	3	0	0	0	0	0	0	Bacteria	Firmicutes	Negativicutes	Selenomonadales	Veillonellaceae	Veillonella	#N/A
ASV927	0	0	0	0	8	0	2	0	0	0	0	0	0	10	1	0	0	11	2	0	0	0	0	0	0	0	0	34	0	23	0	3	0	0	20	0	0	0	Bacteria	Actinobacteria	Actinobacteria	Actinomycetales	Actinomycetaceae	Actinomyces	#N/A
ASV928	14	0	2	0	0	1	3	4	15	4	2	2	0	0	0	2	1	0	0	0	0	10	1	3	11	4	6	0	0	2	0	13	0	9	2	0	3	0	Bacteria	Bacteroidetes	Bacteroidia	Bacteroidales	Porphyromonadaceae	Porphyromonas	#N/A
ASV929	3	0	0	0	0	0	16	0	5	0	0	12	0	0	0	0	7	6	0	2	0	0	10	0	0	0	0	23	14	10	0	0	0	0	6	0	0	0	Bacteria	Bacteroidetes	Bacteroidia	Bacteroidales	Prevotellaceae	Alloprevotella	#N/A
ASV930	0	0	0	0	0	0	0	0	0	0	0	9	14	0	0	0	0	11	0	0	0	3	0	0	0	24	7	19	0	0	22	2	0	0	0	3	0	0	Bacteria	Fusobacteria	Fusobacteriia	Fusobacteriales	Leptotrichiaceae	Leptotrichia	#N/A
ASV931	0	0	0	0	0	0	0	0	0	0	0	0	0	0	0	0	114	0	0	0	0	0	0	0	0	0	0	0	0	0	0	0	0	0	0	0	0	0	Bacteria	Proteobacteria	Gammaproteobacteria	Betaproteobacteriales	Neisseriaceae	Neisseria	#N/A
ASV932	2	0	0	2	5	1	4	1	1	1	2	1	0	6	12	7	1	2	1	3	2	3	4	1	0	0	10	8	0	9	0	0	0	1	8	6	0	9	Bacteria	Patescibacteria	Saccharimonadia	Saccharimonadales	Saccharimonadaceae	#N/A	#N/A
ASV933	1	1	1	0	8	0	1	2	1	2	1	4	0	2	3	12	7	1	1	3	3	1	3	1	5	0	8	8	0	14	2	0	0	0	1	3	7	6	Bacteria	Patescibacteria	Saccharimonadia	Saccharimonadales	Saccharimonadaceae	#N/A	#N/A
ASV934	5	0	0	0	2	3	4	11	0	2	0	1	1	7	1	2	6	0	4	0	7	0	6	6	8	1	0	2	0	4	4	10	7	2	3	0	0	4	Bacteria	Fusobacteria	Fusobacteriia	Fusobacteriales	Fusobacteriaceae	Fusobacterium	#N/A
ASV935	3	6	0	0	5	0	3	0	0	7	10	9	0	7	1	0	0	7	0	1	0	0	4	0	0	0	0	10	4	2	0	0	0	0	25	3	0	6	Bacteria	Firmicutes	Negativicutes	Selenomonadales	Veillonellaceae	Selenomonas_3	#N/A
ASV936	10	1	0	4	2	0	4	0	2	0	4	16	0	8	0	6	0	0	2	0	2	0	0	1	1	1	1	1	0	5	0	31	1	2	5	0	0	3	Bacteria	Firmicutes	Bacilli	Lactobacillales	Streptococcaceae	Streptococcus	#N/A
ASV937	15	0	0	0	0	7	1	2	2	0	0	16	0	3	0	8	3	0	0	6	4	0	6	0	5	2	7	1	0	5	8	11	0	0	0	0	0	1	Bacteria	Bacteroidetes	Bacteroidia	Flavobacteriales	Weeksellaceae	Bergeyella	#N/A
ASV938	0	0	5	0	2	0	5	6	7	6	5	2	0	5	14	0	0	0	5	4	3	1	5	6	0	9	0	0	0	2	9	3	6	0	2	0	0	0	Bacteria	Firmicutes	Clostridia	Clostridiales	Peptostreptococcaceae	Peptostreptococcus	#N/A
ASV939	0	2	1	2	2	1	2	0	0	0	2	0	6	1	1	3	1	2	0	1	2	0	0	2	0	7	1	6	1	0	61	2	0	0	0	0	3	0	Bacteria	Firmicutes	Negativicutes	Selenomonadales	Veillonellaceae	Veillonella	#N/A
ASV940	49	0	0	0	0	0	0	0	17	6	14	0	0	0	0	0	0	0	0	0	9	0	3	0	0	0	0	5	0	1	0	0	0	0	0	0	0	8	Bacteria	Fusobacteria	Fusobacteriia	Fusobacteriales	Leptotrichiaceae	Leptotrichia	#N/A
ASV941	2	0	0	3	0	4	5	0	4	3	10	9	0	3	0	3	0	0	0	0	7	1	1	2	0	6	1	4	2	2	14	9	0	2	0	1	11	3	Bacteria	Firmicutes	Bacilli	Bacillales	Family_XI	Gemella	#N/A
ASV942	0	0	2	8	0	4	7	2	19	0	5	0	1	0	0	0	3	0	0	0	0	17	1	19	2	0	2	0	0	0	0	20	0	0	0	0	0	0	Bacteria	Bacteroidetes	Bacteroidia	Bacteroidales	Porphyromonadaceae	Porphyromonas	#N/A
ASV943	1	0	0	0	0	6	2	1	0	0	3	0	2	0	0	0	4	0	0	0	0	0	2	1	0	14	0	0	0	0	59	0	0	0	7	10	0	0	Bacteria	Firmicutes	Negativicutes	Selenomonadales	Veillonellaceae	Veillonella	#N/A
ASV944	14	0	1	0	0	0	0	0	0	11	0	32	0	0	0	0	0	0	0	0	6	0	0	0	0	0	0	0	0	0	42	0	0	0	0	0	6	0	Bacteria	Firmicutes	Bacilli	Lactobacillales	Aerococcaceae	Abiotrophia	#N/A
ASV945	6	0	16	6	0	0	4	0	9	19	0	21	8	11	0	0	7	0	0	2	0	0	0	0	0	0	0	0	0	0	0	0	0	0	3	0	0	0	Bacteria	Actinobacteria	Actinobacteria	Micrococcales	Micrococcaceae	Rothia	#N/A
ASV946	0	0	1	0	1	1	5	0	0	0	0	0	0	3	0	4	13	15	2	4	11	3	0	0	0	2	3	0	0	0	9	0	0	1	21	7	6	0	Bacteria	Bacteroidetes	Bacteroidia	Bacteroidales	Prevotellaceae	Prevotella	#N/A
ASV947	0	0	0	0	15	16	0	0	17	0	0	0	0	0	0	0	7	15	6	0	0	1	0	0	0	0	0	6	0	1	0	0	0	1	0	27	0	0	Bacteria	Actinobacteria	Actinobacteria	Micrococcales	Micrococcaceae	Rothia	#N/A
ASV948	0	0	0	0	0	0	10	0	0	0	0	0	0	5	0	2	2	0	0	0	0	0	0	1	4	0	0	6	0	66	0	1	0	0	3	0	12	0	Bacteria	Actinobacteria	Actinobacteria	Micrococcales	Micrococcaceae	Rothia	#N/A
ASV949	0	0	0	0	0	0	0	0	0	0	0	0	0	0	0	0	0	0	0	0	0	0	0	0	0	0	0	0	0	0	112	0	0	0	0	0	0	0	Bacteria	Firmicutes	Bacilli	Lactobacillales	Lactobacillaceae	Lactobacillus	#N/A
ASV950	9	0	1	7	0	0	5	5	1	12	0	8	0	0	5	15	3	0	0	3	5	6	0	2	1	0	0	0	0	9	0	10	3	0	0	0	1	0	Bacteria	Firmicutes	Negativicutes	Selenomonadales	Veillonellaceae	Veillonella	#N/A
ASV951	2	0	0	0	3	0	1	0	0	0	0	0	0	1	3	3	19	2	0	2	0	0	1	2	0	1	0	25	0	6	9	1	6	0	6	16	0	2	Bacteria	Epsilonbacteraeota	Campylobacteria	Campylobacterales	Campylobacteraceae	Campylobacter	#N/A
ASV952	0	0	0	7	0	1	2	0	0	0	0	3	2	0	2	5	2	5	0	0	0	0	0	7	0	3	0	0	0	0	60	0	4	1	1	2	4	0	Bacteria	Firmicutes	Negativicutes	Selenomonadales	Veillonellaceae	Veillonella	#N/A
ASV953	2	0	2	4	0	0	6	0	3	3	4	9	0	0	1	3	1	0	3	0	8	2	1	7	2	3	3	2	1	5	10	4	1	4	0	1	14	2	Bacteria	Firmicutes	Bacilli	Bacillales	Family_XI	Gemella	#N/A
ASV954	0	0	0	13	0	0	3	2	0	0	0	16	0	10	0	0	1	0	0	0	0	3	12	2	2	4	2	0	0	0	0	31	0	0	0	0	1	9	Bacteria	Bacteroidetes	Bacteroidia	Bacteroidales	Porphyromonadaceae	Porphyromonas	#N/A
ASV955	5	0	0	0	2	0	2	0	0	0	0	6	0	5	0	1	3	3	2	2	3	0	6	0	0	0	7	13	4	0	0	0	0	0	42	2	0	3	Bacteria	Fusobacteria	Fusobacteriia	Fusobacteriales	Leptotrichiaceae	Leptotrichia	#N/A
ASV956	4	4	0	0	7	0	0	0	0	0	0	0	1	1	0	0	1	0	5	0	9	0	0	0	0	0	0	11	12	0	6	7	7	1	7	2	26	0	Bacteria	Proteobacteria	Gammaproteobacteria	Pasteurellales	Pasteurellaceae	Haemophilus	#N/A
ASV957	0	0	0	0	0	0	0	0	0	0	0	0	0	0	0	0	111	0	0	0	0	0	0	0	0	0	0	0	0	0	0	0	0	0	0	0	0	0	Bacteria	Proteobacteria	Gammaproteobacteria	Betaproteobacteriales	Neisseriaceae	Neisseria	#N/A
ASV958	0	0	0	0	0	0	0	0	0	0	0	0	0	0	0	0	0	0	0	0	0	0	0	0	0	0	0	0	0	0	0	0	0	0	0	0	111	0	Bacteria	Bacteroidetes	Bacteroidia	Bacteroidales	Prevotellaceae	Prevotella_7	#N/A
ASV959	5	1	0	0	0	9	9	0	2	0	0	0	0	0	1	0	5	0	0	2	8	6	2	0	0	0	4	7	6	1	0	0	0	0	19	20	0	3	Bacteria	Bacteroidetes	Bacteroidia	Bacteroidales	Prevotellaceae	Prevotella_7	#N/A
ASV960	0	0	6	0	1	0	0	5	0	0	25	0	0	4	0	0	3	0	4	0	5	0	16	0	0	0	9	0	2	10	0	0	2	3	10	0	0	5	Bacteria	Patescibacteria	Saccharimonadia	Saccharimonadales	#N/A	#N/A	#N/A
ASV961	0	0	0	0	0	0	4	0	0	2	8	0	0	6	0	0	3	45	0	3	0	0	6	2	0	0	0	0	0	0	1	0	0	2	9	13	1	5	Bacteria	Bacteroidetes	Bacteroidia	Bacteroidales	Prevotellaceae	Prevotella_7	#N/A
ASV962	3	2	2	3	0	3	8	2	1	5	6	9	0	0	0	4	0	1	0	0	4	2	1	2	0	3	2	1	2	2	12	5	3	2	0	3	13	4	Bacteria	Firmicutes	Bacilli	Bacillales	Family_XI	Gemella	#N/A
ASV963	4	0	13	5	0	0	0	0	8	23	0	23	4	17	0	0	9	0	0	0	0	0	0	0	0	0	0	0	0	0	0	0	0	0	4	0	0	0	Bacteria	Actinobacteria	Actinobacteria	Micrococcales	Micrococcaceae	Rothia	#N/A
ASV964	0	0	0	4	0	0	4	0	0	0	0	14	0	8	0	0	1	0	0	4	2	2	17	9	3	9	0	0	1	0	0	22	0	1	0	0	1	8	Bacteria	Bacteroidetes	Bacteroidia	Bacteroidales	Porphyromonadaceae	Porphyromonas	#N/A
ASV965	17	0	0	10	0	0	10	12	0	0	0	10	1	2	0	1	4	0	0	0	0	2	6	0	5	3	5	0	0	1	14	0	0	0	0	0	2	5	Bacteria	Bacteroidetes	Bacteroidia	Flavobacteriales	Weeksellaceae	Bergeyella	#N/A
ASV966	9	3	0	0	6	0	0	0	0	0	0	0	2	3	0	0	3	0	4	3	12	0	0	0	0	0	0	9	10	0	4	5	0	2	2	7	26	0	Bacteria	Proteobacteria	Gammaproteobacteria	Pasteurellales	Pasteurellaceae	Haemophilus	#N/A
ASV967	0	3	0	1	4	0	2	0	0	0	0	0	1	3	0	0	0	2	4	1	2	0	3	0	0	0	5	26	1	10	37	0	0	0	1	0	0	4	Bacteria	Firmicutes	Bacilli	Lactobacillales	Streptococcaceae	Streptococcus	#N/A
ASV968	0	0	0	0	0	0	7	0	0	0	0	0	0	33	0	0	20	0	0	0	0	0	7	0	0	0	20	0	0	0	0	0	0	0	23	0	0	0	Bacteria	Fusobacteria	Fusobacteriia	Fusobacteriales	Leptotrichiaceae	Leptotrichia	#N/A
ASV969	7	0	0	0	0	2	0	4	10	0	14	0	0	0	0	8	0	0	1	0	17	0	6	5	0	0	0	2	1	0	18	11	3	0	0	0	0	0	Bacteria	Actinobacteria	Actinobacteria	Micrococcales	Micrococcaceae	Rothia	#N/A
ASV970	0	0	1	9	0	2	10	2	18	0	3	0	5	0	0	1	6	0	0	0	0	6	7	12	5	1	0	0	0	0	0	14	0	6	0	0	1	0	Bacteria	Bacteroidetes	Bacteroidia	Bacteroidales	Porphyromonadaceae	Porphyromonas	#N/A
ASV971	0	0	3	1	3	2	3	2	5	0	2	0	0	5	0	1	0	6	3	4	10	1	6	1	0	2	0	10	0	9	4	2	2	10	1	4	5	2	Bacteria	Firmicutes	Bacilli	Lactobacillales	Streptococcaceae	Streptococcus	#N/A
ASV972	8	0	2	0	0	0	6	9	13	2	0	4	5	0	0	1	0	0	2	0	0	6	3	5	7	4	9	0	1	1	0	10	0	7	2	0	2	0	Bacteria	Bacteroidetes	Bacteroidia	Bacteroidales	Porphyromonadaceae	Porphyromonas	#N/A
ASV973	0	0	0	0	0	0	11	0	0	0	0	0	0	11	0	0	0	17	13	0	0	3	2	0	0	0	0	6	12	0	4	0	0	0	16	5	0	9	Bacteria	Firmicutes	Negativicutes	Selenomonadales	Veillonellaceae	Megasphaera	#N/A
ASV974	16	0	1	2	0	0	1	1	0	5	0	8	0	0	5	13	8	0	0	3	6	5	0	9	3	0	0	0	0	3	0	10	2	0	0	0	7	0	Bacteria	Firmicutes	Negativicutes	Selenomonadales	Veillonellaceae	Veillonella	#N/A
ASV975	11	0	1	2	0	0	7	2	2	1	0	5	0	2	3	28	9	0	3	7	0	1	4	2	1	0	1	0	0	3	1	9	3	0	0	0	0	0	Bacteria	Firmicutes	Negativicutes	Selenomonadales	Veillonellaceae	Veillonella	#N/A
ASV976	11	0	2	3	0	0	3	3	0	9	0	10	0	0	3	27	3	0	0	1	3	0	0	4	2	0	0	0	0	4	1	8	6	0	0	0	5	0	Bacteria	Firmicutes	Negativicutes	Selenomonadales	Veillonellaceae	Veillonella	#N/A
ASV977	17	0	1	0	0	1	7	5	10	5	2	3	2	3	0	8	3	0	0	0	0	1	1	0	2	1	2	3	0	3	0	18	0	3	4	0	3	0	Bacteria	Bacteroidetes	Bacteroidia	Bacteroidales	Porphyromonadaceae	Porphyromonas	#N/A
ASV978	10	0	0	9	0	1	12	0	8	3	0	12	0	0	0	4	1	0	0	3	2	0	2	8	1	0	2	0	0	8	0	17	0	0	0	0	2	3	Bacteria	Bacteroidetes	Bacteroidia	Bacteroidales	Porphyromonadaceae	Porphyromonas	#N/A
ASV979	0	0	0	0	16	6	0	0	24	0	0	0	0	0	0	0	5	21	3	0	0	0	0	0	0	0	2	7	0	3	0	0	0	1	0	20	0	0	Bacteria	Actinobacteria	Actinobacteria	Micrococcales	Micrococcaceae	Rothia	#N/A
ASV980	6	0	4	4	0	0	3	5	0	6	0	10	0	0	10	9	4	0	0	10	1	2	0	1	3	0	0	0	0	6	0	16	3	0	0	0	4	0	Bacteria	Firmicutes	Negativicutes	Selenomonadales	Veillonellaceae	Veillonella	#N/A
ASV981	23	0	1	6	0	0	0	0	0	4	0	4	0	7	6	15	5	0	3	8	0	1	2	2	2	0	1	0	0	1	2	7	2	0	4	0	1	0	Bacteria	Firmicutes	Negativicutes	Selenomonadales	Veillonellaceae	Veillonella	#N/A
ASV982	0	1	0	0	0	1	1	0	0	0	0	0	0	8	4	0	8	6	0	0	9	1	2	0	0	0	5	6	2	7	22	1	0	1	8	10	0	4	Bacteria	Firmicutes	Negativicutes	Selenomonadales	Veillonellaceae	Veillonella	#N/A
ASV983	0	2	0	0	4	5	4	10	0	0	1	0	0	0	1	0	3	10	5	5	6	2	1	3	0	0	0	12	6	6	6	5	0	0	10	0	0	0	Bacteria	Actinobacteria	Coriobacteriia	Coriobacteriales	Atopobiaceae	Atopobium	#N/A
ASV984	5	0	0	0	3	3	6	0	0	4	2	0	0	3	0	2	16	7	2	3	0	6	0	0	0	1	6	0	0	0	4	0	0	4	24	6	0	0	Bacteria	Bacteroidetes	Bacteroidia	Bacteroidales	Prevotellaceae	Prevotella	#N/A
ASV985	10	0	0	11	0	1	8	0	6	4	0	14	1	0	0	2	0	0	0	3	1	0	12	5	4	0	2	0	0	7	0	13	0	0	0	0	3	0	Bacteria	Bacteroidetes	Bacteroidia	Bacteroidales	Porphyromonadaceae	Porphyromonas	#N/A
ASV986	5	11	0	2	3	0	13	0	0	1	0	11	0	1	0	11	3	1	2	7	0	0	3	0	0	0	20	10	0	0	0	0	0	0	3	0	0	0	Bacteria	Fusobacteria	Fusobacteriia	Fusobacteriales	Leptotrichiaceae	Leptotrichia	#N/A
ASV987	1	0	0	0	0	5	0	7	0	0	0	4	6	8	0	0	6	0	0	0	0	7	0	6	4	0	0	2	0	16	12	10	9	0	0	0	4	0	Bacteria	Bacteroidetes	Bacteroidia	Flavobacteriales	Flavobacteriaceae	Capnocytophaga	#N/A
ASV988	2	4	0	1	3	0	8	0	0	1	0	2	0	0	0	10	0	1	4	10	4	2	3	0	2	0	25	16	0	0	0	0	0	7	2	0	0	0	Bacteria	Fusobacteria	Fusobacteriia	Fusobacteriales	Leptotrichiaceae	Leptotrichia	#N/A
ASV989	22	2	13	4	0	0	1	5	3	1	0	0	0	0	0	2	0	0	0	0	0	7	2	0	3	0	0	1	0	2	26	6	0	3	4	0	0	0	Bacteria	Proteobacteria	Gammaproteobacteria	Pasteurellales	Pasteurellaceae	Haemophilus	#N/A
ASV990	0	0	0	2	0	1	1	2	0	0	0	0	2	0	0	6	4	6	1	0	0	0	0	8	0	6	0	0	0	0	56	0	3	1	1	3	4	0	Bacteria	Firmicutes	Negativicutes	Selenomonadales	Veillonellaceae	Veillonella	#N/A
ASV991	0	4	0	0	5	0	0	0	0	8	0	0	8	8	3	7	0	0	2	0	0	0	0	19	3	1	1	0	0	0	14	0	0	0	3	0	20	0	Bacteria	Proteobacteria	Gammaproteobacteria	Betaproteobacteriales	Neisseriaceae	Neisseria	#N/A
ASV992	4	0	0	0	1	2	2	4	2	2	3	1	0	2	2	4	8	1	1	2	2	4	4	6	6	0	3	4	0	8	1	0	0	0	6	4	0	17	Bacteria	Patescibacteria	Saccharimonadia	Saccharimonadales	Saccharimonadaceae	#N/A	#N/A
ASV993	7	2	4	2	1	0	2	1	2	0	1	0	2	6	2	2	8	4	1	2	3	0	2	2	0	1	4	3	0	7	18	0	0	3	9	4	0	1	Bacteria	Firmicutes	Negativicutes	Selenomonadales	Veillonellaceae	Veillonella	#N/A
ASV994	2	1	3	0	4	3	3	4	0	0	0	6	0	0	1	0	1	8	5	3	6	7	4	0	0	0	1	12	3	4	3	0	0	1	15	5	0	1	Bacteria	Actinobacteria	Coriobacteriia	Coriobacteriales	Atopobiaceae	Atopobium	#N/A
ASV995	3	0	4	0	0	0	3	5	18	4	0	7	0	5	0	1	2	0	3	0	0	9	1	2	8	3	3	0	0	2	0	16	0	3	4	0	0	0	Bacteria	Bacteroidetes	Bacteroidia	Bacteroidales	Porphyromonadaceae	Porphyromonas	#N/A
ASV996	5	5	0	2	0	0	18	0	0	0	0	5	1	4	0	14	0	2	4	3	1	0	0	0	0	0	18	16	0	0	0	1	0	7	0	0	0	0	Bacteria	Fusobacteria	Fusobacteriia	Fusobacteriales	Leptotrichiaceae	Leptotrichia	#N/A
ASV997	0	0	0	10	0	0	5	5	0	21	0	5	0	0	0	12	17	0	0	0	0	0	0	6	16	0	0	0	0	5	0	4	0	0	0	0	0	0	Bacteria	Bacteroidetes	Bacteroidia	Bacteroidales	Prevotellaceae	Prevotella_2	#N/A
ASV998	0	0	2	0	13	4	4	6	4	0	0	0	3	2	0	0	0	0	1	5	0	2	0	0	0	0	10	17	0	20	0	0	0	0	3	5	0	5	Bacteria	Bacteroidetes	Bacteroidia	Bacteroidales	Prevotellaceae	Prevotella_7	#N/A
ASV999	0	0	0	5	13	5	2	1	3	4	0	0	0	0	0	0	0	0	1	3	2	1	0	0	0	0	9	18	0	15	0	3	0	3	3	5	0	10	Bacteria	Bacteroidetes	Bacteroidia	Bacteroidales	Prevotellaceae	Prevotella_7	#N/A
ASV1000	0	0	0	0	0	0	0	0	0	0	0	0	0	0	0	0	0	0	0	0	0	0	0	0	0	0	0	0	0	0	106	0	0	0	0	0	0	0	Bacteria	Actinobacteria	Actinobacteria	Actinomycetales	Actinomycetaceae	Actinomyces	#N/A
ASV1001	0	0	0	0	0	0	0	0	0	0	0	0	0	0	0	0	0	0	0	0	0	0	0	0	0	0	0	0	0	0	0	0	0	0	0	0	106	0	Bacteria	Fusobacteria	Fusobacteriia	Fusobacteriales	Fusobacteriaceae	Fusobacterium	#N/A
ASV1002	0	7	2	0	3	0	6	0	0	0	0	0	2	7	16	0	6	2	0	1	0	0	3	0	0	0	0	22	3	1	0	0	0	0	24	0	0	0	Bacteria	Firmicutes	Negativicutes	Selenomonadales	Veillonellaceae	Selenomonas_3	#N/A
ASV1003	0	0	0	3	0	0	8	18	1	0	0	0	5	0	8	0	0	0	0	0	0	38	7	0	3	0	7	3	0	0	0	4	0	0	0	0	0	0	Bacteria	Fusobacteria	Fusobacteriia	Fusobacteriales	Leptotrichiaceae	Leptotrichia	#N/A
ASV1004	5	0	0	0	2	0	1	0	1	0	3	4	0	2	6	3	5	2	1	8	2	2	9	3	3	0	5	11	0	7	0	0	0	0	9	0	5	6	Bacteria	Patescibacteria	Saccharimonadia	Saccharimonadales	Saccharimonadaceae	#N/A	#N/A
ASV1005	1	2	3	0	7	0	5	0	0	0	1	5	0	0	2	7	18	2	3	0	2	0	2	0	2	0	2	12	0	0	4	1	0	3	4	15	0	2	Bacteria	Epsilonbacteraeota	Campylobacteria	Campylobacterales	Campylobacteraceae	Campylobacter	#N/A
ASV1006	11	0	4	0	0	0	4	1	4	1	0	0	0	7	2	31	1	0	7	7	0	2	2	2	1	0	0	0	0	6	0	7	4	0	1	0	0	0	Bacteria	Firmicutes	Negativicutes	Selenomonadales	Veillonellaceae	Veillonella	#N/A
ASV1007	0	2	1	4	1	5	3	0	0	0	0	5	0	0	1	0	5	3	5	5	2	4	6	4	0	0	9	3	3	1	6	0	0	2	11	8	0	6	Bacteria	Bacteroidetes	Bacteroidia	Bacteroidales	Prevotellaceae	Prevotella_6	#N/A
ASV1008	1	0	0	4	0	2	3	1	6	6	4	9	0	2	1	1	0	2	1	0	3	1	2	1	2	2	2	7	0	6	11	11	1	2	0	0	10	1	Bacteria	Firmicutes	Bacilli	Bacillales	Family_XI	Gemella	#N/A
ASV1009	6	6	0	0	5	0	9	0	0	0	0	5	0	0	0	9	10	3	3	9	0	0	1	0	0	0	20	17	0	0	0	0	0	0	2	0	0	0	Bacteria	Fusobacteria	Fusobacteriia	Fusobacteriales	Leptotrichiaceae	Leptotrichia	#N/A
ASV1010	8	4	0	0	0	0	3	10	12	5	0	0	0	3	0	2	1	0	3	0	7	9	3	2	8	2	4	0	1	0	0	10	0	2	5	0	1	0	Bacteria	Bacteroidetes	Bacteroidia	Bacteroidales	Porphyromonadaceae	Porphyromonas	#N/A
ASV1011	2	6	0	0	6	0	1	0	0	0	0	0	0	0	0	0	3	2	6	0	12	3	3	2	0	1	0	3	0	0	41	3	0	0	3	5	0	3	Bacteria	Proteobacteria	Gammaproteobacteria	Pasteurellales	Pasteurellaceae	Haemophilus	#N/A
ASV1012	1	7	1	2	5	0	3	0	0	16	0	0	0	4	4	1	12	0	0	0	0	0	2	2	0	0	0	11	2	11	5	0	0	0	2	10	0	3	Bacteria	Epsilonbacteraeota	Campylobacteria	Campylobacterales	Campylobacteraceae	Campylobacter	#N/A
ASV1013	5	8	10	0	9	0	4	0	0	0	0	0	0	5	3	0	7	3	0	5	0	0	0	0	0	0	0	21	2	0	0	0	0	0	19	3	0	0	Bacteria	Firmicutes	Negativicutes	Selenomonadales	Veillonellaceae	Selenomonas_3	#N/A
ASV1014	3	1	0	0	13	1	4	4	3	2	7	1	0	5	3	2	7	2	1	2	0	4	6	2	2	0	5	2	0	8	0	0	0	0	5	1	1	7	Bacteria	Patescibacteria	Saccharimonadia	Saccharimonadales	Saccharimonadaceae	#N/A	#N/A
ASV1015	20	2	18	3	0	0	0	1	1	9	0	0	0	1	1	0	0	0	0	0	0	4	3	0	5	0	0	0	0	5	20	6	0	1	4	0	0	0	Bacteria	Proteobacteria	Gammaproteobacteria	Pasteurellales	Pasteurellaceae	Haemophilus	#N/A
ASV1016	0	0	0	1	0	0	6	0	0	1	11	0	0	7	0	0	6	29	0	2	1	0	6	0	0	0	0	0	0	0	0	0	0	0	4	17	2	11	Bacteria	Bacteroidetes	Bacteroidia	Bacteroidales	Prevotellaceae	Prevotella_7	#N/A
ASV1017	10	5	0	3	0	9	2	1	0	0	0	21	0	3	0	6	2	0	3	2	0	3	0	0	7	0	6	0	0	7	7	7	0	0	0	0	0	0	Bacteria	Bacteroidetes	Bacteroidia	Flavobacteriales	Weeksellaceae	Bergeyella	#N/A
ASV1018	2	0	0	0	2	1	4	0	0	3	0	3	0	0	0	2	2	6	0	4	11	3	4	5	0	0	4	10	0	0	0	0	0	2	23	0	0	13	Bacteria	Fusobacteria	Fusobacteriia	Fusobacteriales	Leptotrichiaceae	Leptotrichia	#N/A
ASV1019	0	2	0	0	10	7	6	4	1	0	0	0	0	0	0	0	0	0	3	5	4	1	4	0	0	0	8	11	0	11	0	1	0	1	3	7	0	15	Bacteria	Bacteroidetes	Bacteroidia	Bacteroidales	Prevotellaceae	Prevotella_7	#N/A
ASV1020	0	0	0	0	0	0	0	0	0	0	0	0	0	0	0	0	0	0	0	0	0	0	0	0	0	0	0	0	0	0	104	0	0	0	0	0	0	0	Bacteria	Fusobacteria	Fusobacteriia	Fusobacteriales	Leptotrichiaceae	Leptotrichia	#N/A
ASV1021	0	0	0	5	0	0	11	14	0	0	1	0	0	0	13	8	0	0	0	0	0	12	10	0	2	0	10	8	0	0	0	5	0	4	0	0	0	0	Bacteria	Fusobacteria	Fusobacteriia	Fusobacteriales	Leptotrichiaceae	Leptotrichia	#N/A
ASV1022	3	4	0	0	0	0	4	0	0	0	0	0	0	6	2	0	24	2	1	0	3	0	4	0	3	0	0	13	0	0	10	1	0	0	4	14	0	5	Bacteria	Epsilonbacteraeota	Campylobacteria	Campylobacterales	Campylobacteraceae	Campylobacter	#N/A
ASV1023	10	0	1	4	0	0	3	4	0	8	0	3	0	0	1	13	3	0	0	4	4	5	1	4	4	0	0	0	0	7	0	16	3	0	0	0	5	0	Bacteria	Firmicutes	Negativicutes	Selenomonadales	Veillonellaceae	Veillonella	#N/A
ASV1024	0	1	2	0	3	2	2	0	0	0	2	0	0	2	1	1	20	4	0	0	0	0	2	0	0	0	0	17	0	5	8	3	0	0	11	17	0	0	Bacteria	Epsilonbacteraeota	Campylobacteria	Campylobacterales	Campylobacteraceae	Campylobacter	#N/A
ASV1025	0	0	0	3	0	0	3	0	2	5	4	0	0	6	0	3	3	0	0	0	0	0	0	5	0	0	0	4	0	49	0	0	0	0	8	0	8	0	Bacteria	Actinobacteria	Actinobacteria	Micrococcales	Micrococcaceae	Rothia	#N/A
ASV1026	2	1	0	3	0	3	5	4	2	3	3	7	0	3	0	5	0	2	6	4	3	5	5	4	0	6	0	0	2	11	1	1	0	3	1	0	4	4	Bacteria	Firmicutes	Bacilli	Bacillales	Family_XI	Gemella	#N/A
ASV1027	2	0	8	1	0	0	0	2	14	15	0	21	9	13	0	0	2	0	4	0	0	0	0	0	0	0	0	8	0	0	0	0	0	0	4	0	0	0	Bacteria	Actinobacteria	Actinobacteria	Micrococcales	Micrococcaceae	Rothia	#N/A
ASV1028	0	0	0	0	0	0	13	0	0	0	0	12	0	0	0	5	0	0	19	0	0	0	0	0	0	0	20	0	0	0	27	0	0	0	7	0	0	0	Bacteria	Fusobacteria	Fusobacteriia	Fusobacteriales	Leptotrichiaceae	Leptotrichia	#N/A
ASV1029	0	0	0	0	0	0	17	0	19	0	0	8	0	1	0	0	28	0	0	2	0	0	4	0	0	0	0	4	2	11	0	0	0	0	0	7	0	0	Bacteria	Bacteroidetes	Bacteroidia	Bacteroidales	Prevotellaceae	Alloprevotella	#N/A
ASV1030	0	0	0	0	0	0	4	0	0	0	0	0	0	30	0	0	21	0	0	0	0	0	1	0	0	0	23	0	0	0	0	0	0	0	24	0	0	0	Bacteria	Fusobacteria	Fusobacteriia	Fusobacteriales	Leptotrichiaceae	Leptotrichia	#N/A
ASV1031	0	0	0	0	0	0	0	0	1	0	0	0	10	8	11	9	0	0	4	0	0	0	0	0	0	0	27	17	0	9	0	0	0	0	0	0	0	6	Bacteria	Actinobacteria	Actinobacteria	Actinomycetales	Actinomycetaceae	Actinomyces	#N/A
ASV1032	0	0	0	0	7	0	0	0	1	1	2	0	0	3	0	0	0	0	4	4	0	3	4	0	0	0	5	28	3	7	24	0	0	0	0	5	0	1	Bacteria	Firmicutes	Bacilli	Lactobacillales	Streptococcaceae	Streptococcus	#N/A
ASV1033	0	0	1	3	0	0	8	3	10	0	1	0	1	0	0	0	6	0	0	0	0	20	3	7	7	5	0	0	0	0	0	25	0	0	0	0	2	0	Bacteria	Bacteroidetes	Bacteroidia	Bacteroidales	Porphyromonadaceae	Porphyromonas	#N/A
ASV1034	0	0	1	12	0	0	0	0	0	1	0	10	2	2	0	14	9	18	0	0	1	3	2	1	6	0	0	4	0	5	3	2	5	0	0	1	0	0	Bacteria	Firmicutes	Negativicutes	Selenomonadales	Veillonellaceae	Veillonella	tobetsuensis
ASV1035	21	0	16	7	0	0	0	1	0	6	0	0	0	0	0	0	0	0	0	0	0	7	4	0	0	0	0	0	0	2	16	18	0	2	2	0	0	0	Bacteria	Proteobacteria	Gammaproteobacteria	Pasteurellales	Pasteurellaceae	Haemophilus	parainfluenzae
ASV1036	1	5	0	0	1	1	1	0	0	0	0	0	1	0	0	0	0	7	0	0	10	1	0	1	0	8	0	5	1	1	45	0	0	0	1	6	0	6	Bacteria	Proteobacteria	Gammaproteobacteria	Pasteurellales	Pasteurellaceae	Haemophilus	#N/A
ASV1037	0	0	0	0	0	0	0	0	0	0	0	0	0	0	0	0	0	0	0	0	102	0	0	0	0	0	0	0	0	0	0	0	0	0	0	0	0	0	Bacteria	Patescibacteria	Saccharimonadia	Saccharimonadales	Saccharimonadaceae	#N/A	#N/A
ASV1038	3	3	0	2	1	0	10	0	0	3	0	4	0	4	7	5	0	1	0	11	0	0	8	0	0	0	10	9	0	0	0	0	0	20	0	0	0	0	Bacteria	Fusobacteria	Fusobacteriia	Fusobacteriales	Leptotrichiaceae	Leptotrichia	#N/A
ASV1039	11	0	2	3	0	0	3	1	0	8	0	9	0	0	6	19	1	0	0	8	1	3	0	1	3	0	0	0	0	7	1	6	5	0	0	0	3	0	Bacteria	Firmicutes	Negativicutes	Selenomonadales	Veillonellaceae	Veillonella	#N/A
ASV1040	0	0	0	0	24	0	2	0	0	0	7	0	0	0	0	0	8	10	0	3	9	0	1	0	0	0	5	16	0	0	0	0	0	5	6	0	0	5	Bacteria	Firmicutes	Clostridia	Clostridiales	Lachnospiraceae	Lachnoanaerobaculum	#N/A
ASV1041	1	1	5	5	0	0	2	5	2	1	4	5	1	3	0	4	0	0	6	1	2	2	7	4	0	6	1	5	1	6	5	8	0	1	2	0	3	2	Bacteria	Firmicutes	Bacilli	Bacillales	Family_XI	Gemella	#N/A
ASV1042	0	0	5	11	15	0	0	6	5	3	3	9	0	6	0	0	0	0	4	11	0	0	8	0	0	0	2	6	0	0	0	0	7	0	0	0	0	0	Bacteria	Firmicutes	Clostridia	Clostridiales	Lachnospiraceae	Stomatobaculum	#N/A
ASV1043	24	0	0	6	0	0	1	3	3	2	3	1	0	3	0	0	1	0	1	0	2	1	4	0	1	5	2	0	0	10	0	10	1	0	3	0	14	0	Bacteria	Firmicutes	Bacilli	Lactobacillales	Streptococcaceae	Streptococcus	#N/A
ASV1044	31	0	0	5	0	0	1	2	3	2	2	1	2	6	0	1	0	2	0	0	1	0	0	0	1	7	0	0	0	10	0	6	0	1	9	2	5	1	Bacteria	Firmicutes	Bacilli	Lactobacillales	Streptococcaceae	Streptococcus	#N/A
ASV1045	0	0	0	6	0	0	1	1	0	0	1	12	1	8	0	0	2	0	0	1	0	2	12	4	3	7	5	0	1	0	0	28	0	0	0	0	0	6	Bacteria	Bacteroidetes	Bacteroidia	Bacteroidales	Porphyromonadaceae	Porphyromonas	#N/A
ASV1046	0	0	0	0	2	0	3	0	0	0	0	15	0	0	0	9	0	1	0	6	0	0	10	0	15	15	0	5	0	0	0	0	0	13	0	7	0	0	Bacteria	Actinobacteria	Actinobacteria	Micrococcales	Micrococcaceae	Rothia	#N/A
ASV1047	0	0	0	0	0	0	0	0	0	0	0	2	9	0	0	0	0	0	0	0	0	0	0	0	0	53	33	1	0	0	0	0	0	0	0	0	3	0	Bacteria	Fusobacteria	Fusobacteriia	Fusobacteriales	Leptotrichiaceae	Leptotrichia	#N/A
ASV1048	2	5	0	0	6	0	0	0	0	0	0	0	6	2	0	0	2	0	2	1	11	0	0	0	0	0	0	12	6	0	7	10	0	1	3	2	23	0	Bacteria	Proteobacteria	Gammaproteobacteria	Pasteurellales	Pasteurellaceae	Haemophilus	#N/A
ASV1049	0	0	0	0	0	0	6	0	0	0	0	0	1	8	0	2	0	0	1	0	0	0	0	4	2	0	0	5	0	66	0	0	0	0	2	0	4	0	Bacteria	Actinobacteria	Actinobacteria	Micrococcales	Micrococcaceae	Rothia	#N/A
ASV1050	0	14	0	0	0	0	5	0	0	0	0	6	3	0	17	0	0	7	3	4	0	6	0	0	0	0	1	6	0	2	0	4	0	7	10	5	0	0	Bacteria	Firmicutes	Negativicutes	Selenomonadales	Veillonellaceae	Veillonella	#N/A
ASV1051	0	3	0	2	0	0	0	6	2	0	0	18	0	1	3	0	0	0	9	3	0	0	3	14	3	8	4	5	0	3	0	8	0	0	0	0	0	5	Bacteria	Firmicutes	Clostridia	Clostridiales	Lachnospiraceae	Stomatobaculum	#N/A
ASV1052	5	0	0	0	0	2	0	5	11	0	17	0	0	0	1	5	2	0	0	0	9	3	9	3	0	0	0	0	0	0	17	6	5	0	0	0	0	0	Bacteria	Actinobacteria	Actinobacteria	Micrococcales	Micrococcaceae	Rothia	#N/A
ASV1053	5	2	6	9	0	2	4	4	0	3	4	5	0	2	0	1	0	3	8	4	2	0	5	6	0	9	0	2	1	2	2	1	0	4	2	0	1	1	Bacteria	Firmicutes	Bacilli	Bacillales	Family_XI	Gemella	#N/A
ASV1054	0	1	0	2	0	0	1	6	0	15	2	6	0	7	0	9	0	0	4	10	3	0	1	5	2	0	0	4	0	7	0	8	6	0	0	0	1	0	Bacteria	Firmicutes	Negativicutes	Selenomonadales	Veillonellaceae	Veillonella	#N/A
ASV1055	0	1	0	0	3	1	1	0	0	0	2	0	4	3	0	0	0	2	1	2	0	0	0	0	0	0	5	21	2	5	42	0	0	0	1	2	0	2	Bacteria	Firmicutes	Bacilli	Lactobacillales	Streptococcaceae	Streptococcus	#N/A
ASV1056	0	1	1	7	0	0	0	0	0	2	0	20	1	2	0	10	6	12	4	0	0	0	1	5	2	0	0	3	1	3	1	0	5	6	2	5	0	0	Bacteria	Firmicutes	Negativicutes	Selenomonadales	Veillonellaceae	Veillonella	#N/A
ASV1057	10	1	0	3	0	0	4	0	2	0	0	17	0	3	0	6	2	0	0	0	3	6	4	0	2	2	2	2	0	4	1	12	3	0	7	1	0	3	Bacteria	Firmicutes	Bacilli	Lactobacillales	Streptococcaceae	Streptococcus	#N/A
ASV1058	10	0	0	0	0	0	23	0	0	0	0	8	0	0	0	0	4	4	0	1	0	0	2	0	0	0	0	7	21	6	0	0	0	0	14	0	0	0	Bacteria	Bacteroidetes	Bacteroidia	Bacteroidales	Prevotellaceae	Alloprevotella	#N/A
ASV1059	5	0	0	0	0	0	0	11	0	0	0	6	0	0	0	8	5	0	0	0	0	2	0	1	0	0	0	0	0	32	10	17	0	0	0	3	0	0	Bacteria	Bacteroidetes	Bacteroidia	Flavobacteriales	Flavobacteriaceae	Capnocytophaga	#N/A
ASV1060	2	3	0	0	7	0	2	0	0	0	0	0	3	0	0	0	0	0	4	0	9	1	0	1	0	4	0	3	4	0	44	0	0	0	1	8	1	3	Bacteria	Proteobacteria	Gammaproteobacteria	Pasteurellales	Pasteurellaceae	Haemophilus	#N/A
ASV1061	1	0	0	3	0	0	2	0	0	0	0	0	2	0	0	3	1	8	2	0	1	0	3	9	0	4	1	0	0	0	52	0	4	1	0	1	2	0	Bacteria	Firmicutes	Negativicutes	Selenomonadales	Veillonellaceae	Veillonella	#N/A
ASV1062	0	0	0	1	0	0	0	0	1	0	0	0	10	0	0	11	36	0	0	0	0	0	0	2	1	7	2	0	0	14	0	4	3	0	1	0	6	1	Bacteria	Proteobacteria	Gammaproteobacteria	Pasteurellales	Pasteurellaceae	Haemophilus	#N/A
ASV1063	0	0	0	0	0	0	0	0	0	0	0	0	0	0	0	0	100	0	0	0	0	0	0	0	0	0	0	0	0	0	0	0	0	0	0	0	0	0	Bacteria	Bacteroidetes	Bacteroidia	Bacteroidales	Prevotellaceae	Prevotella_7	#N/A
ASV1064	0	0	0	0	0	4	0	2	6	0	12	0	0	0	13	8	1	0	0	0	8	0	9	1	0	0	0	0	1	0	7	21	6	0	0	0	0	0	Bacteria	Actinobacteria	Actinobacteria	Micrococcales	Micrococcaceae	Rothia	mucilaginosa
ASV1065	1	0	2	3	2	3	4	0	4	0	4	5	0	1	1	2	0	2	0	0	8	0	4	3	2	4	1	4	0	1	10	5	3	3	0	1	15	1	Bacteria	Firmicutes	Bacilli	Bacillales	Family_XI	Gemella	#N/A
ASV1066	0	0	1	0	4	3	3	2	0	0	0	4	4	11	1	0	6	6	0	2	1	2	4	4	0	0	6	0	4	1	6	2	0	1	14	4	0	3	Bacteria	Bacteroidetes	Bacteroidia	Bacteroidales	Prevotellaceae	Prevotella_6	#N/A
ASV1067	2	1	0	3	1	2	4	3	3	5	3	8	0	0	0	0	2	1	0	0	1	0	2	3	1	4	0	1	1	8	12	6	2	2	0	2	14	2	Bacteria	Firmicutes	Bacilli	Bacillales	Family_XI	Gemella	#N/A
ASV1068	5	0	0	1	4	1	4	0	0	0	1	2	1	1	0	0	3	0	4	1	10	3	6	0	0	0	5	6	0	1	0	1	0	1	30	0	0	8	Bacteria	Fusobacteria	Fusobacteriia	Fusobacteriales	Leptotrichiaceae	Leptotrichia	#N/A
ASV1069	0	0	0	0	0	0	0	4	0	0	0	15	0	6	0	9	0	0	0	6	0	0	0	0	0	0	3	2	0	0	31	6	0	0	0	12	5	0	Bacteria	Actinobacteria	Actinobacteria	Micrococcales	Micrococcaceae	Rothia	#N/A
ASV1070	0	0	0	0	0	0	13	5	0	0	0	6	0	0	0	1	0	0	21	0	0	0	0	0	0	0	15	0	0	0	22	0	0	0	0	0	0	16	Bacteria	Fusobacteria	Fusobacteriia	Fusobacteriales	Leptotrichiaceae	Leptotrichia	#N/A
ASV1071	10	6	0	0	5	0	4	0	0	0	0	0	0	5	0	0	6	16	0	7	0	0	0	0	0	0	8	4	0	3	0	0	0	7	10	0	0	8	Bacteria	Firmicutes	Clostridia	Clostridiales	Lachnospiraceae	Lachnoanaerobaculum	#N/A
ASV1072	0	0	0	0	0	0	0	0	0	0	0	0	53	6	0	0	4	0	0	0	0	0	0	0	11	0	0	5	0	0	0	0	0	20	0	0	0	0	Bacteria	Proteobacteria	Gammaproteobacteria	Pasteurellales	Pasteurellaceae	Aggregatibacter	#N/A
ASV1073	4	0	0	0	4	0	3	0	0	0	0	0	0	1	0	3	1	2	0	6	15	0	6	0	0	0	6	8	1	0	0	0	0	0	24	0	10	5	Bacteria	Fusobacteria	Fusobacteriia	Fusobacteriales	Leptotrichiaceae	Leptotrichia	#N/A
ASV1074	0	0	0	0	0	0	0	0	0	0	0	0	0	0	0	0	99	0	0	0	0	0	0	0	0	0	0	0	0	0	0	0	0	0	0	0	0	0	Bacteria	Proteobacteria	Gammaproteobacteria	Betaproteobacteriales	Neisseriaceae	Neisseria	#N/A
ASV1075	2	8	0	0	2	0	0	0	0	0	1	3	1	7	4	6	6	4	5	5	0	1	5	0	0	1	0	12	0	0	4	2	0	0	7	4	6	2	Bacteria	Firmicutes	Clostridia	Clostridiales	Lachnospiraceae	Oribacterium	#N/A
ASV1076	0	0	4	0	0	1	1	0	0	2	0	4	2	0	1	2	2	0	3	1	0	0	0	2	0	11	1	5	1	0	48	0	0	0	0	0	7	0	Bacteria	Firmicutes	Negativicutes	Selenomonadales	Veillonellaceae	Veillonella	#N/A
ASV1077	0	0	0	4	0	0	6	4	0	0	5	0	0	0	1	0	9	1	1	2	4	0	4	3	0	3	6	0	5	4	5	1	0	1	21	1	0	7	Bacteria	Bacteroidetes	Bacteroidia	Bacteroidales	Prevotellaceae	Prevotella_6	#N/A
ASV1078	3	0	0	0	0	1	0	5	5	0	16	0	0	0	0	13	1	0	3	0	9	0	3	1	0	0	0	0	0	0	18	16	4	0	0	0	0	0	Bacteria	Actinobacteria	Actinobacteria	Micrococcales	Micrococcaceae	Rothia	#N/A
ASV1079	4	6	0	1	6	1	12	0	0	2	0	1	0	3	0	10	0	3	2	3	0	3	1	0	0	0	17	18	0	1	0	0	0	0	2	0	0	2	Bacteria	Fusobacteria	Fusobacteriia	Fusobacteriales	Leptotrichiaceae	Leptotrichia	#N/A
ASV1080	0	0	0	0	12	9	3	3	2	0	0	0	0	0	0	0	0	0	0	3	1	0	0	0	0	0	13	28	0	8	0	1	0	3	5	1	0	6	Bacteria	Bacteroidetes	Bacteroidia	Bacteroidales	Prevotellaceae	Prevotella_7	#N/A
ASV1081	0	2	1	0	2	0	10	3	0	1	0	0	0	0	0	0	11	1	1	3	3	0	5	8	0	0	7	1	5	1	12	2	0	2	7	2	0	8	Bacteria	Bacteroidetes	Bacteroidia	Bacteroidales	Prevotellaceae	Prevotella_6	#N/A
ASV1082	7	4	0	0	2	0	0	0	0	0	5	0	0	0	10	0	0	0	0	0	0	0	0	1	0	0	5	16	0	0	0	0	0	0	13	0	0	34	Bacteria	Firmicutes	Clostridia	Clostridiales	Lachnospiraceae	Oribacterium	#N/A
ASV1083	3	2	1	1	1	0	3	2	0	0	1	0	3	5	3	1	2	5	1	0	5	1	2	2	0	0	4	4	1	2	17	1	0	3	10	3	0	8	Bacteria	Firmicutes	Negativicutes	Selenomonadales	Veillonellaceae	Veillonella	#N/A
ASV1084	0	0	0	3	0	0	4	2	1	6	7	13	0	6	2	12	0	0	9	6	2	0	1	2	2	0	0	4	0	4	0	5	2	0	2	0	0	2	Bacteria	Firmicutes	Negativicutes	Selenomonadales	Veillonellaceae	Veillonella	#N/A
ASV1085	0	0	0	0	0	0	5	0	0	2	10	0	0	9	0	0	6	33	0	0	1	0	8	1	0	0	0	0	0	0	0	0	0	1	8	10	0	3	Bacteria	Bacteroidetes	Bacteroidia	Bacteroidales	Prevotellaceae	Prevotella_7	#N/A
ASV1086	4	0	0	0	0	3	0	7	8	0	7	0	0	0	0	7	5	0	1	0	9	0	3	3	0	0	0	0	0	0	19	17	4	0	0	0	0	0	Bacteria	Actinobacteria	Actinobacteria	Micrococcales	Micrococcaceae	Rothia	#N/A
ASV1087	0	1	0	0	3	0	1	3	0	1	4	0	2	2	0	0	0	0	2	1	0	1	5	0	0	0	2	20	0	8	38	0	0	0	2	0	0	1	Bacteria	Firmicutes	Bacilli	Lactobacillales	Streptococcaceae	Streptococcus	#N/A
ASV1088	10	0	0	4	1	0	0	0	4	1	1	23	0	1	0	3	2	0	0	0	4	0	1	1	1	1	6	3	0	5	0	18	0	1	4	0	0	2	Bacteria	Firmicutes	Bacilli	Lactobacillales	Streptococcaceae	Streptococcus	#N/A
ASV1089	22	0	0	3	2	0	3	3	4	2	1	1	0	6	0	0	0	0	2	0	0	2	0	2	1	6	3	0	0	10	0	4	1	0	9	2	6	2	Bacteria	Firmicutes	Bacilli	Lactobacillales	Streptococcaceae	Streptococcus	#N/A
ASV1090	1	0	0	4	0	0	3	0	0	0	1	17	1	7	0	0	1	0	0	2	0	0	14	4	3	5	1	0	0	0	0	21	1	0	1	0	1	9	Bacteria	Bacteroidetes	Bacteroidia	Bacteroidales	Porphyromonadaceae	Porphyromonas	#N/A
ASV1091	13	0	0	7	0	0	2	2	0	2	0	16	0	3	0	5	0	0	0	0	0	5	8	0	3	3	6	6	0	0	12	4	0	0	0	0	0	0	Bacteria	Bacteroidetes	Bacteroidia	Flavobacteriales	Weeksellaceae	Bergeyella	#N/A
ASV1092	10	0	2	0	0	1	3	1	12	4	0	3	0	0	0	3	1	0	5	0	0	9	4	3	8	1	3	2	0	3	0	12	0	3	3	0	1	0	Bacteria	Bacteroidetes	Bacteroidia	Bacteroidales	Porphyromonadaceae	Porphyromonas	#N/A
ASV1093	2	0	0	2	1	0	0	1	0	0	0	2	0	0	0	1	4	2	0	8	9	4	4	0	0	3	1	8	0	0	0	0	0	3	31	0	0	11	Bacteria	Fusobacteria	Fusobacteriia	Fusobacteriales	Leptotrichiaceae	Leptotrichia	#N/A
ASV1094	0	0	0	0	9	0	6	2	0	0	0	0	0	1	0	0	2	0	2	6	5	0	2	0	0	0	11	11	0	13	0	1	0	6	4	6	0	10	Bacteria	Bacteroidetes	Bacteroidia	Bacteroidales	Prevotellaceae	Prevotella_7	#N/A
ASV1095	2	0	2	0	2	0	2	0	0	0	0	0	0	4	0	0	17	5	0	4	0	7	0	0	0	0	6	0	0	0	3	0	0	5	31	7	0	0	Bacteria	Bacteroidetes	Bacteroidia	Bacteroidales	Prevotellaceae	Prevotella	#N/A
ASV1096	0	0	0	0	0	0	0	0	0	0	0	0	0	0	0	0	0	0	0	0	0	0	0	0	0	0	0	0	0	0	0	0	97	0	0	0	0	0	Bacteria	Proteobacteria	Gammaproteobacteria	Enterobacteriales	Enterobacteriaceae	Enterobacter	#N/A
ASV1097	0	0	0	1	0	0	8	11	2	0	5	0	0	2	14	1	0	2	10	2	0	2	0	1	0	4	0	8	3	3	0	0	9	0	2	0	6	0	Bacteria	Firmicutes	Clostridia	Clostridiales	Peptostreptococcaceae	Peptostreptococcus	stomatis
ASV1098	0	0	0	0	0	0	0	0	3	0	0	2	0	4	12	6	1	0	0	0	0	0	2	0	0	0	25	16	0	9	0	0	0	0	5	0	0	11	Bacteria	Actinobacteria	Actinobacteria	Actinomycetales	Actinomycetaceae	Actinomyces	#N/A
ASV1099	0	0	0	0	3	0	5	0	0	0	0	0	0	3	10	0	0	0	0	0	11	0	0	0	7	0	0	19	7	4	0	0	0	0	9	5	0	13	Bacteria	Firmicutes	Negativicutes	Selenomonadales	Veillonellaceae	Selenomonas_3	#N/A
ASV1100	0	0	0	3	0	0	16	21	0	3	1	0	0	0	6	10	0	0	0	0	0	0	8	0	7	0	6	5	0	5	0	0	0	0	2	0	3	0	Bacteria	Fusobacteria	Fusobacteriia	Fusobacteriales	Leptotrichiaceae	Leptotrichia	#N/A
ASV1101	2	0	0	0	8	0	5	0	0	0	2	0	6	5	3	1	5	11	8	4	0	0	4	0	0	0	3	1	0	8	7	0	0	0	4	0	0	9	Bacteria	Firmicutes	Erysipelotrichia	Erysipelotrichales	Erysipelotrichaceae	Solobacterium	#N/A
ASV1102	0	0	0	4	0	0	1	0	0	0	0	0	0	2	1	0	21	7	0	0	0	0	3	0	0	6	0	14	0	0	11	0	0	3	11	0	0	12	Bacteria	Firmicutes	Negativicutes	Selenomonadales	Veillonellaceae	Megasphaera	#N/A
ASV1103	0	0	0	0	3	0	3	0	0	0	4	0	0	0	0	0	0	14	2	0	1	0	0	0	0	20	0	13	0	10	0	3	2	0	21	0	0	0	Bacteria	Actinobacteria	Actinobacteria	Actinomycetales	Actinomycetaceae	Actinomyces	#N/A
ASV1104	0	1	3	12	0	3	7	2	11	0	3	0	0	0	0	0	3	3	0	0	0	11	2	17	2	1	0	2	0	0	0	11	0	2	0	0	0	0	Bacteria	Bacteroidetes	Bacteroidia	Bacteroidales	Porphyromonadaceae	Porphyromonas	#N/A
ASV1105	0	0	0	4	0	0	4	0	0	5	0	19	3	1	0	16	3	7	0	0	0	0	3	2	5	0	5	1	3	3	1	2	5	0	0	4	0	0	Bacteria	Firmicutes	Negativicutes	Selenomonadales	Veillonellaceae	Veillonella	#N/A
ASV1106	4	0	2	0	0	10	0	0	0	10	0	7	8	0	0	6	0	0	0	0	0	0	0	0	7	4	0	0	0	0	32	3	0	0	0	0	3	0	Bacteria	Proteobacteria	Gammaproteobacteria	Betaproteobacteriales	Burkholderiaceae	Lautropia	#N/A
ASV1107	1	9	0	0	5	0	11	0	0	3	0	5	0	4	0	1	0	0	3	5	0	2	2	0	9	0	14	13	0	0	0	0	0	0	5	0	0	4	Bacteria	Fusobacteria	Fusobacteriia	Fusobacteriales	Leptotrichiaceae	Leptotrichia	#N/A
ASV1108	6	0	1	0	0	0	5	11	16	4	0	3	0	0	0	2	1	0	0	0	0	6	4	3	6	0	1	3	0	0	0	8	1	10	3	0	2	0	Bacteria	Bacteroidetes	Bacteroidia	Bacteroidales	Porphyromonadaceae	Porphyromonas	#N/A
ASV1109	17	2	14	3	0	0	0	2	0	4	0	0	0	0	0	0	0	0	0	0	0	9	4	0	5	0	0	1	0	1	20	10	0	0	4	0	0	0	Bacteria	Proteobacteria	Gammaproteobacteria	Pasteurellales	Pasteurellaceae	Haemophilus	#N/A
ASV1110	15	4	15	2	0	0	0	1	0	3	0	0	0	0	0	0	0	0	0	0	0	12	7	1	0	0	0	2	0	2	20	6	0	1	5	0	0	0	Bacteria	Proteobacteria	Gammaproteobacteria	Pasteurellales	Pasteurellaceae	Haemophilus	#N/A
ASV1111	2	2	5	0	4	0	2	1	0	0	0	0	0	1	0	2	3	9	2	6	2	0	1	0	0	0	0	7	2	2	8	0	0	3	15	6	11	0	Bacteria	Actinobacteria	Coriobacteriia	Coriobacteriales	Atopobiaceae	Atopobium	#N/A
ASV1112	3	2	0	0	3	0	0	0	0	0	0	0	1	0	0	0	3	0	4	4	8	0	0	0	0	0	0	9	7	0	6	3	3	2	3	3	32	0	Bacteria	Proteobacteria	Gammaproteobacteria	Pasteurellales	Pasteurellaceae	Haemophilus	#N/A
ASV1113	0	0	0	0	0	0	0	0	0	0	0	0	0	0	0	0	0	0	0	0	0	0	0	0	0	0	0	0	0	0	0	96	0	0	0	0	0	0	Bacteria	Bacteroidetes	Bacteroidia	Bacteroidales	Prevotellaceae	Prevotella	#N/A
ASV1114	0	0	0	1	0	0	2	5	0	7	5	14	0	5	4	6	3	0	2	8	1	6	1	0	5	0	0	3	0	3	0	7	5	0	1	1	0	0	Bacteria	Firmicutes	Negativicutes	Selenomonadales	Veillonellaceae	Veillonella	#N/A
ASV1115	4	0	0	0	1	0	2	0	0	0	0	0	0	2	4	0	1	5	0	2	15	0	11	0	0	0	2	6	1	1	3	6	0	0	21	0	0	8	Bacteria	Fusobacteria	Fusobacteriia	Fusobacteriales	Leptotrichiaceae	Leptotrichia	#N/A
ASV1116	7	0	0	4	0	0	4	5	0	0	0	14	0	5	2	22	0	4	8	2	8	0	3	0	0	0	0	4	0	0	0	0	0	3	0	0	0	0	Bacteria	Fusobacteria	Fusobacteriia	Fusobacteriales	Leptotrichiaceae	Leptotrichia	#N/A
ASV1117	5	0	0	0	0	0	0	0	0	0	0	0	0	0	2	0	11	0	0	22	2	0	0	0	0	3	1	0	7	6	26	0	0	10	0	0	0	0	Bacteria	Bacteroidetes	Bacteroidia	Bacteroidales	Prevotellaceae	Prevotella_7	#N/A
ASV1118	0	1	0	0	0	1	0	1	0	0	1	0	0	0	0	0	6	0	0	0	0	0	2	2	0	8	0	0	0	0	61	0	0	0	7	5	0	0	Bacteria	Firmicutes	Negativicutes	Selenomonadales	Veillonellaceae	Veillonella	#N/A
ASV1119	2	5	0	0	9	1	12	0	0	8	0	1	0	2	0	11	0	3	4	12	0	3	1	0	0	0	7	7	0	1	0	0	0	0	1	0	5	0	Bacteria	Fusobacteria	Fusobacteriia	Fusobacteriales	Leptotrichiaceae	Leptotrichia	#N/A
ASV1120	0	0	0	0	0	0	10	0	0	0	0	0	0	11	0	0	2	14	0	6	0	0	0	0	0	0	0	5	5	0	4	0	0	0	15	11	0	12	Bacteria	Firmicutes	Negativicutes	Selenomonadales	Veillonellaceae	Megasphaera	#N/A
ASV1121	2	0	0	0	0	0	0	0	0	0	7	2	1	4	2	2	7	6	8	2	0	1	1	2	0	6	0	13	0	0	2	3	3	0	9	6	0	5	Bacteria	Firmicutes	Clostridia	Clostridiales	Lachnospiraceae	Oribacterium	#N/A
ASV1122	5	0	0	0	0	6	0	1	9	0	13	0	0	0	0	3	0	0	0	0	9	0	5	1	0	0	0	2	0	0	20	15	5	0	0	0	0	0	Bacteria	Actinobacteria	Actinobacteria	Micrococcales	Micrococcaceae	Rothia	#N/A
ASV1123	0	0	0	0	0	0	1	0	0	2	10	0	0	4	0	0	0	32	0	6	0	0	5	5	0	0	0	0	0	0	0	0	0	2	5	13	4	5	Bacteria	Bacteroidetes	Bacteroidia	Bacteroidales	Prevotellaceae	Prevotella_7	#N/A
ASV1124	1	0	1	2	0	1	6	2	0	3	3	6	0	0	0	1	1	3	1	2	4	2	0	1	1	1	0	3	2	7	13	7	0	0	0	3	17	0	Bacteria	Firmicutes	Bacilli	Bacillales	Family_XI	Gemella	#N/A
ASV1125	0	0	0	0	0	0	0	0	0	0	2	0	0	5	0	0	2	35	0	4	0	0	8	2	1	0	0	0	0	0	1	0	0	2	11	14	4	3	Bacteria	Bacteroidetes	Bacteroidia	Bacteroidales	Prevotellaceae	Prevotella_7	#N/A
ASV1126	3	0	14	4	0	0	1	0	13	18	0	16	4	13	0	0	3	0	0	2	0	0	0	0	0	0	0	0	0	0	0	0	0	0	3	0	0	0	Bacteria	Actinobacteria	Actinobacteria	Micrococcales	Micrococcaceae	Rothia	#N/A
ASV1127	1	0	0	10	0	0	4	0	0	0	0	10	2	7	0	0	0	0	0	7	0	1	13	5	0	5	2	0	4	0	0	15	0	0	0	0	2	6	Bacteria	Bacteroidetes	Bacteroidia	Bacteroidales	Porphyromonadaceae	Porphyromonas	#N/A
ASV1128	0	0	2	0	12	7	6	2	1	0	0	1	0	1	0	0	0	0	2	3	0	0	0	0	0	0	10	20	0	8	0	0	0	1	6	4	0	8	Bacteria	Bacteroidetes	Bacteroidia	Bacteroidales	Prevotellaceae	Prevotella_7	#N/A
ASV1129	0	8	0	0	2	0	5	0	0	2	0	0	0	6	0	0	15	12	2	7	0	5	0	0	0	0	4	0	0	0	3	0	0	0	17	3	3	0	Bacteria	Bacteroidetes	Bacteroidia	Bacteroidales	Prevotellaceae	Prevotella	#N/A
ASV1130	0	0	0	1	0	0	0	0	0	0	0	0	0	0	0	33	0	0	0	0	0	0	2	0	0	0	0	0	0	0	49	0	0	0	0	0	9	0	Bacteria	Bacteroidetes	Bacteroidia	Bacteroidales	Prevotellaceae	Prevotella	#N/A
ASV1131	1	0	1	0	11	2	7	0	7	0	0	0	0	0	0	1	13	4	0	4	0	3	0	0	0	0	6	0	0	0	8	0	0	0	17	8	1	0	Bacteria	Bacteroidetes	Bacteroidia	Bacteroidales	Prevotellaceae	Prevotella	#N/A
ASV1132	6	0	0	0	0	0	0	0	0	0	0	0	0	0	0	0	0	0	0	0	44	0	5	6	0	0	0	12	0	0	19	0	0	0	0	0	2	0	Bacteria	Bacteroidetes	Bacteroidia	Bacteroidales	Prevotellaceae	Prevotella	#N/A
ASV1133	4	0	0	0	0	0	0	0	0	0	0	0	0	0	0	0	0	0	0	0	0	0	0	0	20	0	2	0	0	0	31	13	0	0	24	0	0	0	Bacteria	Bacteroidetes	Bacteroidia	Flavobacteriales	Flavobacteriaceae	Capnocytophaga	#N/A
ASV1134	0	0	0	0	0	0	0	0	0	0	0	0	0	0	0	0	0	0	0	0	0	0	0	0	94	0	0	0	0	0	0	0	0	0	0	0	0	0	Bacteria	Bacteroidetes	Bacteroidia	Bacteroidales	Prevotellaceae	Prevotella	#N/A
ASV1135	0	0	0	0	0	0	0	0	0	0	0	0	0	0	0	0	0	0	0	0	0	0	0	0	0	94	0	0	0	0	0	0	0	0	0	0	0	0	Bacteria	Actinobacteria	Coriobacteriia	Coriobacteriales	Atopobiaceae	Olsenella	#N/A
ASV1136	0	0	0	0	0	0	4	0	0	0	1	0	0	13	2	5	0	10	0	3	0	0	8	7	0	0	0	4	5	0	0	0	0	0	17	9	0	5	Bacteria	Firmicutes	Negativicutes	Selenomonadales	Veillonellaceae	Megasphaera	#N/A
ASV1137	0	0	9	6	9	0	0	5	6	0	6	9	0	2	2	0	0	0	11	11	0	0	2	0	0	0	8	7	0	0	0	0	0	0	0	0	0	0	Bacteria	Firmicutes	Clostridia	Clostridiales	Lachnospiraceae	Stomatobaculum	#N/A
ASV1138	7	9	11	0	7	1	0	3	4	5	2	1	0	0	0	5	7	2	0	5	1	0	5	7	8	0	0	3	0	0	0	0	0	0	0	0	0	0	Bacteria	Actinobacteria	Actinobacteria	Actinomycetales	Actinomycetaceae	Actinomyces	#N/A
ASV1139	0	2	3	4	0	0	0	1	0	0	0	20	2	6	0	5	4	6	0	0	4	0	3	5	4	0	0	3	0	4	4	0	2	4	1	6	0	0	Bacteria	Firmicutes	Negativicutes	Selenomonadales	Veillonellaceae	Veillonella	#N/A
ASV1140	7	0	0	6	0	0	6	0	4	2	0	9	1	1	0	1	1	0	0	4	1	0	4	2	1	0	0	0	0	5	0	22	3	0	0	0	11	2	Bacteria	Bacteroidetes	Bacteroidia	Bacteroidales	Porphyromonadaceae	Porphyromonas	#N/A
ASV1141	0	0	2	0	0	0	0	0	0	0	0	2	0	0	0	0	0	30	0	0	0	0	0	0	0	0	0	23	15	0	0	2	0	1	12	0	0	6	Bacteria	Bacteroidetes	Bacteroidia	Bacteroidales	Prevotellaceae	Prevotella_7	#N/A
ASV1142	5	8	0	0	7	0	0	0	0	0	0	0	3	2	0	0	2	0	2	3	4	0	0	0	0	0	0	4	2	0	2	4	6	1	11	2	25	0	Bacteria	Proteobacteria	Gammaproteobacteria	Pasteurellales	Pasteurellaceae	Haemophilus	#N/A
ASV1143	0	0	7	0	0	0	4	0	0	0	0	0	19	21	0	0	0	0	0	0	0	0	0	0	16	14	0	0	0	0	0	0	0	0	0	0	12	0	Bacteria	Fusobacteria	Fusobacteriia	Fusobacteriales	Leptotrichiaceae	Leptotrichia	#N/A
ASV1144	2	0	0	0	5	0	6	2	0	0	0	4	0	1	7	0	6	5	0	4	3	0	5	3	0	0	5	2	2	0	7	3	0	3	10	2	0	5	Bacteria	Bacteroidetes	Bacteroidia	Bacteroidales	Prevotellaceae	Prevotella_6	#N/A
ASV1145	0	2	1	0	4	0	1	7	0	5	0	3	0	0	2	0	7	4	3	2	3	0	8	2	0	0	2	1	5	0	6	3	0	1	13	3	0	4	Bacteria	Bacteroidetes	Bacteroidia	Bacteroidales	Prevotellaceae	Prevotella_6	#N/A
ASV1146	0	0	0	0	10	3	3	3	2	0	0	0	0	0	1	0	0	0	1	3	4	0	1	0	0	0	3	22	0	7	0	0	0	1	8	7	2	11	Bacteria	Bacteroidetes	Bacteroidia	Bacteroidales	Prevotellaceae	Prevotella_7	#N/A
ASV1147	54	0	0	0	0	0	0	0	11	0	16	0	2	0	0	4	0	0	0	0	0	0	2	0	0	0	0	3	0	0	0	0	0	0	0	0	0	0	Bacteria	Fusobacteria	Fusobacteriia	Fusobacteriales	Leptotrichiaceae	Leptotrichia	#N/A
ASV1148	1	0	3	3	0	5	6	0	5	4	1	7	0	1	0	1	0	2	0	0	9	2	3	1	1	1	2	2	0	0	10	10	1	3	0	0	7	1	Bacteria	Firmicutes	Bacilli	Bacillales	Family_XI	Gemella	haemolysans/sanguinis/taiwanensis
ASV1149	2	0	0	0	8	5	8	0	0	0	1	2	3	11	0	0	0	8	3	11	0	0	1	0	7	0	1	6	0	0	2	0	0	0	6	0	0	7	Bacteria	Firmicutes	Erysipelotrichia	Erysipelotrichales	Erysipelotrichaceae	Solobacterium	#N/A
ASV1150	0	0	0	0	0	0	13	10	0	0	0	7	0	0	0	11	14	0	0	0	0	0	0	0	3	0	0	0	0	19	0	15	0	0	0	0	0	0	Bacteria	Bacteroidetes	Bacteroidia	Bacteroidales	Prevotellaceae	Prevotella_2	#N/A
ASV1151	0	0	0	0	12	3	3	1	0	0	0	0	0	1	0	0	0	0	0	4	1	0	0	0	0	0	12	20	0	11	0	1	0	6	9	4	0	4	Bacteria	Bacteroidetes	Bacteroidia	Bacteroidales	Prevotellaceae	Prevotella_7	#N/A
ASV1152	0	19	0	40	0	0	0	0	10	0	0	0	0	0	0	0	14	0	0	0	0	0	0	0	0	0	0	0	0	0	0	9	0	0	0	0	0	0	Bacteria	Proteobacteria	Gammaproteobacteria	Pasteurellales	Pasteurellaceae	Haemophilus	#N/A
ASV1153	0	0	0	0	0	0	7	0	0	0	0	0	0	3	0	0	3	16	4	0	0	4	20	0	0	0	0	0	15	0	0	0	0	3	0	0	2	15	Bacteria	Bacteroidetes	Bacteroidia	Bacteroidales	Prevotellaceae	Prevotella_7	#N/A
ASV1154	0	0	0	0	0	0	0	0	0	0	0	0	0	0	0	0	92	0	0	0	0	0	0	0	0	0	0	0	0	0	0	0	0	0	0	0	0	0	Bacteria	Proteobacteria	Gammaproteobacteria	Betaproteobacteriales	Neisseriaceae	Neisseria	#N/A
ASV1155	8	0	7	0	6	2	0	11	0	0	0	2	0	0	4	0	7	1	6	7	0	1	2	0	0	5	0	7	0	1	1	1	0	8	4	0	0	0	Bacteria	Firmicutes	Clostridia	Clostridiales	Lachnospiraceae	Oribacterium	#N/A
ASV1156	0	0	0	4	3	0	2	1	0	0	0	0	0	1	4	0	14	16	0	0	0	0	5	0	0	0	0	12	0	0	13	0	0	0	6	3	0	7	Bacteria	Firmicutes	Negativicutes	Selenomonadales	Veillonellaceae	Megasphaera	#N/A
ASV1157	0	0	0	1	0	0	3	0	0	0	7	0	0	7	0	0	1	36	0	1	0	0	5	1	0	0	0	0	0	0	0	0	0	2	8	12	1	6	Bacteria	Bacteroidetes	Bacteroidia	Bacteroidales	Prevotellaceae	Prevotella_7	#N/A
ASV1158	0	0	3	0	9	0	0	0	0	0	2	18	2	4	0	6	0	0	0	0	0	0	0	0	0	10	0	5	4	0	19	1	0	0	0	6	2	0	Bacteria	Actinobacteria	Actinobacteria	Micrococcales	Micrococcaceae	Rothia	#N/A
ASV1159	0	0	4	0	0	0	6	2	0	0	0	15	0	0	0	13	2	12	1	5	0	0	3	0	0	0	2	3	0	6	0	2	0	0	15	0	0	0	Bacteria	Firmicutes	Clostridia	Clostridiales	Lachnospiraceae	Stomatobaculum	#N/A
ASV1160	0	0	0	3	0	0	0	7	13	21	0	0	0	0	0	9	3	0	0	3	0	0	0	1	15	0	0	0	0	6	0	3	7	0	0	0	0	0	Bacteria	Bacteroidetes	Bacteroidia	Bacteroidales	Prevotellaceae	Prevotella_2	#N/A
ASV1161	5	4	0	0	5	0	0	0	0	0	0	0	2	0	0	0	3	2	3	0	4	2	2	2	0	2	0	3	3	0	36	0	0	0	1	7	0	5	Bacteria	Proteobacteria	Gammaproteobacteria	Pasteurellales	Pasteurellaceae	Haemophilus	#N/A
ASV1162	0	0	0	0	0	0	5	0	0	0	0	0	0	4	0	0	0	0	6	0	0	0	0	10	1	0	0	6	0	46	0	0	0	0	5	0	8	0	Bacteria	Actinobacteria	Actinobacteria	Micrococcales	Micrococcaceae	Rothia	#N/A
ASV1163	0	0	0	0	0	0	0	0	0	0	0	0	0	0	0	0	0	0	0	0	0	0	0	0	91	0	0	0	0	0	0	0	0	0	0	0	0	0	Bacteria	Proteobacteria	Gammaproteobacteria	Betaproteobacteriales	Neisseriaceae	Neisseria	#N/A
ASV1164	3	2	2	0	1	0	5	1	2	0	0	0	0	2	2	1	5	3	4	0	2	2	3	0	0	0	5	4	1	6	9	2	0	4	7	6	0	6	Bacteria	Firmicutes	Negativicutes	Selenomonadales	Veillonellaceae	Veillonella	#N/A
ASV1165	0	0	0	5	0	2	6	3	12	0	3	0	3	0	0	1	4	0	0	0	0	8	2	18	6	2	0	0	0	0	0	13	1	1	0	0	0	0	Bacteria	Bacteroidetes	Bacteroidia	Bacteroidales	Porphyromonadaceae	Porphyromonas	#N/A
ASV1166	8	1	0	0	0	1	0	0	0	0	0	7	3	2	0	2	2	0	0	0	0	0	0	1	16	2	0	6	0	0	23	0	0	0	0	3	13	0	Bacteria	Firmicutes	Bacilli	Lactobacillales	Streptococcaceae	Streptococcus	#N/A
ASV1167	1	3	0	1	3	0	13	0	0	0	0	6	0	5	0	7	0	2	0	9	0	1	2	0	2	0	14	13	0	0	0	0	0	0	3	0	0	5	Bacteria	Fusobacteria	Fusobacteriia	Fusobacteriales	Leptotrichiaceae	Leptotrichia	#N/A
ASV1168	0	0	0	0	0	0	10	9	0	1	0	5	0	0	0	0	0	0	10	0	0	0	0	8	0	0	13	0	0	0	16	0	0	0	3	0	0	15	Bacteria	Fusobacteria	Fusobacteriia	Fusobacteriales	Leptotrichiaceae	Leptotrichia	#N/A
ASV1169	0	7	0	0	0	0	0	0	0	0	0	0	0	0	0	0	0	0	0	0	0	0	0	0	0	0	0	0	0	0	43	0	0	0	0	0	40	0	Bacteria	Bacteroidetes	Bacteroidia	Bacteroidales	Porphyromonadaceae	Porphyromonas	#N/A
ASV1170	0	0	4	0	0	2	0	0	0	0	0	0	0	0	0	0	0	31	0	0	10	7	0	0	0	10	0	11	0	0	13	0	0	0	0	1	1	0	Bacteria	Fusobacteria	Fusobacteriia	Fusobacteriales	Leptotrichiaceae	Leptotrichia	#N/A
ASV1171	0	0	0	0	0	0	14	0	0	0	0	0	0	0	0	0	0	9	0	0	0	0	4	0	0	0	0	32	0	0	0	0	0	0	0	31	0	0	Bacteria	Firmicutes	Negativicutes	Selenomonadales	Veillonellaceae	Veillonella	#N/A
ASV1172	0	1	0	4	0	0	0	4	0	6	6	8	0	5	3	5	0	0	2	10	0	0	1	3	0	0	0	6	0	7	0	12	4	0	2	0	0	0	Bacteria	Firmicutes	Negativicutes	Selenomonadales	Veillonellaceae	Veillonella	#N/A
ASV1173	0	0	0	0	0	0	6	0	0	0	0	1	0	0	3	0	0	45	0	0	0	0	0	0	0	0	5	7	2	0	0	0	0	9	0	8	0	3	Bacteria	Actinobacteria	Actinobacteria	Actinomycetales	Actinomycetaceae	Actinomyces	#N/A
ASV1174	0	0	0	5	0	8	12	23	0	2	3	0	0	0	1	0	0	0	0	0	7	1	4	2	2	0	2	3	0	6	0	8	0	0	0	0	0	0	Bacteria	Fusobacteria	Fusobacteriia	Fusobacteriales	Leptotrichiaceae	Leptotrichia	#N/A
ASV1175	0	0	1	3	0	0	8	4	0	0	0	2	0	0	1	0	8	2	1	4	0	0	4	3	0	0	3	3	0	5	9	3	0	3	16	4	0	2	Bacteria	Bacteroidetes	Bacteroidia	Bacteroidales	Prevotellaceae	Prevotella_6	#N/A
ASV1176	2	0	0	4	0	0	1	0	0	0	0	1	0	0	1	2	1	4	3	0	1	0	0	1	0	4	0	0	0	0	49	0	7	3	1	1	3	0	Bacteria	Firmicutes	Negativicutes	Selenomonadales	Veillonellaceae	Veillonella	#N/A
ASV1177	0	0	0	0	0	1	25	0	0	0	6	0	0	0	0	0	0	0	0	3	0	0	20	0	0	0	9	0	0	3	0	0	0	0	16	0	0	6	Bacteria	Firmicutes	Clostridia	Clostridiales	Lachnospiraceae	Johnsonella	#N/A
ASV1178	2	0	0	0	0	0	0	0	0	0	2	25	3	6	0	8	0	0	0	0	0	0	0	0	0	2	0	9	0	0	12	4	0	0	0	14	2	0	Bacteria	Actinobacteria	Actinobacteria	Micrococcales	Micrococcaceae	Rothia	#N/A
ASV1179	3	4	0	0	2	0	0	0	0	0	2	1	0	9	0	10	2	4	3	2	0	0	0	2	0	6	22	5	0	0	0	0	6	0	3	2	0	1	Bacteria	Firmicutes	Clostridia	Clostridiales	Lachnospiraceae	Oribacterium	#N/A
ASV1180	16	0	18	6	0	0	0	1	0	5	0	0	0	0	0	0	0	0	0	0	0	6	6	0	0	0	0	3	0	1	13	7	0	1	6	0	0	0	Bacteria	Proteobacteria	Gammaproteobacteria	Pasteurellales	Pasteurellaceae	Haemophilus	#N/A
ASV1181	0	0	0	0	0	0	6	0	0	0	0	0	0	3	0	0	5	13	1	0	0	8	12	0	0	0	0	1	16	0	0	0	0	7	0	0	2	15	Bacteria	Bacteroidetes	Bacteroidia	Bacteroidales	Prevotellaceae	Prevotella_7	#N/A
ASV1182	0	0	0	0	0	0	0	0	0	0	0	0	0	0	0	0	0	42	0	0	0	0	13	0	0	0	0	17	0	0	17	0	0	0	0	0	0	0	Bacteria	Actinobacteria	Actinobacteria	Actinomycetales	Actinomycetaceae	Actinomyces	#N/A
ASV1183	0	0	0	0	0	0	0	0	0	0	0	0	0	0	0	0	89	0	0	0	0	0	0	0	0	0	0	0	0	0	0	0	0	0	0	0	0	0	Bacteria	Proteobacteria	Gammaproteobacteria	Betaproteobacteriales	Neisseriaceae	Neisseria	#N/A
ASV1184	0	0	0	0	0	0	0	0	0	0	0	0	0	0	0	0	89	0	0	0	0	0	0	0	0	0	0	0	0	0	0	0	0	0	0	0	0	0	Bacteria	Proteobacteria	Gammaproteobacteria	Betaproteobacteriales	Neisseriaceae	Neisseria	#N/A
ASV1185	0	0	0	0	0	0	0	0	0	0	0	0	0	0	0	0	89	0	0	0	0	0	0	0	0	0	0	0	0	0	0	0	0	0	0	0	0	0	Bacteria	Proteobacteria	Gammaproteobacteria	Betaproteobacteriales	Neisseriaceae	Neisseria	#N/A
ASV1186	8	0	2	3	0	0	0	0	0	0	0	7	0	10	2	17	6	0	3	9	0	1	5	3	1	0	0	0	0	4	0	4	2	0	1	0	0	0	Bacteria	Firmicutes	Negativicutes	Selenomonadales	Veillonellaceae	Veillonella	#N/A
ASV1187	0	1	1	2	0	1	3	0	0	0	0	1	4	0	2	2	1	2	0	0	0	0	0	1	0	10	3	4	0	0	45	2	0	0	0	0	3	0	Bacteria	Firmicutes	Negativicutes	Selenomonadales	Veillonellaceae	Veillonella	#N/A
ASV1188	0	3	0	0	3	0	1	0	0	3	0	0	11	4	1	10	0	1	4	0	0	5	0	11	2	0	2	0	0	0	15	0	0	0	1	0	11	0	Bacteria	Proteobacteria	Gammaproteobacteria	Betaproteobacteriales	Neisseriaceae	Neisseria	#N/A
ASV1189	0	1	0	0	0	1	0	0	0	0	6	0	1	0	0	0	3	0	0	0	0	1	3	1	0	12	0	0	0	1	40	0	0	0	8	10	0	0	Bacteria	Firmicutes	Negativicutes	Selenomonadales	Veillonellaceae	Veillonella	#N/A
ASV1190	1	0	0	0	8	4	2	0	0	0	4	6	0	3	0	20	0	1	0	1	7	2	1	0	0	0	0	2	3	0	10	6	0	0	0	7	0	0	Bacteria	Actinobacteria	Actinobacteria	Actinomycetales	Actinomycetaceae	Actinomyces	#N/A
ASV1191	0	0	0	0	0	0	7	0	0	3	3	0	0	3	0	0	4	34	0	7	0	0	6	2	0	0	0	0	0	0	0	0	0	0	3	8	2	6	Bacteria	Bacteroidetes	Bacteroidia	Bacteroidales	Prevotellaceae	Prevotella_7	#N/A
ASV1192	0	0	16	1	0	0	0	0	9	10	0	20	7	17	0	0	3	0	0	0	0	1	0	0	0	0	0	0	0	0	0	0	0	0	4	0	0	0	Bacteria	Actinobacteria	Actinobacteria	Micrococcales	Micrococcaceae	Rothia	#N/A
ASV1193	0	0	3	10	0	0	0	0	0	1	0	17	3	7	0	10	4	11	0	0	1	3	2	0	1	0	0	2	0	1	1	0	8	0	0	3	0	0	Bacteria	Firmicutes	Negativicutes	Selenomonadales	Veillonellaceae	Veillonella	#N/A
ASV1194	0	0	0	0	0	0	0	8	8	0	0	12	0	0	0	0	24	0	0	0	0	0	0	14	0	0	2	0	0	1	0	14	0	0	5	0	0	0	Bacteria	Patescibacteria	Gracilibacteria	Absconditabacteriales_(SR1)	#N/A	#N/A	#N/A
ASV1195	0	1	1	3	0	0	0	1	0	3	0	12	0	2	0	14	6	8	2	0	2	0	6	2	0	0	0	3	0	1	1	0	3	10	2	5	0	0	Bacteria	Firmicutes	Negativicutes	Selenomonadales	Veillonellaceae	Veillonella	#N/A
ASV1196	0	0	3	7	0	0	0	0	0	2	0	11	2	0	0	7	2	10	3	0	3	0	4	3	2	0	0	2	0	3	2	0	7	8	1	6	0	0	Bacteria	Firmicutes	Negativicutes	Selenomonadales	Veillonellaceae	Veillonella	#N/A
ASV1197	8	0	1	5	0	0	2	4	0	8	0	8	0	0	0	14	1	0	0	8	6	2	1	5	0	0	0	0	0	8	0	4	1	0	0	0	2	0	Bacteria	Firmicutes	Negativicutes	Selenomonadales	Veillonellaceae	Veillonella	#N/A
ASV1198	1	0	0	0	0	0	0	1	0	0	0	7	0	0	0	8	0	0	0	13	0	14	0	15	3	0	0	0	0	0	26	0	0	0	0	0	0	0	Bacteria	Bacteroidetes	Bacteroidia	Flavobacteriales	Flavobacteriaceae	Capnocytophaga	#N/A
ASV1199	1	0	0	0	0	1	2	2	3	4	0	5	0	0	0	0	0	0	0	1	10	1	5	0	0	2	0	0	0	3	10	9	5	2	0	0	22	0	Bacteria	Firmicutes	Bacilli	Bacillales	Family_XI	Gemella	#N/A
ASV1200	3	0	1	0	0	0	6	0	0	1	0	0	0	4	0	0	13	8	2	6	0	2	0	0	0	0	2	0	0	0	9	0	0	0	26	5	0	0	Bacteria	Bacteroidetes	Bacteroidia	Bacteroidales	Prevotellaceae	Prevotella	#N/A
ASV1201	0	4	0	0	16	0	13	0	0	0	0	0	0	9	0	0	18	0	0	0	0	0	9	0	0	0	3	0	0	7	0	0	0	0	7	0	0	2	Bacteria	Firmicutes	Clostridia	Clostridiales	Lachnospiraceae	Johnsonella	#N/A
ASV1202	5	1	0	0	4	0	0	0	0	0	0	0	1	1	0	0	3	0	4	0	8	0	0	0	0	0	0	10	6	0	6	6	0	2	3	2	26	0	Bacteria	Proteobacteria	Gammaproteobacteria	Pasteurellales	Pasteurellaceae	Haemophilus	#N/A
ASV1203	0	0	10	19	0	0	0	0	0	0	0	0	0	0	0	0	0	0	0	0	0	0	0	0	0	8	0	0	0	0	2	0	4	0	0	0	45	0	Bacteria	Fusobacteria	Fusobacteriia	Fusobacteriales	Fusobacteriaceae	Fusobacterium	#N/A
ASV1204	0	0	0	0	0	0	0	0	2	0	0	0	0	0	0	0	0	0	0	0	0	0	0	0	0	0	0	0	0	0	44	0	0	0	0	0	42	0	Bacteria	Bacteroidetes	Bacteroidia	Bacteroidales	Porphyromonadaceae	Porphyromonas	#N/A
ASV1205	0	0	0	0	0	0	8	0	0	0	0	0	0	0	0	0	74	0	0	0	0	0	0	0	0	0	6	0	0	0	0	0	0	0	0	0	0	0	Bacteria	Bacteroidetes	Bacteroidia	Bacteroidales	Prevotellaceae	Alloprevotella	#N/A
ASV1206	0	0	0	0	0	0	6	0	0	0	0	0	0	5	0	0	10	21	1	0	0	5	11	0	0	0	1	1	13	0	0	0	0	4	0	0	1	9	Bacteria	Bacteroidetes	Bacteroidia	Bacteroidales	Prevotellaceae	Prevotella_7	#N/A
ASV1207	0	0	0	0	0	0	7	0	3	0	0	0	0	9	11	3	6	0	7	4	0	1	0	0	0	6	0	4	1	5	0	4	10	0	2	0	4	0	Bacteria	Firmicutes	Clostridia	Clostridiales	Peptostreptococcaceae	Peptostreptococcus	#N/A
ASV1208	0	0	0	0	0	0	7	3	0	0	1	3	0	0	8	0	0	25	0	0	0	0	0	0	0	0	6	10	11	0	0	0	0	4	0	6	0	3	Bacteria	Actinobacteria	Actinobacteria	Actinomycetales	Actinomycetaceae	Actinomyces	#N/A
ASV1209	2	0	2	0	4	0	4	0	4	0	2	2	0	6	4	3	6	1	2	2	0	1	5	2	4	0	5	4	0	10	0	1	0	0	3	3	0	5	Bacteria	Patescibacteria	Saccharimonadia	Saccharimonadales	Saccharimonadaceae	#N/A	#N/A
ASV1210	0	2	0	0	3	0	1	0	0	1	0	0	10	7	2	5	0	0	6	0	0	1	0	7	2	4	2	0	0	0	16	0	0	0	2	0	16	0	Bacteria	Proteobacteria	Gammaproteobacteria	Betaproteobacteriales	Neisseriaceae	Neisseria	#N/A
ASV1211	0	0	0	0	2	0	2	0	1	0	2	0	2	4	1	0	0	0	2	2	1	2	2	0	0	0	4	16	1	5	29	0	0	0	2	5	0	2	Bacteria	Firmicutes	Bacilli	Lactobacillales	Streptococcaceae	Streptococcus	#N/A
ASV1212	0	0	10	0	0	0	5	0	0	0	13	0	0	0	0	0	14	4	3	11	0	0	0	0	3	0	0	0	0	2	0	2	0	0	15	0	0	5	Bacteria	Patescibacteria	Saccharimonadia	Saccharimonadales	#N/A	#N/A	#N/A
ASV1213	0	0	0	0	0	0	0	0	0	0	9	0	7	0	0	0	3	0	0	0	2	0	0	0	0	4	0	3	0	3	46	0	0	0	8	2	0	0	Bacteria	Firmicutes	Negativicutes	Selenomonadales	Veillonellaceae	Veillonella	#N/A
ASV1214	0	0	0	0	0	0	2	0	0	0	5	0	0	24	0	0	14	0	0	0	0	0	13	0	0	0	11	0	0	0	0	0	0	0	18	0	0	0	Bacteria	Fusobacteria	Fusobacteriia	Fusobacteriales	Leptotrichiaceae	Leptotrichia	#N/A
ASV1215	10	0	0	0	0	0	5	9	13	1	4	0	0	0	0	0	3	0	0	0	0	8	3	2	6	1	4	0	0	1	0	9	0	4	2	0	2	0	Bacteria	Bacteroidetes	Bacteroidia	Bacteroidales	Porphyromonadaceae	Porphyromonas	#N/A
ASV1216	4	0	2	0	0	0	0	1	8	2	1	3	0	0	0	1	2	0	0	0	0	17	3	4	9	0	6	0	0	0	0	13	0	8	1	0	2	0	Bacteria	Bacteroidetes	Bacteroidia	Bacteroidales	Porphyromonadaceae	Porphyromonas	#N/A
ASV1217	2	0	11	0	0	0	0	0	12	6	0	29	4	20	0	0	0	0	0	0	0	2	0	0	0	0	0	0	0	0	0	0	0	0	1	0	0	0	Bacteria	Actinobacteria	Actinobacteria	Micrococcales	Micrococcaceae	Rothia	#N/A
ASV1218	7	0	4	0	0	0	4	4	11	2	0	2	0	0	0	1	2	0	4	0	0	9	0	1	6	2	6	0	0	3	0	11	0	5	1	0	2	0	Bacteria	Bacteroidetes	Bacteroidia	Bacteroidales	Porphyromonadaceae	Porphyromonas	#N/A
ASV1219	1	0	3	0	0	0	0	0	0	0	0	2	0	0	0	4	2	1	0	0	2	8	0	0	1	6	0	11	0	0	16	0	11	0	19	0	0	0	Bacteria	Fusobacteria	Fusobacteriia	Fusobacteriales	Fusobacteriaceae	Fusobacterium	#N/A
ASV1220	0	0	0	0	10	8	5	5	2	0	0	0	0	4	0	0	0	0	3	6	2	0	1	0	0	0	11	16	0	6	0	0	0	0	3	3	0	2	Bacteria	Bacteroidetes	Bacteroidia	Bacteroidales	Prevotellaceae	Prevotella_7	#N/A
ASV1221	19	4	14	3	0	0	2	1	0	6	0	0	0	0	0	0	0	0	0	0	0	7	5	1	2	0	0	2	0	1	14	3	0	2	1	0	0	0	Bacteria	Proteobacteria	Gammaproteobacteria	Pasteurellales	Pasteurellaceae	Haemophilus	#N/A
ASV1222	10	6	0	0	5	0	0	0	0	0	0	0	1	0	0	1	6	0	0	1	6	0	0	0	0	0	0	7	5	0	4	4	6	1	2	0	22	0	Bacteria	Proteobacteria	Gammaproteobacteria	Pasteurellales	Pasteurellaceae	Haemophilus	#N/A
ASV1223	0	0	0	0	0	0	4	0	1	0	0	0	0	8	0	2	0	0	0	0	0	0	0	4	4	0	0	8	0	48	0	0	0	0	8	0	0	0	Bacteria	Actinobacteria	Actinobacteria	Micrococcales	Micrococcaceae	Rothia	#N/A
ASV1224	3	0	0	0	1	0	3	0	0	0	0	0	0	2	0	3	0	3	3	8	22	3	8	0	0	0	5	1	3	0	2	0	0	0	14	0	0	3	Bacteria	Fusobacteria	Fusobacteriia	Fusobacteriales	Leptotrichiaceae	Leptotrichia	#N/A
ASV1225	0	0	0	0	0	0	0	0	0	0	0	0	0	0	0	0	0	38	0	0	0	0	0	0	0	0	0	3	0	0	0	0	7	0	0	0	39	0	Bacteria	Actinobacteria	Actinobacteria	Corynebacteriales	Corynebacteriaceae	Corynebacterium	#N/A
ASV1226	0	0	0	0	0	0	0	0	0	0	0	0	0	0	0	0	0	0	0	0	0	0	0	0	87	0	0	0	0	0	0	0	0	0	0	0	0	0	Bacteria	Bacteroidetes	Bacteroidia	Bacteroidales	Prevotellaceae	Alloprevotella	#N/A
ASV1227	0	0	0	0	0	0	0	0	0	0	0	0	0	0	0	0	87	0	0	0	0	0	0	0	0	0	0	0	0	0	0	0	0	0	0	0	0	0	Bacteria	Proteobacteria	Gammaproteobacteria	Betaproteobacteriales	Neisseriaceae	Neisseria	#N/A
ASV1228	0	0	0	0	0	0	0	0	0	0	0	0	0	0	0	0	0	0	0	0	0	0	0	0	0	87	0	0	0	0	0	0	0	0	0	0	0	0	Bacteria	Firmicutes	Negativicutes	Selenomonadales	Veillonellaceae	Selenomonas_3	#N/A
ASV1229	0	6	0	0	6	0	9	1	1	0	0	5	1	1	7	1	0	3	8	0	0	0	0	0	0	0	0	3	0	9	0	3	0	4	10	8	0	0	Bacteria	Firmicutes	Negativicutes	Selenomonadales	Veillonellaceae	Veillonella	#N/A
ASV1230	0	3	1	3	2	0	3	5	0	0	2	2	0	0	2	0	4	4	0	1	3	0	2	5	0	0	2	1	3	4	5	1	0	2	13	7	0	6	Bacteria	Bacteroidetes	Bacteroidia	Bacteroidales	Prevotellaceae	Prevotella_6	salivae
ASV1231	0	0	0	0	2	2	0	0	0	0	3	4	3	0	1	17	0	6	3	2	2	1	0	0	0	0	0	1	0	0	25	5	0	0	0	9	0	0	Bacteria	Actinobacteria	Actinobacteria	Actinomycetales	Actinomycetaceae	Actinomyces	#N/A
ASV1232	0	0	0	9	0	0	7	2	16	0	1	0	5	0	0	1	5	0	0	0	0	6	2	8	4	1	0	0	0	1	0	16	0	0	1	0	1	0	Bacteria	Bacteroidetes	Bacteroidia	Bacteroidales	Porphyromonadaceae	Porphyromonas	#N/A
ASV1233	0	1	0	0	3	0	1	4	2	0	1	0	0	4	0	0	0	2	5	1	1	1	2	0	0	0	1	14	1	9	25	0	0	0	2	5	0	1	Bacteria	Firmicutes	Bacilli	Lactobacillales	Streptococcaceae	Streptococcus	#N/A
ASV1234	2	0	0	2	0	0	10	0	0	2	0	16	0	5	0	18	5	3	7	1	0	0	2	0	0	0	0	6	0	4	0	0	0	2	1	0	0	0	Bacteria	Fusobacteria	Fusobacteriia	Fusobacteriales	Leptotrichiaceae	Leptotrichia	#N/A
ASV1235	2	0	2	0	0	0	23	9	0	0	0	11	10	0	0	3	0	2	0	5	0	0	4	0	0	0	2	0	1	0	0	0	0	1	11	0	0	0	Bacteria	Bacteroidetes	Bacteroidia	Bacteroidales	Prevotellaceae	Prevotella	#N/A
ASV1236	0	0	0	4	0	0	2	0	0	0	0	9	0	3	0	0	1	0	0	1	0	1	21	2	1	4	2	0	2	0	0	28	0	0	0	0	0	5	Bacteria	Bacteroidetes	Bacteroidia	Bacteroidales	Porphyromonadaceae	Porphyromonas	#N/A
ASV1237	0	0	3	0	0	0	0	0	0	0	0	6	0	0	0	8	1	4	0	0	1	0	0	0	3	7	0	7	0	0	21	0	11	0	8	0	0	6	Bacteria	Fusobacteria	Fusobacteriia	Fusobacteriales	Fusobacteriaceae	Fusobacterium	#N/A
ASV1238	0	3	0	0	1	0	3	2	0	0	0	0	0	7	0	22	8	0	0	0	0	0	0	4	20	0	0	7	0	4	0	0	0	0	0	2	0	3	Bacteria	Proteobacteria	Gammaproteobacteria	Pasteurellales	Pasteurellaceae	Haemophilus	#N/A
ASV1239	7	5	0	0	5	0	0	0	0	0	0	0	4	2	0	1	2	0	3	2	5	0	0	0	0	0	0	1	5	0	4	8	2	1	7	3	18	1	Bacteria	Proteobacteria	Gammaproteobacteria	Pasteurellales	Pasteurellaceae	Haemophilus	#N/A
ASV1240	0	8	0	0	0	0	7	0	6	0	0	0	0	11	9	2	2	0	4	4	3	3	1	1	0	4	0	3	0	6	0	1	3	0	3	0	4	0	Bacteria	Firmicutes	Clostridia	Clostridiales	Peptostreptococcaceae	Peptostreptococcus	#N/A
ASV1241	0	0	0	0	0	0	0	0	4	0	0	3	0	7	8	10	0	0	2	0	0	0	9	0	0	0	21	8	0	0	0	0	0	0	6	0	0	7	Bacteria	Actinobacteria	Actinobacteria	Actinomycetales	Actinomycetaceae	Actinomyces	#N/A
ASV1242	0	3	0	0	4	3	10	2	1	0	0	3	3	4	2	2	0	3	4	0	0	0	0	0	0	0	0	10	0	8	0	1	0	2	11	9	0	0	Bacteria	Firmicutes	Negativicutes	Selenomonadales	Veillonellaceae	Veillonella	#N/A
ASV1243	0	1	0	3	0	0	4	6	0	10	3	13	0	4	1	8	0	0	2	6	2	0	2	1	2	0	0	2	0	2	0	5	4	0	0	0	4	0	Bacteria	Firmicutes	Negativicutes	Selenomonadales	Veillonellaceae	Veillonella	#N/A
ASV1244	4	2	3	4	0	3	3	2	2	1	3	4	0	0	0	4	0	1	4	3	1	3	1	3	1	7	2	0	2	6	5	2	0	3	0	0	4	2	Bacteria	Firmicutes	Bacilli	Bacillales	Family_XI	Gemella	#N/A
ASV1245	0	0	0	0	0	0	1	0	0	0	2	0	1	0	0	0	4	0	0	0	0	0	1	1	0	14	0	0	0	3	47	0	0	0	5	6	0	0	Bacteria	Firmicutes	Negativicutes	Selenomonadales	Veillonellaceae	Veillonella	#N/A
ASV1246	2	0	0	0	3	0	4	0	0	0	0	10	0	0	0	8	0	2	0	2	0	0	10	0	15	10	0	4	0	0	0	0	0	5	0	10	0	0	Bacteria	Actinobacteria	Actinobacteria	Micrococcales	Micrococcaceae	Rothia	#N/A
ASV1247	0	0	2	7	0	0	0	0	0	4	0	9	4	2	0	10	8	13	0	0	3	3	0	1	2	0	0	3	0	5	0	1	5	0	0	3	0	0	Bacteria	Firmicutes	Negativicutes	Selenomonadales	Veillonellaceae	Veillonella	#N/A
ASV1248	0	2	4	0	0	0	0	0	0	0	0	7	6	0	0	0	0	11	0	0	0	4	5	0	0	32	0	5	0	0	6	0	0	0	0	3	0	0	Bacteria	Fusobacteria	Fusobacteriia	Fusobacteriales	Leptotrichiaceae	Leptotrichia	#N/A
ASV1249	0	0	0	0	0	0	0	0	0	0	0	2	0	0	0	2	2	2	7	0	2	0	0	0	6	8	0	6	0	0	23	0	17	0	4	0	0	4	Bacteria	Fusobacteria	Fusobacteriia	Fusobacteriales	Fusobacteriaceae	Fusobacterium	#N/A
ASV1250	0	0	1	0	7	6	2	2	4	0	0	0	0	0	0	0	0	0	0	2	4	0	0	0	0	0	9	18	0	13	0	0	0	0	5	7	0	5	Bacteria	Bacteroidetes	Bacteroidia	Bacteroidales	Prevotellaceae	Prevotella_7	#N/A
ASV1251	14	0	18	4	0	0	0	2	1	9	0	0	0	0	0	0	0	0	0	0	0	7	3	2	2	0	1	3	0	0	15	3	0	0	1	0	0	0	Bacteria	Proteobacteria	Gammaproteobacteria	Pasteurellales	Pasteurellaceae	Haemophilus	#N/A
ASV1252	0	3	0	0	0	1	3	0	14	2	0	0	0	5	0	0	5	8	0	4	4	4	0	0	0	0	7	0	0	0	5	0	0	0	14	6	0	0	Bacteria	Bacteroidetes	Bacteroidia	Bacteroidales	Prevotellaceae	Prevotella	#N/A
ASV1253	9	11	5	0	2	0	5	0	0	0	0	0	0	5	0	0	3	4	0	2	0	0	3	0	0	0	0	13	3	0	0	0	0	0	16	4	0	0	Bacteria	Firmicutes	Negativicutes	Selenomonadales	Veillonellaceae	Selenomonas_3	#N/A
ASV1254	1	1	0	0	1	0	0	0	0	0	0	0	1	0	0	0	5	0	0	0	13	2	8	0	0	2	0	4	0	0	42	0	0	0	0	3	0	2	Bacteria	Proteobacteria	Gammaproteobacteria	Pasteurellales	Pasteurellaceae	Haemophilus	#N/A
ASV1255	0	0	4	0	2	0	2	0	0	0	0	0	0	4	0	1	7	6	2	2	5	5	0	0	0	0	4	0	0	0	4	0	0	2	27	5	3	0	Bacteria	Bacteroidetes	Bacteroidia	Bacteroidales	Prevotellaceae	Prevotella	#N/A
ASV1256	0	0	0	0	0	0	0	0	0	0	0	0	0	0	0	45	2	0	0	0	35	0	0	3	0	0	0	0	0	0	0	0	0	0	0	0	0	0	Bacteria	Proteobacteria	Gammaproteobacteria	Pasteurellales	Pasteurellaceae	Haemophilus	#N/A
ASV1257	0	0	0	0	0	0	0	0	0	0	0	0	0	0	0	0	0	16	0	0	0	0	0	0	0	0	0	50	0	0	0	0	0	0	0	19	0	0	Bacteria	Firmicutes	Negativicutes	Selenomonadales	Veillonellaceae	Veillonella	#N/A
ASV1258	0	0	0	0	0	0	0	0	0	0	0	0	0	0	0	0	23	0	0	0	0	0	0	0	0	0	0	0	0	62	0	0	0	0	0	0	0	0	Bacteria	Bacteroidetes	Bacteroidia	Bacteroidales	Prevotellaceae	Alloprevotella	#N/A
ASV1259	0	0	0	0	0	0	0	0	4	0	0	4	0	10	8	10	0	0	6	0	0	0	0	0	0	0	17	7	0	11	0	0	0	0	0	0	0	7	Bacteria	Actinobacteria	Actinobacteria	Actinomycetales	Actinomycetaceae	Actinomyces	#N/A
ASV1260	5	0	1	3	1	0	3	2	0	0	0	2	0	2	6	0	2	2	0	0	3	0	7	0	0	0	4	1	3	3	20	0	0	1	4	5	0	4	Bacteria	Firmicutes	Negativicutes	Selenomonadales	Veillonellaceae	Veillonella	#N/A
ASV1261	3	0	3	2	0	0	0	6	2	1	0	1	0	0	5	2	1	0	0	0	0	4	0	0	0	0	0	0	0	7	0	23	24	0	0	0	0	0	Bacteria	Bacteroidetes	Bacteroidia	Bacteroidales	Prevotellaceae	Prevotella	#N/A
ASV1262	0	0	0	1	0	0	1	2	2	13	9	13	0	2	4	7	0	0	3	6	3	1	0	1	0	0	1	5	0	4	0	4	1	0	1	0	0	0	Bacteria	Firmicutes	Negativicutes	Selenomonadales	Veillonellaceae	Veillonella	#N/A
ASV1263	8	0	1	3	0	0	3	0	3	5	0	7	0	0	4	9	2	0	0	7	2	5	0	5	2	0	0	0	0	10	1	3	0	0	0	0	4	0	Bacteria	Firmicutes	Negativicutes	Selenomonadales	Veillonellaceae	Veillonella	#N/A
ASV1264	0	0	1	0	1	2	1	2	0	0	0	0	0	4	1	0	1	11	3	8	5	0	4	0	0	0	2	6	6	0	6	0	0	3	14	3	0	0	Bacteria	Actinobacteria	Coriobacteriia	Coriobacteriales	Atopobiaceae	Atopobium	#N/A
ASV1265	3	2	2	0	0	6	1	0	0	0	4	6	1	4	0	4	9	2	2	1	0	1	0	5	0	5	1	2	0	0	0	0	2	0	0	8	11	2	Bacteria	Firmicutes	Bacilli	Lactobacillales	Streptococcaceae	Streptococcus	#N/A
ASV1266	2	0	3	2	0	3	3	2	1	1	3	4	0	0	0	6	0	0	4	2	0	1	3	4	0	4	2	3	3	6	4	8	2	1	1	0	3	3	Bacteria	Firmicutes	Bacilli	Bacillales	Family_XI	Gemella	#N/A
ASV1267	3	0	0	1	0	2	4	0	2	4	2	7	0	1	0	3	0	3	2	0	4	0	0	5	2	0	1	1	0	3	12	6	1	7	0	0	7	1	Bacteria	Firmicutes	Bacilli	Bacillales	Family_XI	Gemella	#N/A
ASV1268	5	0	3	0	0	0	4	4	14	1	1	1	0	1	0	2	5	0	1	0	0	4	3	3	4	5	0	0	0	2	0	12	0	4	1	0	4	0	Bacteria	Bacteroidetes	Bacteroidia	Bacteroidales	Porphyromonadaceae	Porphyromonas	#N/A
ASV1269	0	0	0	0	0	0	0	0	0	0	0	13	0	12	0	0	0	0	0	0	0	0	0	0	0	20	0	6	0	0	16	0	0	0	4	0	13	0	Bacteria	Proteobacteria	Gammaproteobacteria	Cardiobacteriales	Cardiobacteriaceae	Cardiobacterium	#N/A
ASV1270	0	0	0	5	0	0	1	0	0	0	0	13	1	5	0	0	0	0	0	0	0	0	14	4	2	2	0	0	1	0	0	25	0	0	0	0	3	8	Bacteria	Bacteroidetes	Bacteroidia	Bacteroidales	Porphyromonadaceae	Porphyromonas	#N/A
ASV1271	0	10	2	28	0	0	0	0	11	0	0	8	0	0	0	0	20	0	0	0	0	0	0	0	0	0	0	0	0	0	0	5	0	0	0	0	0	0	Bacteria	Proteobacteria	Gammaproteobacteria	Pasteurellales	Pasteurellaceae	Haemophilus	#N/A
ASV1272	12	0	0	4	0	0	9	8	0	0	0	8	8	0	0	9	0	0	0	0	1	3	1	0	2	4	0	0	0	5	6	0	0	0	0	0	0	4	Bacteria	Bacteroidetes	Bacteroidia	Flavobacteriales	Weeksellaceae	Bergeyella	#N/A
ASV1273	0	0	0	0	3	0	2	1	0	1	0	0	1	4	0	1	0	0	2	0	1	0	2	0	0	0	0	21	1	6	36	0	0	0	1	0	0	1	Bacteria	Firmicutes	Bacilli	Lactobacillales	Streptococcaceae	Streptococcus	#N/A
ASV1274	4	7	0	0	3	0	0	0	0	0	0	0	1	1	0	2	1	0	0	2	9	0	0	0	0	0	0	6	10	0	1	13	1	3	2	1	17	0	Bacteria	Proteobacteria	Gammaproteobacteria	Pasteurellales	Pasteurellaceae	Haemophilus	#N/A
ASV1275	0	0	0	0	0	0	0	0	3	0	0	0	4	0	0	0	6	0	0	0	0	2	0	0	0	18	2	0	0	0	43	0	0	0	0	0	6	0	Bacteria	Fusobacteria	Fusobacteriia	Fusobacteriales	Leptotrichiaceae	Leptotrichia	#N/A
ASV1276	0	0	0	0	5	0	4	0	1	0	0	0	0	1	0	0	4	13	1	0	0	0	19	0	0	0	4	0	18	0	0	0	0	3	0	0	0	11	Bacteria	Bacteroidetes	Bacteroidia	Bacteroidales	Prevotellaceae	Prevotella_7	#N/A
ASV1277	0	0	0	0	2	0	0	25	0	0	0	0	0	8	9	0	11	0	0	0	0	0	4	0	0	0	2	8	0	0	1	0	0	0	6	6	0	1	Bacteria	Firmicutes	Negativicutes	Selenomonadales	Veillonellaceae	Megasphaera	#N/A
ASV1278	28	3	3	12	0	0	0	8	0	0	0	0	2	0	1	1	2	0	0	0	0	0	0	0	0	0	0	0	3	0	3	1	6	3	0	0	7	0	Bacteria	Firmicutes	Negativicutes	Selenomonadales	Veillonellaceae	Veillonella	#N/A
ASV1279	16	1	1	20	0	0	0	5	2	0	2	0	3	0	1	1	3	0	0	0	0	2	0	0	0	0	0	0	3	0	3	0	10	4	0	0	6	0	Bacteria	Firmicutes	Negativicutes	Selenomonadales	Veillonellaceae	Veillonella	#N/A
ASV1280	1	0	0	0	0	3	0	1	5	0	14	0	0	0	0	5	2	0	0	0	12	0	4	0	0	0	0	3	0	0	13	13	7	0	0	0	0	0	Bacteria	Actinobacteria	Actinobacteria	Micrococcales	Micrococcaceae	Rothia	#N/A
ASV1281	0	0	0	0	0	0	3	0	0	1	12	0	0	6	0	0	2	19	0	1	0	1	6	2	0	0	0	0	0	0	1	0	0	1	8	10	1	9	Bacteria	Bacteroidetes	Bacteroidia	Bacteroidales	Prevotellaceae	Prevotella_7	#N/A
ASV1282	0	0	0	0	0	0	1	0	0	1	5	1	0	5	0	0	2	25	0	2	0	0	5	4	0	0	0	0	0	0	0	0	0	0	8	6	2	16	Bacteria	Bacteroidetes	Bacteroidia	Bacteroidales	Prevotellaceae	Prevotella_7	#N/A
ASV1283	0	0	0	0	6	0	6	0	0	0	5	0	0	0	0	4	9	11	0	0	0	0	0	2	0	0	9	0	0	0	0	2	0	0	28	0	0	1	Bacteria	Patescibacteria	Saccharimonadia	Saccharimonadales	#N/A	#N/A	#N/A
ASV1284	3	0	0	0	0	1	1	0	1	2	2	9	1	1	0	1	0	4	0	3	7	3	4	0	2	3	0	0	0	2	12	7	1	5	0	0	8	0	Bacteria	Firmicutes	Bacilli	Bacillales	Family_XI	Gemella	#N/A
ASV1285	16	0	0	0	0	1	0	0	0	0	1	0	0	8	0	12	9	0	0	0	0	0	0	0	11	2	0	0	0	0	23	0	0	0	0	0	0	0	Bacteria	Proteobacteria	Gammaproteobacteria	Betaproteobacteriales	Burkholderiaceae	Lautropia	#N/A
ASV1286	3	3	8	0	8	3	1	3	0	0	0	0	0	0	0	4	4	0	0	4	7	0	9	8	7	0	1	1	0	0	0	0	3	6	0	0	0	0	Bacteria	Actinobacteria	Actinobacteria	Actinomycetales	Actinomycetaceae	Actinomyces	#N/A
ASV1287	7	0	1	0	2	1	4	0	0	4	0	0	0	1	0	2	8	7	1	1	0	6	0	0	0	0	4	0	0	0	6	0	0	2	21	5	0	0	Bacteria	Bacteroidetes	Bacteroidia	Bacteroidales	Prevotellaceae	Prevotella	#N/A
ASV1288	0	0	0	0	0	0	0	0	1	0	0	0	9	0	0	11	18	0	0	0	0	0	0	4	0	4	0	0	0	13	0	5	9	0	0	0	8	1	Bacteria	Proteobacteria	Gammaproteobacteria	Pasteurellales	Pasteurellaceae	Haemophilus	#N/A
ASV1289	0	0	0	0	11	0	0	0	0	0	0	0	0	0	6	0	6	12	5	0	0	3	0	0	0	6	0	9	0	0	8	0	0	0	12	4	0	0	Bacteria	Firmicutes	Clostridia	Clostridiales	Lachnospiraceae	Oribacterium	#N/A
ASV1290	2	0	1	2	2	1	4	0	0	1	0	0	0	7	6	0	5	1	3	1	3	0	5	0	0	0	5	2	2	3	13	0	0	3	4	3	0	3	Bacteria	Firmicutes	Negativicutes	Selenomonadales	Veillonellaceae	Veillonella	#N/A
ASV1291	0	0	4	3	0	2	3	8	0	2	0	0	0	0	3	0	8	3	0	3	1	0	5	2	0	1	3	3	3	1	8	0	0	1	5	4	0	6	Bacteria	Bacteroidetes	Bacteroidia	Bacteroidales	Prevotellaceae	Prevotella_6	#N/A
ASV1292	0	4	4	0	0	0	7	0	0	0	0	4	5	6	2	0	0	0	15	0	10	0	5	3	0	0	1	0	0	0	0	0	7	0	7	0	0	2	Bacteria	Actinobacteria	Actinobacteria	Actinomycetales	Actinomycetaceae	Actinomyces	#N/A
ASV1293	0	1	0	3	0	0	8	2	0	4	2	5	0	8	2	5	1	0	6	7	1	3	2	0	1	0	0	4	0	3	0	9	3	0	1	1	0	0	Bacteria	Firmicutes	Negativicutes	Selenomonadales	Veillonellaceae	Veillonella	#N/A
ASV1294	0	0	1	0	1	0	0	0	19	0	10	0	0	0	0	2	4	5	0	0	0	2	0	13	0	0	0	0	0	1	0	4	0	0	17	0	0	3	Bacteria	Patescibacteria	Saccharimonadia	Saccharimonadales	#N/A	#N/A	#N/A
ASV1295	0	0	0	0	0	0	0	0	0	0	0	0	3	0	0	7	20	0	0	0	0	0	0	3	0	2	2	1	0	13	0	8	12	0	1	0	9	1	Bacteria	Proteobacteria	Gammaproteobacteria	Pasteurellales	Pasteurellaceae	Haemophilus	#N/A
ASV1296	0	0	0	0	16	0	0	0	0	0	0	0	0	0	0	0	0	5	0	0	0	0	0	0	0	0	13	16	4	0	3	0	0	0	0	25	0	0	Bacteria	Firmicutes	Negativicutes	Selenomonadales	Veillonellaceae	Veillonella	#N/A
ASV1297	0	0	0	1	3	0	8	0	0	5	0	2	0	0	6	0	0	23	3	0	0	0	0	0	0	0	11	1	3	0	0	0	0	4	0	7	0	4	Bacteria	Actinobacteria	Actinobacteria	Actinomycetales	Actinomycetaceae	Actinomyces	#N/A
ASV1298	0	4	9	0	0	0	0	0	4	13	0	0	0	3	3	0	0	0	9	0	6	7	0	3	0	0	0	6	0	1	0	0	0	6	3	0	0	4	Bacteria	Actinobacteria	Actinobacteria	Actinomycetales	Actinomycetaceae	Actinomyces	#N/A
ASV1299	0	0	1	6	3	0	5	2	0	0	0	1	0	0	2	0	8	4	0	3	2	2	0	7	0	0	5	3	4	5	3	1	0	0	7	2	0	5	Bacteria	Bacteroidetes	Bacteroidia	Bacteroidales	Prevotellaceae	Prevotella_6	#N/A
ASV1300	4	0	0	0	0	0	0	0	0	0	0	0	0	0	1	0	7	0	0	24	2	0	0	0	0	0	0	0	4	5	22	0	0	12	0	0	0	0	Bacteria	Bacteroidetes	Bacteroidia	Bacteroidales	Prevotellaceae	Prevotella_7	#N/A
ASV1301	0	0	0	0	6	2	4	0	0	0	0	0	0	5	1	0	0	6	7	0	0	0	0	0	0	9	0	21	0	8	0	0	0	0	12	0	0	0	Bacteria	Actinobacteria	Actinobacteria	Actinomycetales	Actinomycetaceae	Actinomyces	#N/A
ASV1302	6	6	1	0	0	2	1	0	0	0	1	8	2	1	0	3	7	3	0	1	0	0	0	6	8	4	2	1	0	0	3	0	0	0	1	6	4	4	Bacteria	Firmicutes	Bacilli	Lactobacillales	Streptococcaceae	Streptococcus	#N/A
ASV1303	0	1	0	2	0	1	0	0	0	1	0	3	0	3	0	0	6	5	2	0	2	0	1	1	0	0	4	10	2	3	10	2	0	4	5	7	1	5	Bacteria	Firmicutes	Negativicutes	Selenomonadales	Veillonellaceae	Veillonella	#N/A
ASV1304	2	0	0	0	0	0	0	0	0	0	0	1	3	0	0	0	0	25	0	0	0	0	0	0	0	0	0	22	11	0	0	1	0	2	11	0	0	3	Bacteria	Bacteroidetes	Bacteroidia	Bacteroidales	Prevotellaceae	Prevotella_7	#N/A
ASV1305	2	7	0	0	2	0	11	0	0	2	0	1	0	2	0	3	0	2	0	10	0	1	8	0	0	0	8	10	0	0	0	0	0	12	0	0	0	0	Bacteria	Fusobacteria	Fusobacteriia	Fusobacteriales	Leptotrichiaceae	Leptotrichia	#N/A
ASV1306	0	0	0	0	0	0	0	4	0	20	0	0	0	0	0	0	0	0	0	0	0	0	0	0	48	0	0	0	0	0	0	0	9	0	0	0	0	0	Bacteria	Bacteroidetes	Bacteroidia	Bacteroidales	Prevotellaceae	Alloprevotella	#N/A
ASV1307	0	0	0	0	0	0	0	0	0	0	0	0	12	0	0	10	18	0	0	0	0	0	0	2	0	0	2	0	2	19	0	0	11	0	0	0	3	2	Bacteria	Proteobacteria	Gammaproteobacteria	Pasteurellales	Pasteurellaceae	Haemophilus	#N/A
ASV1308	1	0	0	0	0	8	7	0	0	0	0	0	0	0	0	0	7	0	0	1	9	0	0	0	0	0	2	4	7	3	0	0	0	0	18	12	0	2	Bacteria	Bacteroidetes	Bacteroidia	Bacteroidales	Prevotellaceae	Prevotella_7	#N/A
ASV1309	1	0	0	0	0	13	5	0	0	0	0	0	0	0	0	0	9	0	0	2	6	6	0	0	0	0	3	2	10	0	0	0	0	0	12	9	0	3	Bacteria	Bacteroidetes	Bacteroidia	Bacteroidales	Prevotellaceae	Prevotella_7	#N/A
ASV1310	0	0	0	0	0	0	0	0	0	0	0	0	0	0	0	0	0	0	0	0	0	0	0	0	0	0	0	0	0	0	81	0	0	0	0	0	0	0	Bacteria	Bacteroidetes	Bacteroidia	Bacteroidales	Porphyromonadaceae	Porphyromonas	#N/A
ASV1311	0	0	0	0	0	0	0	0	0	0	0	0	0	0	0	0	81	0	0	0	0	0	0	0	0	0	0	0	0	0	0	0	0	0	0	0	0	0	Bacteria	Proteobacteria	Gammaproteobacteria	Betaproteobacteriales	Neisseriaceae	Neisseria	#N/A
ASV1312	0	0	0	0	0	0	0	0	0	0	0	0	0	0	0	0	81	0	0	0	0	0	0	0	0	0	0	0	0	0	0	0	0	0	0	0	0	0	Bacteria	Proteobacteria	Gammaproteobacteria	Betaproteobacteriales	Neisseriaceae	Neisseria	#N/A
ASV1313	0	12	0	0	0	0	12	0	0	0	0	2	2	3	6	0	0	1	2	1	0	7	0	0	0	0	0	1	0	2	0	6	0	8	11	4	0	0	Bacteria	Firmicutes	Negativicutes	Selenomonadales	Veillonellaceae	Veillonella	#N/A
ASV1314	0	0	0	4	1	0	11	0	0	0	0	2	0	0	5	0	0	21	0	0	0	0	0	0	0	0	4	2	4	0	0	0	0	10	0	11	0	5	Bacteria	Actinobacteria	Actinobacteria	Actinomycetales	Actinomycetaceae	Actinomyces	#N/A
ASV1315	0	0	5	0	0	0	0	0	0	0	23	0	0	0	4	4	5	2	0	0	0	0	0	0	10	0	0	0	0	8	0	0	0	0	10	0	0	9	Bacteria	Patescibacteria	Saccharimonadia	Saccharimonadales	#N/A	#N/A	#N/A
ASV1316	3	0	0	0	0	0	3	0	0	0	0	0	0	2	1	0	8	3	0	1	9	0	11	0	0	0	5	3	3	0	0	1	0	0	23	0	0	4	Bacteria	Fusobacteria	Fusobacteriia	Fusobacteriales	Leptotrichiaceae	Leptotrichia	#N/A
ASV1317	0	0	0	0	0	0	0	0	0	0	12	0	0	4	0	0	2	18	0	3	1	1	5	1	0	0	0	0	0	0	0	0	0	2	7	15	3	6	Bacteria	Bacteroidetes	Bacteroidia	Bacteroidales	Prevotellaceae	Prevotella_7	#N/A
ASV1318	0	0	0	0	0	0	5	0	0	0	6	0	0	4	0	0	1	33	0	2	0	0	3	0	0	0	0	0	0	0	0	0	0	3	9	9	1	4	Bacteria	Bacteroidetes	Bacteroidia	Bacteroidales	Prevotellaceae	Prevotella_7	histicola
ASV1319	0	1	0	4	0	0	2	1	0	4	3	9	0	6	0	9	0	0	3	13	0	0	0	2	1	0	0	3	0	6	0	9	2	0	2	0	0	0	Bacteria	Firmicutes	Negativicutes	Selenomonadales	Veillonellaceae	Veillonella	#N/A
ASV1320	1	3	0	0	1	0	1	0	0	0	2	3	0	0	0	2	7	3	0	4	9	1	1	0	0	0	2	7	0	1	0	0	0	0	27	0	0	5	Bacteria	Fusobacteria	Fusobacteriia	Fusobacteriales	Leptotrichiaceae	Leptotrichia	#N/A
ASV1321	0	0	0	0	0	0	0	4	3	0	0	0	0	0	0	18	15	0	0	3	0	0	0	0	6	0	0	0	0	11	0	9	11	0	0	0	0	0	Bacteria	Bacteroidetes	Bacteroidia	Bacteroidales	Prevotellaceae	Prevotella_2	#N/A
ASV1322	9	2	19	4	0	0	0	2	0	7	0	0	0	0	0	0	0	0	0	0	0	6	2	0	4	0	0	0	0	5	12	7	0	0	1	0	0	0	Bacteria	Proteobacteria	Gammaproteobacteria	Pasteurellales	Pasteurellaceae	Haemophilus	#N/A
ASV1323	7	5	0	0	2	0	0	0	0	0	0	0	3	0	0	0	3	0	0	1	6	0	0	0	0	0	0	7	12	1	4	6	3	0	4	1	15	0	Bacteria	Proteobacteria	Gammaproteobacteria	Pasteurellales	Pasteurellaceae	Haemophilus	#N/A
ASV1324	0	2	0	1	0	0	8	0	0	0	0	0	2	3	0	0	7	0	0	0	0	0	0	16	0	20	11	1	0	0	0	0	6	1	0	0	0	2	Bacteria	Proteobacteria	Gammaproteobacteria	Pasteurellales	Pasteurellaceae	Haemophilus	#N/A
ASV1325	2	0	0	0	0	6	9	0	1	0	0	0	0	0	0	0	3	0	0	2	5	0	0	3	0	0	1	4	6	0	0	0	0	1	19	16	0	2	Bacteria	Bacteroidetes	Bacteroidia	Bacteroidales	Prevotellaceae	Prevotella_7	#N/A
ASV1326	0	0	0	0	0	0	5	0	0	0	0	0	0	5	0	0	0	0	0	0	0	0	0	3	2	0	0	2	0	53	0	1	0	0	3	0	6	0	Bacteria	Actinobacteria	Actinobacteria	Micrococcales	Micrococcaceae	Rothia	#N/A
ASV1327	5	0	0	0	0	10	5	0	0	0	0	0	0	0	0	0	5	0	0	5	6	0	0	0	0	0	2	5	5	4	0	0	0	0	13	11	0	4	Bacteria	Bacteroidetes	Bacteroidia	Bacteroidales	Prevotellaceae	Prevotella_7	#N/A
ASV1328	0	0	0	0	0	0	0	0	0	0	0	0	0	0	0	0	0	0	0	0	80	0	0	0	0	0	0	0	0	0	0	0	0	0	0	0	0	0	Bacteria	Fusobacteria	Fusobacteriia	Fusobacteriales	Fusobacteriaceae	Fusobacterium	#N/A
ASV1329	0	0	0	0	0	0	0	0	0	0	0	0	0	0	10	0	0	13	0	0	7	0	0	0	0	0	0	13	0	0	36	0	0	0	0	0	0	0	Bacteria	Proteobacteria	Gammaproteobacteria	Cardiobacteriales	Cardiobacteriaceae	Cardiobacterium	#N/A
ASV1330	14	0	0	0	0	0	0	0	0	0	0	3	0	0	7	4	4	0	0	0	2	0	0	6	0	8	0	5	0	0	9	0	12	0	4	0	0	1	Bacteria	Fusobacteria	Fusobacteriia	Fusobacteriales	Fusobacteriaceae	Fusobacterium	#N/A
ASV1331	0	0	0	2	0	0	1	1	0	0	0	4	0	0	2	2	0	1	1	0	0	0	0	3	0	7	0	0	0	0	40	0	3	3	1	3	5	0	Bacteria	Firmicutes	Negativicutes	Selenomonadales	Veillonellaceae	Veillonella	#N/A
ASV1332	0	0	0	0	11	2	0	0	0	0	4	3	0	0	1	15	0	3	2	1	3	2	0	0	3	0	0	3	0	0	8	7	0	0	0	11	0	0	Bacteria	Actinobacteria	Actinobacteria	Actinomycetales	Actinomycetaceae	Actinomyces	#N/A
ASV1333	0	0	0	3	0	0	3	0	0	0	8	0	0	6	0	0	0	26	0	0	0	0	11	1	0	0	0	0	0	0	0	0	0	0	7	7	2	5	Bacteria	Bacteroidetes	Bacteroidia	Bacteroidales	Prevotellaceae	Prevotella_7	#N/A
ASV1334	0	0	0	0	5	0	5	0	0	0	6	0	0	3	0	0	9	3	0	3	0	0	0	0	0	0	12	8	13	0	0	0	0	3	9	0	0	0	Bacteria	Firmicutes	Clostridia	Clostridiales	Lachnospiraceae	Lachnoanaerobaculum	#N/A
ASV1335	0	0	1	7	0	2	5	1	7	0	6	0	0	0	0	0	2	0	0	0	0	17	4	7	1	1	0	2	0	0	0	13	0	0	0	0	3	0	Bacteria	Bacteroidetes	Bacteroidia	Bacteroidales	Porphyromonadaceae	Porphyromonas	#N/A
ASV1336	4	6	8	0	8	4	0	1	8	9	2	3	0	0	0	1	5	0	0	0	0	0	0	9	2	0	6	2	0	0	0	0	0	0	0	0	0	1	Bacteria	Actinobacteria	Actinobacteria	Actinomycetales	Actinomycetaceae	Actinomyces	#N/A
ASV1337	0	2	0	0	3	5	4	1	3	0	2	0	0	2	0	4	3	8	0	3	4	2	1	0	0	0	0	8	0	0	13	1	0	0	7	3	0	0	Bacteria	Actinobacteria	Coriobacteriia	Coriobacteriales	Atopobiaceae	Atopobium	#N/A
ASV1338	0	0	0	0	0	0	0	0	1	0	1	0	1	6	0	2	0	0	0	0	0	0	0	5	2	0	0	1	0	47	0	2	0	0	5	0	6	0	Bacteria	Actinobacteria	Actinobacteria	Micrococcales	Micrococcaceae	Rothia	#N/A
ASV1339	0	0	0	5	0	0	0	0	0	0	0	10	0	9	0	0	0	0	0	2	0	1	21	1	1	3	0	0	0	0	0	19	0	1	0	0	0	6	Bacteria	Bacteroidetes	Bacteroidia	Bacteroidales	Porphyromonadaceae	Porphyromonas	#N/A
ASV1340	3	0	3	0	0	0	15	6	0	0	0	10	0	2	0	2	0	7	0	4	0	0	14	0	2	0	0	0	0	0	0	0	0	2	9	0	0	0	Bacteria	Bacteroidetes	Bacteroidia	Bacteroidales	Prevotellaceae	Prevotella	#N/A
ASV1341	0	0	0	0	3	0	1	0	0	0	0	1	1	1	0	0	0	1	2	0	0	0	2	0	0	0	0	17	0	11	37	0	0	0	1	0	0	1	Bacteria	Firmicutes	Bacilli	Lactobacillales	Streptococcaceae	Streptococcus	#N/A
ASV1342	0	2	0	0	3	1	5	0	0	0	0	0	0	4	0	21	3	0	0	0	0	0	0	4	20	0	0	10	0	2	0	0	0	0	0	1	0	3	Bacteria	Proteobacteria	Gammaproteobacteria	Pasteurellales	Pasteurellaceae	Haemophilus	#N/A
ASV1343	1	0	0	2	7	2	9	0	0	0	0	0	0	0	0	0	5	7	6	3	0	14	5	0	0	0	0	2	0	11	4	0	0	0	1	0	0	0	Bacteria	Firmicutes	Erysipelotrichia	Erysipelotrichales	Erysipelotrichaceae	Solobacterium	#N/A
ASV1344	3	2	2	1	4	0	2	2	3	0	0	0	1	0	5	1	1	2	1	0	6	2	0	1	0	2	2	8	4	2	8	0	0	1	5	3	0	4	Bacteria	Firmicutes	Negativicutes	Selenomonadales	Veillonellaceae	Veillonella	#N/A
ASV1345	0	0	0	1	0	5	3	0	0	0	0	0	0	3	2	0	3	3	2	0	3	0	2	0	0	0	5	6	0	5	14	1	0	4	5	7	0	4	Bacteria	Firmicutes	Negativicutes	Selenomonadales	Veillonellaceae	Veillonella	#N/A
ASV1346	0	0	1	2	5	1	8	2	0	0	0	0	0	0	1	4	2	0	0	7	2	0	3	7	4	0	2	1	0	3	2	0	0	2	9	4	0	6	Bacteria	Bacteroidetes	Bacteroidia	Bacteroidales	Prevotellaceae	Prevotella_6	#N/A
ASV1347	0	0	0	0	0	0	5	0	8	0	1	0	0	7	1	0	0	7	0	3	0	0	8	0	0	0	0	3	9	0	2	0	0	0	13	6	0	5	Bacteria	Firmicutes	Negativicutes	Selenomonadales	Veillonellaceae	Megasphaera	#N/A
ASV1348	5	0	0	0	0	1	0	5	6	0	4	0	0	0	0	5	0	0	2	0	10	0	3	4	0	0	0	1	0	0	19	10	3	0	0	0	0	0	Bacteria	Actinobacteria	Actinobacteria	Micrococcales	Micrococcaceae	Rothia	#N/A
ASV1349	2	5	0	1	4	0	9	0	0	1	2	0	0	0	0	5	3	0	5	5	0	0	3	0	0	0	14	13	0	3	0	0	0	0	3	0	0	0	Bacteria	Fusobacteria	Fusobacteriia	Fusobacteriales	Leptotrichiaceae	Leptotrichia	#N/A
ASV1350	25	0	0	5	0	0	4	2	1	0	2	0	0	4	0	0	0	0	0	0	0	4	2	0	4	2	0	0	0	4	0	2	0	1	1	0	14	1	Bacteria	Firmicutes	Bacilli	Lactobacillales	Streptococcaceae	Streptococcus	#N/A
ASV1351	0	0	0	0	0	0	0	7	18	3	0	5	0	0	0	0	14	0	0	0	0	0	0	8	0	0	1	0	0	0	0	22	0	0	0	0	0	0	Bacteria	Patescibacteria	Gracilibacteria	Absconditabacteriales_(SR1)	#N/A	#N/A	#N/A
ASV1352	0	1	0	0	5	1	1	0	0	1	0	0	5	6	0	0	0	0	1	0	0	0	3	0	0	0	3	13	1	11	19	0	0	0	0	5	0	2	Bacteria	Firmicutes	Bacilli	Lactobacillales	Streptococcaceae	Streptococcus	#N/A
ASV1353	8	4	4	0	8	5	0	0	7	0	0	0	0	0	0	6	7	0	0	6	4	0	9	5	3	0	0	0	0	0	0	0	0	2	0	0	0	0	Bacteria	Actinobacteria	Actinobacteria	Actinomycetales	Actinomycetaceae	Actinomyces	#N/A
ASV1354	0	0	5	0	0	0	0	0	0	0	0	0	0	0	0	0	18	0	3	12	0	1	0	10	0	2	7	6	0	0	2	0	0	0	0	0	0	12	Bacteria	Bacteroidetes	Bacteroidia	Bacteroidales	Prevotellaceae	Prevotella	#N/A
ASV1355	0	0	2	0	0	0	0	0	0	0	0	0	0	0	0	0	16	0	1	18	0	3	0	21	0	0	6	5	0	0	0	0	0	0	0	0	0	6	Bacteria	Bacteroidetes	Bacteroidia	Bacteroidales	Prevotellaceae	Prevotella	#N/A
ASV1356	0	0	0	0	0	0	12	0	0	0	0	0	0	6	0	0	5	18	4	0	0	4	6	0	0	0	0	1	10	0	0	0	0	1	0	0	2	9	Bacteria	Bacteroidetes	Bacteroidia	Bacteroidales	Prevotellaceae	Prevotella_7	#N/A
ASV1357	19	0	0	0	0	0	0	0	0	0	0	0	0	11	0	0	12	0	0	19	0	0	7	0	0	0	0	0	0	0	0	0	0	0	10	0	0	0	Bacteria	Bacteroidetes	Bacteroidia	Bacteroidales	Tannerellaceae	Tannerella	#N/A
ASV1358	0	0	0	1	0	0	3	10	2	0	4	0	0	1	8	2	0	0	4	1	0	1	3	3	0	3	0	6	0	4	0	3	8	0	1	0	9	0	Bacteria	Firmicutes	Clostridia	Clostridiales	Peptostreptococcaceae	Peptostreptococcus	#N/A
ASV1359	6	7	0	1	2	0	8	0	0	2	0	1	0	0	5	2	0	0	0	6	0	0	3	0	0	0	11	7	0	0	0	0	0	16	0	0	0	0	Bacteria	Fusobacteria	Fusobacteriia	Fusobacteriales	Leptotrichiaceae	Leptotrichia	#N/A
ASV1360	0	0	0	3	0	1	3	7	0	0	0	0	0	0	3	0	6	0	0	5	3	0	6	5	4	0	6	2	0	1	3	0	0	2	10	1	0	6	Bacteria	Bacteroidetes	Bacteroidia	Bacteroidales	Prevotellaceae	Prevotella_6	#N/A
ASV1361	0	5	3	0	0	0	0	0	6	14	0	0	0	2	3	0	0	0	11	0	6	7	0	9	0	0	0	3	0	2	0	0	0	0	1	0	0	5	Bacteria	Actinobacteria	Actinobacteria	Actinomycetales	Actinomycetaceae	Actinomyces	#N/A
ASV1362	4	0	0	0	4	0	0	1	0	4	3	3	0	2	3	9	1	1	1	2	2	1	2	4	3	0	3	2	0	3	0	0	0	0	2	2	0	15	Bacteria	Patescibacteria	Saccharimonadia	Saccharimonadales	Saccharimonadaceae	#N/A	#N/A
ASV1363	0	0	0	0	10	3	0	0	0	0	5	2	2	0	2	12	0	2	1	1	2	0	0	0	3	0	0	2	0	0	17	5	0	0	0	8	0	0	Bacteria	Actinobacteria	Actinobacteria	Actinomycetales	Actinomycetaceae	Actinomyces	#N/A
ASV1364	0	1	0	0	0	8	8	0	0	0	0	0	0	0	1	0	4	0	0	0	5	6	2	0	2	0	2	5	3	2	0	0	0	0	10	13	0	5	Bacteria	Bacteroidetes	Bacteroidia	Bacteroidales	Prevotellaceae	Prevotella_7	#N/A
ASV1365	20	0	4	21	0	0	0	3	1	0	3	0	2	0	1	2	4	0	0	0	0	0	0	0	0	0	0	0	6	0	3	0	6	0	1	0	0	0	Bacteria	Firmicutes	Negativicutes	Selenomonadales	Veillonellaceae	Veillonella	#N/A
ASV1366	35	0	0	0	0	0	0	0	6	5	17	0	0	0	0	0	1	0	0	0	4	0	0	2	0	0	0	5	0	1	0	0	0	0	0	0	0	1	Bacteria	Fusobacteria	Fusobacteriia	Fusobacteriales	Leptotrichiaceae	Leptotrichia	#N/A
ASV1367	0	0	0	0	0	5	0	0	5	0	7	0	0	0	0	5	0	0	0	0	19	0	3	2	0	0	0	0	0	0	18	9	4	0	0	0	0	0	Bacteria	Actinobacteria	Actinobacteria	Micrococcales	Micrococcaceae	Rothia	#N/A
ASV1368	0	0	0	0	0	2	0	3	6	0	7	0	0	0	0	5	0	0	0	0	19	0	10	1	0	0	0	1	0	0	11	11	1	0	0	0	0	0	Bacteria	Actinobacteria	Actinobacteria	Micrococcales	Micrococcaceae	Rothia	#N/A
ASV1369	2	0	0	9	0	0	0	0	0	0	5	22	2	3	0	5	0	3	0	0	0	0	0	0	0	0	0	0	0	0	14	2	0	0	0	9	1	0	Bacteria	Actinobacteria	Actinobacteria	Micrococcales	Micrococcaceae	Rothia	#N/A
ASV1370	0	0	6	0	0	0	0	0	0	0	2	21	0	5	0	4	0	0	0	0	11	0	0	0	0	0	0	13	0	0	10	5	0	0	0	0	0	0	Bacteria	Actinobacteria	Actinobacteria	Micrococcales	Micrococcaceae	Rothia	#N/A
ASV1371	4	1	0	0	0	1	1	0	0	0	1	7	0	2	0	0	8	3	3	1	0	0	0	6	2	4	2	2	0	0	6	0	0	0	2	9	9	3	Bacteria	Firmicutes	Bacilli	Lactobacillales	Streptococcaceae	Streptococcus	#N/A
ASV1372	24	0	0	4	0	0	1	1	1	2	1	1	3	3	0	1	0	0	0	1	0	3	0	0	4	4	0	0	0	3	0	4	0	0	8	0	8	0	Bacteria	Firmicutes	Bacilli	Lactobacillales	Streptococcaceae	Streptococcus	#N/A
ASV1373	0	0	0	2	0	0	6	0	0	0	0	16	0	0	0	0	0	0	0	0	0	0	0	0	14	0	0	0	0	0	39	0	0	0	0	0	0	0	Bacteria	Bacteroidetes	Bacteroidia	Bacteroidales	Porphyromonadaceae	Porphyromonas	#N/A
ASV1374	0	0	0	3	6	0	0	8	5	0	0	12	0	3	0	0	0	0	1	4	0	0	0	0	3	0	2	10	0	6	0	8	0	0	0	0	0	6	Bacteria	Firmicutes	Clostridia	Clostridiales	Lachnospiraceae	Stomatobaculum	#N/A
ASV1375	12	0	2	4	0	0	0	0	2	4	0	11	0	3	0	5	1	0	0	0	3	2	6	0	8	0	3	0	0	5	4	0	0	0	0	0	1	1	Bacteria	Bacteroidetes	Bacteroidia	Flavobacteriales	Weeksellaceae	Bergeyella	#N/A
ASV1376	0	0	0	0	0	0	0	3	14	11	0	3	0	0	0	0	20	0	0	0	0	0	0	5	0	0	0	0	0	1	0	17	0	0	3	0	0	0	Bacteria	Patescibacteria	Gracilibacteria	Absconditabacteriales_(SR1)	#N/A	#N/A	#N/A
ASV1377	0	0	0	0	0	0	0	0	0	0	0	0	0	0	0	0	0	0	0	0	0	0	0	0	77	0	0	0	0	0	0	0	0	0	0	0	0	0	Bacteria	Proteobacteria	Gammaproteobacteria	Betaproteobacteriales	Neisseriaceae	Neisseria	#N/A
ASV1378	0	0	0	0	0	0	0	0	0	0	0	0	0	0	0	0	77	0	0	0	0	0	0	0	0	0	0	0	0	0	0	0	0	0	0	0	0	0	Bacteria	Proteobacteria	Gammaproteobacteria	Betaproteobacteriales	Neisseriaceae	Neisseria	#N/A
ASV1379	0	0	0	0	0	0	0	0	0	0	0	0	0	0	0	0	77	0	0	0	0	0	0	0	0	0	0	0	0	0	0	0	0	0	0	0	0	0	Bacteria	Proteobacteria	Gammaproteobacteria	Betaproteobacteriales	Neisseriaceae	Neisseria	#N/A
ASV1380	0	0	3	0	0	0	4	4	0	3	0	13	0	0	9	0	3	0	5	3	0	2	3	3	0	10	0	0	0	2	3	0	3	0	3	0	0	0	Bacteria	Firmicutes	Clostridia	Clostridiales	Peptostreptococcaceae	Peptostreptococcus	#N/A
ASV1381	0	0	0	0	0	0	0	0	0	0	0	4	0	3	6	11	0	0	4	0	0	0	1	0	0	0	17	12	0	4	0	0	0	0	9	0	0	5	Bacteria	Actinobacteria	Actinobacteria	Actinomycetales	Actinomycetaceae	Actinomyces	#N/A
ASV1382	0	0	0	1	0	0	3	0	0	3	0	0	0	0	6	0	0	34	1	0	0	0	0	0	0	0	2	6	3	0	0	0	0	7	0	8	0	2	Bacteria	Actinobacteria	Actinobacteria	Actinomycetales	Actinomycetaceae	Actinomyces	#N/A
ASV1383	0	0	0	2	0	0	10	17	0	0	1	0	0	0	2	0	0	0	0	0	0	2	8	0	3	0	11	4	0	1	0	8	0	5	2	0	0	0	Bacteria	Fusobacteria	Fusobacteriia	Fusobacteriales	Leptotrichiaceae	Leptotrichia	#N/A
ASV1384	1	0	1	0	3	3	6	0	2	1	4	0	0	0	0	0	9	8	1	5	0	4	0	0	0	0	4	0	0	0	4	0	0	0	12	8	0	0	Bacteria	Bacteroidetes	Bacteroidia	Bacteroidales	Prevotellaceae	Prevotella	#N/A
ASV1385	0	0	0	0	0	6	0	6	0	0	0	11	2	1	0	6	0	0	0	0	1	0	0	0	0	0	0	3	0	0	26	4	0	0	0	10	0	0	Bacteria	Actinobacteria	Actinobacteria	Micrococcales	Micrococcaceae	Rothia	#N/A
ASV1386	0	0	0	0	0	0	4	0	0	0	0	0	0	6	0	0	0	0	0	0	0	0	0	2	0	0	0	1	0	58	0	1	0	0	3	0	1	0	Bacteria	Actinobacteria	Actinobacteria	Micrococcales	Micrococcaceae	Rothia	#N/A
ASV1387	0	0	0	0	0	0	0	0	0	0	0	0	0	0	0	0	0	0	0	0	0	0	0	0	0	0	0	0	0	0	0	0	0	0	0	0	76	0	Bacteria	Actinobacteria	Coriobacteriia	Coriobacteriales	Atopobiaceae	Atopobium	#N/A
ASV1388	0	0	1	0	0	0	2	0	3	0	3	0	0	3	7	3	0	0	5	5	8	9	0	8	0	4	0	0	1	1	2	2	4	2	0	0	2	0	Bacteria	Firmicutes	Clostridia	Clostridiales	Peptostreptococcaceae	Peptostreptococcus	#N/A
ASV1389	0	8	4	0	0	0	3	0	2	0	0	5	4	7	3	0	0	0	13	0	5	0	2	4	0	0	4	0	0	0	0	0	0	0	4	0	0	7	Bacteria	Actinobacteria	Actinobacteria	Actinomycetales	Actinomycetaceae	Actinomyces	#N/A
ASV1390	0	0	0	0	0	0	2	3	1	3	0	11	0	6	1	7	2	0	0	7	3	2	3	2	5	0	0	0	0	8	0	4	4	0	0	0	1	0	Bacteria	Firmicutes	Negativicutes	Selenomonadales	Veillonellaceae	Veillonella	#N/A
ASV1391	34	0	0	0	0	0	0	0	5	7	8	0	0	0	0	1	0	0	0	0	5	0	1	0	0	0	0	3	0	8	0	0	0	0	3	0	0	0	Bacteria	Fusobacteria	Fusobacteriia	Fusobacteriales	Leptotrichiaceae	Leptotrichia	#N/A
ASV1392	0	0	0	0	0	0	0	0	0	0	0	75	0	0	0	0	0	0	0	0	0	0	0	0	0	0	0	0	0	0	0	0	0	0	0	0	0	0	Bacteria	Fusobacteria	Fusobacteriia	Fusobacteriales	Leptotrichiaceae	Leptotrichia	#N/A
ASV1393	0	2	1	3	0	0	0	0	0	2	0	19	3	2	0	8	5	11	2	0	1	0	6	0	0	0	0	3	0	3	2	0	1	1	0	0	0	0	Bacteria	Firmicutes	Negativicutes	Selenomonadales	Veillonellaceae	Veillonella	#N/A
ASV1394	2	0	4	1	2	0	0	0	11	15	0	17	0	15	0	0	0	0	0	0	0	0	0	0	0	0	0	0	0	0	0	0	0	0	4	0	4	0	Bacteria	Actinobacteria	Actinobacteria	Micrococcales	Micrococcaceae	Rothia	#N/A
ASV1395	0	0	0	0	10	0	0	0	2	0	0	5	0	19	0	0	12	0	0	11	0	0	0	0	0	0	0	11	0	0	5	0	0	0	0	0	0	0	Bacteria	Firmicutes	Clostridia	Clostridiales	Ruminococcaceae	Ruminococcaceae_UCG-014	#N/A
ASV1396	7	5	0	0	2	0	7	0	0	1	0	2	0	3	0	3	2	1	3	12	0	0	6	0	0	0	5	11	0	0	0	0	0	0	3	2	0	0	Bacteria	Fusobacteria	Fusobacteriia	Fusobacteriales	Leptotrichiaceae	Leptotrichia	#N/A
ASV1397	17	2	0	2	0	1	4	0	2	0	0	2	0	0	0	0	5	0	0	0	0	4	2	3	0	0	0	0	6	0	0	21	0	0	0	0	0	4	Bacteria	Bacteroidetes	Bacteroidia	Bacteroidales	Prevotellaceae	Prevotella	#N/A
ASV1398	1	1	0	0	1	0	1	0	0	0	0	0	0	0	0	0	2	0	2	0	13	0	1	4	0	5	0	0	0	0	39	0	0	0	0	2	0	3	Bacteria	Proteobacteria	Gammaproteobacteria	Pasteurellales	Pasteurellaceae	Haemophilus	#N/A
ASV1399	0	0	0	0	0	0	0	0	0	0	0	0	0	0	0	0	13	0	2	16	0	8	0	10	0	0	13	3	0	0	5	0	0	0	0	0	0	5	Bacteria	Bacteroidetes	Bacteroidia	Bacteroidales	Prevotellaceae	Prevotella	#N/A
ASV1400	0	0	0	0	0	0	0	0	0	0	0	0	0	0	0	0	75	0	0	0	0	0	0	0	0	0	0	0	0	0	0	0	0	0	0	0	0	0	Bacteria	Proteobacteria	Gammaproteobacteria	Betaproteobacteriales	Neisseriaceae	Neisseria	#N/A
ASV1401	0	0	0	0	0	0	14	0	0	0	2	0	0	0	9	0	2	0	0	0	0	0	6	0	0	17	0	0	0	5	0	2	0	0	3	14	0	0	Bacteria	Proteobacteria	Gammaproteobacteria	Pasteurellales	Pasteurellaceae	Haemophilus	#N/A
ASV1402	0	0	0	0	0	0	7	1	0	0	0	3	0	0	5	0	0	27	3	0	0	0	0	0	0	0	3	6	8	0	0	0	0	5	0	4	0	2	Bacteria	Actinobacteria	Actinobacteria	Actinomycetales	Actinomycetaceae	Actinomyces	#N/A
ASV1403	0	0	0	2	5	2	1	2	0	0	0	0	0	0	1	0	5	0	0	2	9	0	13	1	0	0	4	0	0	1	4	0	0	4	10	3	0	5	Bacteria	Bacteroidetes	Bacteroidia	Bacteroidales	Prevotellaceae	Prevotella_6	#N/A
ASV1404	0	0	0	2	0	0	1	5	0	5	2	8	0	9	1	6	0	0	3	9	3	0	4	1	1	0	0	2	0	4	0	5	2	0	0	0	1	0	Bacteria	Firmicutes	Negativicutes	Selenomonadales	Veillonellaceae	Veillonella	#N/A
ASV1405	0	0	11	0	0	0	0	0	0	11	18	0	0	3	0	0	5	2	2	0	0	3	0	2	0	0	0	0	0	7	0	0	0	1	6	0	0	3	Bacteria	Patescibacteria	Saccharimonadia	Saccharimonadales	#N/A	#N/A	#N/A
ASV1406	1	0	0	0	0	0	0	4	3	0	11	0	0	0	0	8	6	0	0	0	10	0	1	1	0	0	0	3	0	0	18	7	1	0	0	0	0	0	Bacteria	Actinobacteria	Actinobacteria	Micrococcales	Micrococcaceae	Rothia	#N/A
ASV1407	0	0	0	0	1	0	3	0	0	0	0	18	0	0	0	0	2	18	0	6	2	0	0	0	0	0	3	8	0	0	0	0	0	0	2	0	0	11	Bacteria	Firmicutes	Clostridia	Clostridiales	Lachnospiraceae	Lachnoanaerobaculum	#N/A
ASV1408	0	0	0	0	0	0	0	0	0	0	0	3	0	0	0	0	0	20	0	0	0	0	0	0	0	0	0	28	11	0	0	1	0	1	6	0	0	4	Bacteria	Bacteroidetes	Bacteroidia	Bacteroidales	Prevotellaceae	Prevotella_7	#N/A
ASV1409	11	0	0	0	0	0	0	3	2	12	0	3	6	5	0	3	17	0	0	0	0	0	1	0	2	3	0	4	0	1	0	0	0	0	0	0	0	1	Bacteria	Firmicutes	Clostridia	Clostridiales	Ruminococcaceae	Ruminococcaceae_UCG-014	#N/A
ASV1410	7	2	5	0	3	7	0	3	0	0	0	0	0	0	0	6	4	0	0	1	5	0	9	4	5	0	7	3	0	0	0	0	0	3	0	0	0	0	Bacteria	Actinobacteria	Actinobacteria	Actinomycetales	Actinomycetaceae	Actinomyces	#N/A
ASV1411	0	0	0	0	7	0	3	1	0	0	0	0	0	5	0	0	0	19	0	1	10	0	0	0	0	0	0	11	0	0	0	0	0	1	2	9	0	5	Bacteria	Firmicutes	Clostridia	Clostridiales	Lachnospiraceae	Lachnoanaerobaculum	#N/A
ASV1412	17	1	0	1	0	1	11	0	0	0	0	0	0	0	0	0	0	0	0	0	1	2	3	4	0	0	0	0	7	0	0	26	0	0	0	0	0	0	Bacteria	Bacteroidetes	Bacteroidia	Bacteroidales	Prevotellaceae	Prevotella	#N/A
ASV1413	0	1	0	0	0	0	0	0	0	0	0	0	0	0	0	0	0	2	0	0	0	0	1	0	0	0	0	1	0	0	57	0	0	0	0	0	12	0	Bacteria	Fusobacteria	Fusobacteriia	Fusobacteriales	Leptotrichiaceae	Leptotrichia	#N/A
ASV1414	0	0	0	0	16	0	0	0	0	0	0	0	0	0	0	0	0	1	0	0	0	0	0	0	0	0	10	11	5	0	4	0	0	0	0	27	0	0	Bacteria	Firmicutes	Negativicutes	Selenomonadales	Veillonellaceae	Veillonella	#N/A
ASV1415	0	0	0	0	7	0	0	0	0	0	0	0	0	0	0	1	0	45	0	0	19	0	0	0	0	0	0	2	0	0	0	0	0	0	0	0	0	0	Bacteria	Fusobacteria	Fusobacteriia	Fusobacteriales	Fusobacteriaceae	Fusobacterium	#N/A
ASV1416	0	0	0	0	0	0	0	0	0	0	0	2	0	2	14	7	0	0	0	0	0	0	0	0	0	0	11	11	0	16	0	0	0	0	7	0	0	3	Bacteria	Actinobacteria	Actinobacteria	Actinomycetales	Actinomycetaceae	Actinomyces	#N/A
ASV1417	0	0	0	0	0	0	6	1	0	0	2	0	0	0	13	0	0	2	0	0	0	0	11	0	0	11	0	1	0	13	0	2	0	0	1	10	0	0	Bacteria	Proteobacteria	Gammaproteobacteria	Pasteurellales	Pasteurellaceae	Haemophilus	#N/A
ASV1418	0	11	0	0	0	0	5	0	0	0	0	2	3	2	12	0	0	4	3	1	0	4	0	0	0	0	1	3	0	3	0	5	0	1	10	3	0	0	Bacteria	Firmicutes	Negativicutes	Selenomonadales	Veillonellaceae	Veillonella	#N/A
ASV1419	0	0	0	0	0	0	8	1	2	0	1	0	0	0	9	0	0	1	0	0	0	0	15	0	0	13	0	1	0	12	0	2	0	0	6	2	0	0	Bacteria	Proteobacteria	Gammaproteobacteria	Pasteurellales	Pasteurellaceae	Haemophilus	#N/A
ASV1420	0	7	0	0	0	0	4	0	0	0	0	2	5	0	6	0	0	4	4	2	0	5	0	0	0	0	1	4	0	6	0	2	0	6	12	3	0	0	Bacteria	Firmicutes	Negativicutes	Selenomonadales	Veillonellaceae	Veillonella	#N/A
ASV1421	2	0	0	0	0	4	0	2	3	0	10	0	0	0	4	2	0	0	2	0	7	0	3	3	0	0	0	0	2	0	15	10	4	0	0	0	0	0	Bacteria	Actinobacteria	Actinobacteria	Micrococcales	Micrococcaceae	Rothia	#N/A
ASV1422	1	3	3	0	6	0	2	0	0	0	1	6	0	0	4	2	8	1	1	0	0	0	0	0	0	0	0	6	0	1	7	3	0	1	5	11	0	1	Bacteria	Epsilonbacteraeota	Campylobacteria	Campylobacterales	Campylobacteraceae	Campylobacter	#N/A
ASV1423	28	0	1	10	0	0	0	5	3	0	0	0	2	0	1	0	7	0	0	0	0	2	0	0	0	0	0	0	4	0	3	0	5	1	1	0	0	0	Bacteria	Firmicutes	Negativicutes	Selenomonadales	Veillonellaceae	Veillonella	#N/A
ASV1424	0	3	0	0	3	0	2	1	0	1	0	0	0	0	1	1	6	7	0	5	1	3	3	2	0	0	1	0	2	3	5	0	0	1	13	4	0	5	Bacteria	Bacteroidetes	Bacteroidia	Bacteroidales	Prevotellaceae	Prevotella_6	#N/A
ASV1425	0	0	3	0	8	0	0	0	0	0	8	0	0	0	0	1	1	4	0	0	0	0	0	3	0	0	10	0	0	5	0	6	0	0	15	0	0	9	Bacteria	Patescibacteria	Saccharimonadia	Saccharimonadales	#N/A	#N/A	#N/A
ASV1426	0	0	0	0	0	0	0	0	0	0	0	4	0	0	0	0	26	0	0	0	0	0	0	0	8	0	0	0	0	0	35	0	0	0	0	0	0	0	Bacteria	Fusobacteria	Fusobacteriia	Fusobacteriales	Fusobacteriaceae	Fusobacterium	#N/A
ASV1427	0	0	0	2	0	0	2	8	0	1	0	1	0	0	0	3	6	0	0	0	1	3	0	0	0	0	0	1	0	6	0	16	23	0	0	0	0	0	Bacteria	Bacteroidetes	Bacteroidia	Bacteroidales	Prevotellaceae	Prevotella	#N/A
ASV1428	1	0	1	0	0	1	1	2	0	0	0	0	0	1	0	0	3	5	1	5	9	0	3	0	0	0	4	4	1	1	15	2	0	11	2	0	0	0	Bacteria	Actinobacteria	Coriobacteriia	Coriobacteriales	Atopobiaceae	Atopobium	#N/A
ASV1429	3	2	5	0	2	9	2	1	3	0	0	0	1	0	0	9	4	0	0	3	1	0	14	10	0	0	1	1	0	0	0	0	2	0	0	0	0	0	Bacteria	Actinobacteria	Actinobacteria	Actinomycetales	Actinomycetaceae	Actinomyces	#N/A
ASV1430	0	0	0	2	0	0	4	0	0	0	0	0	0	18	0	2	12	0	0	0	0	3	6	0	0	0	10	0	0	0	0	0	0	0	16	0	0	0	Bacteria	Fusobacteria	Fusobacteriia	Fusobacteriales	Leptotrichiaceae	Leptotrichia	#N/A
ASV1431	0	0	0	1	0	0	0	0	0	0	0	0	8	0	0	7	22	0	0	0	0	0	0	1	0	0	4	0	0	12	0	6	7	0	0	0	5	0	Bacteria	Proteobacteria	Gammaproteobacteria	Pasteurellales	Pasteurellaceae	Haemophilus	#N/A
ASV1432	0	0	0	0	0	0	5	0	0	0	0	0	3	7	0	0	0	0	1	0	0	0	0	4	0	0	0	4	0	39	0	1	0	0	2	0	7	0	Bacteria	Actinobacteria	Actinobacteria	Micrococcales	Micrococcaceae	Rothia	#N/A
ASV1433	0	0	0	0	0	0	1	0	0	0	0	0	0	23	0	0	8	0	0	0	0	8	4	0	0	0	9	0	0	0	0	0	0	0	20	0	0	0	Bacteria	Fusobacteria	Fusobacteriia	Fusobacteriales	Leptotrichiaceae	Leptotrichia	#N/A
ASV1434	0	0	0	0	0	0	0	0	0	0	0	0	0	0	0	0	0	0	0	0	0	0	0	0	0	0	0	0	0	0	73	0	0	0	0	0	0	0	Bacteria	Proteobacteria	Gammaproteobacteria	Betaproteobacteriales	Burkholderiaceae	Comamonas	#N/A
ASV1435	0	0	0	0	0	0	0	0	1	0	0	3	0	3	8	8	0	0	4	0	0	0	0	0	0	0	19	9	0	0	0	0	0	0	6	0	0	11	Bacteria	Actinobacteria	Actinobacteria	Actinomycetales	Actinomycetaceae	Actinomyces	#N/A
ASV1436	0	0	0	0	3	0	7	3	0	0	0	3	0	0	7	0	0	19	2	0	0	0	0	0	0	0	1	2	6	0	0	0	0	7	0	9	0	3	Bacteria	Actinobacteria	Actinobacteria	Actinomycetales	Actinomycetaceae	Actinomyces	#N/A
ASV1437	0	4	8	0	0	0	0	0	5	10	0	0	0	1	6	0	0	0	12	0	7	2	0	6	0	0	0	3	0	0	0	0	0	1	3	0	0	4	Bacteria	Actinobacteria	Actinobacteria	Actinomycetales	Actinomycetaceae	Actinomyces	#N/A
ASV1438	3	0	0	0	2	0	6	0	7	0	1	0	3	4	4	0	4	0	7	2	0	0	6	0	0	0	0	9	0	1	0	0	0	0	13	0	0	0	Bacteria	Firmicutes	Negativicutes	Selenomonadales	Veillonellaceae	Selenomonas_3	#N/A
ASV1439	0	0	1	5	0	0	4	3	0	8	6	8	0	1	3	6	5	0	1	10	0	0	0	2	0	0	0	1	0	1	0	3	4	0	0	0	0	0	Bacteria	Firmicutes	Negativicutes	Selenomonadales	Veillonellaceae	Veillonella	#N/A
ASV1440	0	0	3	1	0	0	3	2	0	0	0	0	3	0	1	0	4	0	0	0	3	2	0	16	7	9	8	0	0	0	0	0	10	0	0	0	0	0	Bacteria	Proteobacteria	Gammaproteobacteria	Pasteurellales	Pasteurellaceae	Haemophilus	#N/A
ASV1441	0	0	4	2	0	2	2	4	0	2	0	0	0	0	1	0	6	1	0	2	0	0	5	7	0	0	2	2	4	1	9	0	0	2	8	2	0	4	Bacteria	Bacteroidetes	Bacteroidia	Bacteroidales	Prevotellaceae	Prevotella_6	#N/A
ASV1442	0	0	0	0	0	0	0	0	0	0	4	5	0	0	1	4	7	4	10	5	0	0	4	0	0	4	0	8	0	0	4	1	1	1	5	0	0	4	Bacteria	Firmicutes	Clostridia	Clostridiales	Lachnospiraceae	Oribacterium	#N/A
ASV1443	0	0	2	3	2	0	0	0	0	0	14	0	0	0	0	4	5	2	0	0	1	0	4	0	3	0	0	0	2	3	0	6	0	7	7	0	0	7	Bacteria	Patescibacteria	Saccharimonadia	Saccharimonadales	#N/A	#N/A	#N/A
ASV1444	0	0	0	0	0	0	2	0	0	0	7	0	0	7	0	0	0	24	0	2	0	0	9	5	0	0	0	0	0	0	0	0	0	0	3	6	1	6	Bacteria	Bacteroidetes	Bacteroidia	Bacteroidales	Prevotellaceae	Prevotella_7	#N/A
ASV1445	1	0	1	0	0	1	2	3	2	1	2	5	0	0	0	4	1	4	1	1	3	0	1	0	0	3	0	4	1	2	9	7	1	1	0	1	9	1	Bacteria	Firmicutes	Bacilli	Bacillales	Family_XI	Gemella	#N/A
ASV1446	0	1	0	0	1	1	2	1	2	3	1	0	3	2	0	0	0	1	6	1	2	1	1	0	0	0	3	20	2	3	12	0	0	0	1	0	0	2	Bacteria	Firmicutes	Bacilli	Lactobacillales	Streptococcaceae	Streptococcus	#N/A
ASV1447	0	3	4	0	1	1	1	0	1	0	1	0	0	3	0	3	2	2	4	3	6	0	3	2	0	1	1	9	0	2	1	1	2	7	2	1	4	1	Bacteria	Firmicutes	Bacilli	Lactobacillales	Streptococcaceae	Streptococcus	#N/A
ASV1448	0	0	6	0	0	0	6	2	0	0	0	11	0	0	0	8	3	7	6	2	0	0	2	0	0	0	3	1	0	15	0	0	0	0	0	0	0	0	Bacteria	Firmicutes	Clostridia	Clostridiales	Lachnospiraceae	Stomatobaculum	#N/A
ASV1449	0	0	0	0	0	0	0	0	0	0	0	10	9	0	0	0	0	0	0	0	0	2	0	0	0	10	0	0	8	0	20	4	2	0	0	7	0	0	Bacteria	Fusobacteria	Fusobacteriia	Fusobacteriales	Leptotrichiaceae	Leptotrichia	#N/A
ASV1450	13	0	0	0	0	0	0	0	0	0	0	5	8	0	0	0	0	0	1	0	0	0	0	8	0	0	0	0	0	0	28	0	0	0	0	0	9	0	Bacteria	Bacteroidetes	Bacteroidia	Flavobacteriales	Flavobacteriaceae	Capnocytophaga	#N/A
ASV1451	0	0	0	0	0	0	25	3	0	0	0	5	0	0	0	0	17	0	0	6	0	0	1	0	0	0	0	3	5	7	0	0	0	0	0	0	0	0	Bacteria	Bacteroidetes	Bacteroidia	Bacteroidales	Prevotellaceae	Alloprevotella	#N/A
ASV1452	11	0	1	0	0	0	6	5	7	2	0	2	4	0	0	1	1	0	0	0	0	9	3	1	3	0	2	0	0	0	0	4	1	3	0	0	6	0	Bacteria	Bacteroidetes	Bacteroidia	Bacteroidales	Porphyromonadaceae	Porphyromonas	#N/A
ASV1453	0	0	0	0	2	0	1	4	0	1	0	0	2	2	0	0	0	0	1	1	2	0	0	0	0	0	2	18	0	8	25	0	0	0	2	1	0	0	Bacteria	Firmicutes	Bacilli	Lactobacillales	Streptococcaceae	Streptococcus	#N/A
ASV1454	2	6	0	0	5	0	0	0	0	0	0	0	3	2	0	0	2	0	0	0	6	0	0	0	0	0	0	5	4	0	7	6	0	1	0	3	20	0	Bacteria	Proteobacteria	Gammaproteobacteria	Pasteurellales	Pasteurellaceae	Haemophilus	#N/A
ASV1455	0	0	1	0	0	0	0	0	0	0	0	0	0	0	0	0	13	0	2	17	0	1	0	15	0	3	8	6	0	0	6	0	0	0	0	0	0	0	Bacteria	Bacteroidetes	Bacteroidia	Bacteroidales	Prevotellaceae	Prevotella	#N/A
ASV1456	2	0	0	0	0	7	8	0	0	0	0	0	0	0	0	0	5	0	0	1	5	0	0	1	0	0	3	4	9	0	0	0	0	1	16	6	0	4	Bacteria	Bacteroidetes	Bacteroidia	Bacteroidales	Prevotellaceae	Prevotella_7	#N/A
ASV1457	0	0	0	0	0	0	0	0	0	0	0	0	0	0	0	72	0	0	0	0	0	0	0	0	0	0	0	0	0	0	0	0	0	0	0	0	0	0	Bacteria	Fusobacteria	Fusobacteriia	Fusobacteriales	Leptotrichiaceae	Leptotrichia	#N/A
ASV1458	0	0	0	0	0	0	0	0	0	0	0	0	0	0	0	0	0	17	0	0	0	0	0	0	0	28	13	0	0	0	5	0	0	0	9	0	0	0	Bacteria	Firmicutes	Clostridia	Clostridiales	Lachnospiraceae	Stomatobaculum	#N/A
ASV1459	0	0	0	0	0	0	0	0	0	0	0	0	0	0	6	0	5	29	14	0	0	0	0	0	0	0	0	7	0	3	0	0	0	0	7	0	0	0	Bacteria	Firmicutes	Clostridia	Clostridiales	Lachnospiraceae	Oribacterium	#N/A
ASV1460	0	8	5	0	0	0	0	0	3	10	0	0	0	4	3	0	0	0	9	0	5	9	0	4	0	0	0	2	0	1	0	0	0	0	2	0	0	6	Bacteria	Actinobacteria	Actinobacteria	Actinomycetales	Actinomycetaceae	Actinomyces	#N/A
ASV1461	11	0	1	2	0	0	5	0	2	0	0	4	1	7	2	12	1	0	7	1	0	1	1	0	0	0	0	0	3	0	0	7	2	0	1	0	0	0	Bacteria	Firmicutes	Negativicutes	Selenomonadales	Veillonellaceae	Veillonella	#N/A
ASV1462	0	7	4	0	1	0	3	0	0	0	0	5	2	5	1	0	0	0	19	0	4	0	1	2	0	0	1	0	0	0	0	0	9	0	4	0	0	3	Bacteria	Actinobacteria	Actinobacteria	Actinomycetales	Actinomycetaceae	Actinomyces	#N/A
ASV1463	2	0	0	0	0	1	3	0	2	3	2	4	0	0	0	3	0	1	1	0	8	2	7	0	1	2	0	0	0	1	8	8	0	1	0	0	11	0	Bacteria	Firmicutes	Bacilli	Bacillales	Family_XI	Gemella	#N/A
ASV1464	0	0	1	9	0	1	3	4	11	0	2	0	5	0	0	0	0	0	0	0	0	8	1	3	5	0	0	0	0	0	0	16	0	2	0	0	0	0	Bacteria	Bacteroidetes	Bacteroidia	Bacteroidales	Porphyromonadaceae	Porphyromonas	#N/A
ASV1465	0	0	2	0	0	0	0	6	5	0	0	17	0	6	0	7	2	0	0	0	0	0	4	0	0	0	1	0	0	0	0	3	8	0	8	0	0	2	Bacteria	Firmicutes	Clostridia	Clostridiales	Lachnospiraceae	Stomatobaculum	#N/A
ASV1466	5	1	1	0	0	6	0	5	3	4	0	10	0	4	0	6	5	0	0	0	0	3	4	0	4	0	4	0	0	2	4	0	0	0	0	0	0	0	Bacteria	Bacteroidetes	Bacteroidia	Flavobacteriales	Weeksellaceae	Bergeyella	#N/A
ASV1467	0	0	0	0	0	0	7	8	0	0	0	7	0	0	0	0	0	0	6	0	0	0	0	4	0	0	7	0	0	0	20	0	0	0	0	0	0	12	Bacteria	Fusobacteria	Fusobacteriia	Fusobacteriales	Leptotrichiaceae	Leptotrichia	#N/A
ASV1468	10	0	4	2	0	0	4	0	5	3	0	7	0	0	0	7	6	0	0	0	0	0	8	0	0	3	0	0	0	0	9	0	0	0	0	0	2	1	Bacteria	Bacteroidetes	Bacteroidia	Flavobacteriales	Weeksellaceae	Bergeyella	#N/A
ASV1469	0	0	1	0	0	0	0	0	0	0	0	2	0	0	0	0	0	18	0	0	0	0	0	0	0	0	0	17	12	0	0	1	0	1	15	0	0	4	Bacteria	Bacteroidetes	Bacteroidia	Bacteroidales	Prevotellaceae	Prevotella_7	#N/A
ASV1470	0	3	0	0	1	0	5	1	0	0	0	0	0	7	0	18	7	0	0	0	0	0	0	0	21	0	0	1	0	2	0	0	0	0	0	1	0	4	Bacteria	Proteobacteria	Gammaproteobacteria	Pasteurellales	Pasteurellaceae	Haemophilus	#N/A
ASV1471	0	0	0	6	0	0	7	0	3	0	0	0	0	0	0	18	3	0	4	0	0	0	0	2	9	0	0	0	0	13	0	6	0	0	0	0	0	0	Bacteria	Bacteroidetes	Bacteroidia	Bacteroidales	Prevotellaceae	Prevotella_7	#N/A
ASV1472	0	0	0	2	0	0	5	0	1	0	0	0	0	0	0	8	3	0	7	0	0	0	0	1	19	0	0	0	0	15	0	10	0	0	0	0	0	0	Bacteria	Bacteroidetes	Bacteroidia	Bacteroidales	Prevotellaceae	Prevotella_7	#N/A
ASV1473	14	0	0	0	2	0	4	0	0	0	0	0	0	1	0	0	1	16	0	1	0	0	0	0	0	0	8	0	0	1	0	0	0	5	5	0	13	0	Bacteria	Firmicutes	Clostridia	Clostridiales	Lachnospiraceae	Lachnoanaerobaculum	#N/A
ASV1474	0	0	0	0	0	0	0	0	0	0	0	0	0	0	0	0	71	0	0	0	0	0	0	0	0	0	0	0	0	0	0	0	0	0	0	0	0	0	Bacteria	Proteobacteria	Gammaproteobacteria	Betaproteobacteriales	Neisseriaceae	Neisseria	flavescens
ASV1475	0	0	0	0	0	0	4	2	0	0	1	0	0	0	14	0	0	1	0	0	0	0	10	0	0	9	0	0	0	17	0	1	0	0	4	7	0	0	Bacteria	Proteobacteria	Gammaproteobacteria	Pasteurellales	Pasteurellaceae	Haemophilus	#N/A
ASV1476	0	0	0	0	0	0	0	0	0	0	0	0	0	0	7	20	0	0	0	0	0	0	0	0	0	0	0	3	22	0	0	0	0	0	0	0	0	18	Bacteria	Bacteroidetes	Bacteroidia	Bacteroidales	Prevotellaceae	Prevotella	#N/A
ASV1477	0	0	0	0	4	0	6	0	0	0	0	1	0	0	4	0	0	26	2	0	0	0	0	0	0	0	12	1	0	0	0	0	0	6	0	6	0	2	Bacteria	Actinobacteria	Actinobacteria	Actinomycetales	Actinomycetaceae	Actinomyces	#N/A
ASV1478	0	0	0	4	0	0	5	21	0	0	0	0	0	0	4	9	0	0	0	0	0	12	1	0	1	0	2	3	0	0	0	8	0	0	0	0	0	0	Bacteria	Fusobacteria	Fusobacteriia	Fusobacteriales	Leptotrichiaceae	Leptotrichia	#N/A
ASV1479	5	0	0	0	0	2	0	0	0	0	1	7	2	2	2	1	0	4	0	2	2	1	0	7	0	4	0	5	0	1	0	4	0	3	0	6	8	1	Bacteria	Firmicutes	Bacilli	Lactobacillales	Streptococcaceae	Streptococcus	#N/A
ASV1480	3	1	0	0	3	0	1	3	2	1	3	1	0	3	1	2	2	3	2	6	0	2	3	3	4	0	5	2	0	6	1	1	0	0	1	4	0	1	Bacteria	Patescibacteria	Saccharimonadia	Saccharimonadales	Saccharimonadaceae	#N/A	#N/A
ASV1481	0	0	0	1	0	0	0	0	1	0	0	0	8	0	1	9	14	0	0	0	0	0	0	5	0	1	1	1	0	11	0	2	8	0	0	0	6	1	Bacteria	Proteobacteria	Gammaproteobacteria	Pasteurellales	Pasteurellaceae	Haemophilus	#N/A
ASV1482	1	0	1	0	2	0	20	1	0	0	3	6	2	0	0	3	0	4	0	5	0	0	8	0	0	0	1	1	0	0	0	0	0	1	11	0	0	0	Bacteria	Bacteroidetes	Bacteroidia	Bacteroidales	Prevotellaceae	Prevotella	#N/A
ASV1483	6	0	0	4	0	3	0	1	0	3	1	0	0	0	0	3	5	0	0	0	1	6	0	0	0	0	0	0	0	3	0	10	22	0	2	0	0	0	Bacteria	Bacteroidetes	Bacteroidia	Bacteroidales	Prevotellaceae	Prevotella	#N/A
ASV1484	0	0	0	0	0	0	0	0	0	0	0	17	0	0	0	0	15	0	0	0	0	0	0	0	19	1	0	0	0	0	18	0	0	0	0	0	0	0	Bacteria	Fusobacteria	Fusobacteriia	Fusobacteriales	Fusobacteriaceae	Fusobacterium	#N/A
ASV1485	0	0	2	0	0	0	20	5	6	0	0	0	0	0	0	0	0	2	0	1	0	0	13	0	0	0	0	0	3	0	0	0	0	1	17	0	0	0	Bacteria	Bacteroidetes	Bacteroidia	Bacteroidales	Prevotellaceae	Prevotella	#N/A
ASV1486	5	0	0	2	0	4	0	2	0	1	0	0	0	0	0	0	5	0	0	0	0	1	0	0	0	0	0	0	0	6	0	19	25	0	0	0	0	0	Bacteria	Bacteroidetes	Bacteroidia	Bacteroidales	Prevotellaceae	Prevotella	#N/A
ASV1487	0	8	0	35	0	0	0	0	9	0	0	0	0	0	0	5	9	0	0	0	0	0	0	0	0	0	0	0	0	0	0	4	0	0	0	0	0	0	Bacteria	Proteobacteria	Gammaproteobacteria	Pasteurellales	Pasteurellaceae	Haemophilus	#N/A
ASV1488	0	4	0	1	1	0	6	0	0	0	0	0	3	0	0	0	5	0	0	0	0	0	0	11	0	20	5	4	0	0	0	0	5	1	0	0	0	4	Bacteria	Proteobacteria	Gammaproteobacteria	Pasteurellales	Pasteurellaceae	Haemophilus	#N/A
ASV1489	0	0	2	2	0	0	0	0	7	0	0	0	2	0	0	0	5	0	0	0	0	17	7	13	5	0	0	0	0	0	0	8	0	0	0	0	2	0	Bacteria	Bacteroidetes	Bacteroidia	Bacteroidales	Porphyromonadaceae	Porphyromonas	#N/A
ASV1490	0	0	0	0	1	0	3	0	0	0	0	0	0	7	0	0	5	11	1	0	0	0	8	0	0	0	3	0	8	0	0	0	0	7	0	4	0	12	Bacteria	Bacteroidetes	Bacteroidia	Bacteroidales	Prevotellaceae	Prevotella_7	#N/A
ASV1491	0	0	0	0	0	0	0	0	0	0	0	0	0	0	0	0	0	28	0	0	0	0	0	0	0	10	0	9	0	0	0	0	23	0	0	0	0	0	Bacteria	Patescibacteria	Saccharimonadia	Saccharimonadales	Saccharimonadaceae	#N/A	#N/A
ASV1492	3	0	0	1	0	0	2	0	3	0	0	5	0	0	12	3	0	2	5	2	1	4	3	3	0	3	0	0	0	3	0	2	7	0	2	0	3	0	Bacteria	Firmicutes	Clostridia	Clostridiales	Peptostreptococcaceae	Peptostreptococcus	#N/A
ASV1493	0	0	0	0	0	0	10	1	0	0	1	0	0	0	11	0	0	0	0	0	0	0	2	0	0	17	0	2	0	6	0	5	0	0	3	11	0	0	Bacteria	Proteobacteria	Gammaproteobacteria	Pasteurellales	Pasteurellaceae	Haemophilus	#N/A
ASV1494	2	5	3	0	3	1	0	1	10	0	2	1	0	2	6	8	2	0	2	4	0	0	0	0	0	2	0	6	0	0	4	3	0	0	1	0	0	1	Bacteria	Firmicutes	Clostridia	Clostridiales	Lachnospiraceae	Oribacterium	#N/A
ASV1495	0	1	1	0	2	0	4	0	0	0	6	0	2	1	0	2	12	2	0	0	1	0	1	0	0	0	0	15	0	1	5	0	0	0	5	6	0	2	Bacteria	Epsilonbacteraeota	Campylobacteria	Campylobacterales	Campylobacteraceae	Campylobacter	#N/A
ASV1496	48	0	0	0	0	0	0	0	6	0	6	0	0	0	0	1	1	0	0	0	0	0	0	0	0	0	0	7	0	0	0	0	0	0	0	0	0	0	Bacteria	Fusobacteria	Fusobacteriia	Fusobacteriales	Leptotrichiaceae	Leptotrichia	#N/A
ASV1497	0	0	2	7	0	2	6	0	1	0	2	5	0	0	0	2	0	0	0	0	4	1	1	0	0	3	1	0	0	8	9	5	0	3	0	0	7	0	Bacteria	Firmicutes	Bacilli	Bacillales	Family_XI	Gemella	#N/A
ASV1498	9	0	0	3	1	0	9	0	1	0	0	13	0	6	0	9	2	0	4	0	0	0	1	0	0	0	0	2	4	3	0	0	0	2	0	0	0	0	Bacteria	Fusobacteria	Fusobacteriia	Fusobacteriales	Leptotrichiaceae	Leptotrichia	#N/A
ASV1499	17	0	0	2	0	0	3	4	4	0	0	0	0	0	0	2	0	0	2	0	0	1	2	0	1	3	2	0	0	5	0	5	1	2	5	0	7	1	Bacteria	Firmicutes	Bacilli	Lactobacillales	Streptococcaceae	Streptococcus	#N/A
ASV1500	0	0	0	5	0	0	4	0	4	0	0	0	0	0	0	18	1	0	5	0	0	0	0	4	11	0	0	0	0	13	0	4	0	0	0	0	0	0	Bacteria	Bacteroidetes	Bacteroidia	Bacteroidales	Prevotellaceae	Prevotella_7	#N/A
ASV1501	0	0	0	5	0	0	0	0	0	0	0	0	0	0	0	0	0	11	0	0	0	0	20	0	0	0	13	0	7	0	13	0	0	0	0	0	0	0	Bacteria	Firmicutes	Clostridia	Clostridiales	Lachnospiraceae	Stomatobaculum	#N/A
ASV1502	4	0	2	0	1	2	7	0	0	0	0	0	0	0	0	0	5	5	1	1	0	1	0	0	0	0	4	0	0	0	8	0	0	0	23	3	2	0	Bacteria	Bacteroidetes	Bacteroidia	Bacteroidales	Prevotellaceae	Prevotella	#N/A
ASV1503	2	0	0	0	4	0	0	0	0	0	0	0	3	0	0	0	2	0	0	0	7	0	0	0	0	0	0	7	7	1	5	6	1	3	7	1	13	0	Bacteria	Proteobacteria	Gammaproteobacteria	Pasteurellales	Pasteurellaceae	Haemophilus	#N/A
ASV1504	0	0	0	0	3	5	3	0	0	0	0	0	0	4	0	0	0	5	1	0	0	0	0	0	0	10	0	9	0	12	0	0	0	0	17	0	0	0	Bacteria	Actinobacteria	Actinobacteria	Actinomycetales	Actinomycetaceae	Actinomyces	#N/A
ASV1505	1	0	0	0	0	4	5	0	0	0	0	0	0	0	0	0	2	0	0	5	1	0	0	0	0	0	2	4	9	2	0	0	0	1	15	14	0	4	Bacteria	Bacteroidetes	Bacteroidia	Bacteroidales	Prevotellaceae	Prevotella_7	#N/A
ASV1506	0	0	0	0	0	0	4	3	0	0	1	0	0	0	12	0	0	3	0	0	0	0	10	0	0	11	0	0	0	14	0	2	0	0	3	5	0	0	Bacteria	Proteobacteria	Gammaproteobacteria	Pasteurellales	Pasteurellaceae	Haemophilus	#N/A
ASV1507	0	0	0	7	0	0	5	2	3	0	4	0	0	0	12	8	0	3	8	3	0	0	0	0	0	2	0	0	0	4	0	3	2	0	0	0	2	0	Bacteria	Firmicutes	Clostridia	Clostridiales	Peptostreptococcaceae	Peptostreptococcus	#N/A
ASV1508	0	0	0	0	0	0	0	0	0	0	0	0	0	2	3	0	2	10	0	0	3	0	0	0	7	0	0	2	5	1	0	0	0	0	24	0	0	9	Bacteria	Firmicutes	Negativicutes	Selenomonadales	Veillonellaceae	Selenomonas_3	#N/A
ASV1509	39	0	0	0	0	0	0	0	3	5	10	0	0	0	0	0	1	0	0	0	0	0	0	0	0	0	0	6	0	0	0	0	0	0	0	0	0	4	Bacteria	Fusobacteria	Fusobacteriia	Fusobacteriales	Leptotrichiaceae	Leptotrichia	#N/A
ASV1510	0	0	0	0	0	0	10	0	0	0	8	0	0	0	0	0	0	0	0	9	0	0	2	0	0	0	16	0	0	0	0	0	0	0	15	0	0	8	Bacteria	Firmicutes	Clostridia	Clostridiales	Lachnospiraceae	Johnsonella	#N/A
ASV1511	11	0	0	0	0	3	0	0	0	0	2	1	0	0	0	5	6	0	0	0	0	0	0	0	8	7	0	0	0	0	23	0	0	0	0	0	2	0	Bacteria	Proteobacteria	Gammaproteobacteria	Betaproteobacteriales	Burkholderiaceae	Lautropia	#N/A
ASV1512	2	0	2	4	0	2	6	1	7	4	2	6	0	0	0	1	0	0	1	0	2	0	0	2	0	2	0	0	0	7	4	4	0	2	0	0	7	0	Bacteria	Firmicutes	Bacilli	Bacillales	Family_XI	Gemella	#N/A
ASV1513	5	1	0	0	0	1	0	0	5	1	0	9	0	0	0	3	1	0	0	0	0	1	4	0	2	0	7	0	8	0	12	1	0	0	0	0	7	0	Bacteria	Bacteroidetes	Bacteroidia	Flavobacteriales	Weeksellaceae	Bergeyella	#N/A
ASV1514	0	0	0	0	0	0	14	4	0	0	0	4	0	0	0	0	0	0	8	0	0	0	0	0	0	0	8	0	0	0	17	0	0	0	0	0	0	13	Bacteria	Fusobacteria	Fusobacteriia	Fusobacteriales	Leptotrichiaceae	Leptotrichia	#N/A
ASV1515	17	0	0	0	0	0	0	8	0	1	0	4	0	4	0	3	14	0	0	0	0	0	4	0	5	0	0	4	0	2	0	0	0	0	0	0	0	2	Bacteria	Firmicutes	Clostridia	Clostridiales	Ruminococcaceae	Ruminococcaceae_UCG-014	#N/A
ASV1516	0	4	0	3	0	0	4	0	0	0	0	1	3	0	0	0	7	0	0	0	0	0	0	10	0	22	5	0	0	0	0	0	4	0	0	0	0	5	Bacteria	Proteobacteria	Gammaproteobacteria	Pasteurellales	Pasteurellaceae	Haemophilus	#N/A
ASV1517	0	8	0	34	0	0	0	0	6	0	0	0	0	0	0	3	14	0	0	0	0	0	0	0	0	0	0	0	0	0	0	3	0	0	0	0	0	0	Bacteria	Proteobacteria	Gammaproteobacteria	Pasteurellales	Pasteurellaceae	Haemophilus	#N/A
ASV1518	2	3	0	0	4	0	0	0	0	0	0	0	1	0	0	0	1	0	2	4	10	0	0	0	0	0	0	4	10	0	2	3	1	0	1	3	17	0	Bacteria	Proteobacteria	Gammaproteobacteria	Pasteurellales	Pasteurellaceae	Haemophilus	#N/A
ASV1519	3	0	0	0	0	2	5	0	0	0	0	0	0	0	0	0	2	0	0	0	6	2	0	0	0	0	5	4	4	1	0	0	0	0	18	9	0	7	Bacteria	Bacteroidetes	Bacteroidia	Bacteroidales	Prevotellaceae	Prevotella_7	#N/A
ASV1520	0	0	0	0	0	0	1	0	0	0	0	0	0	8	0	0	0	10	0	0	0	8	2	0	0	0	0	9	5	0	6	0	0	0	10	0	0	9	Bacteria	Firmicutes	Negativicutes	Selenomonadales	Veillonellaceae	Megasphaera	#N/A
ASV1521	0	0	0	0	0	0	0	0	0	0	0	0	0	20	0	0	0	0	0	0	17	0	0	0	0	0	8	16	0	0	7	0	0	0	0	0	0	0	Bacteria	Firmicutes	Clostridia	Clostridiales	Lachnospiraceae	Stomatobaculum	#N/A
ASV1522	0	0	0	0	0	0	0	0	0	0	0	0	0	12	0	0	4	0	0	10	0	0	6	5	0	0	0	0	0	0	0	0	0	0	31	0	0	0	Bacteria	Bacteroidetes	Bacteroidia	Bacteroidales	Tannerellaceae	Tannerella	#N/A
ASV1523	0	0	0	3	0	0	17	8	0	4	0	0	0	0	6	13	0	0	0	0	6	0	2	0	2	0	1	0	2	3	0	0	0	0	0	0	0	0	Bacteria	Fusobacteria	Fusobacteriia	Fusobacteriales	Leptotrichiaceae	Leptotrichia	#N/A
ASV1524	0	0	0	0	0	0	0	0	0	1	4	0	0	3	2	0	0	4	0	5	0	12	2	1	0	0	3	5	4	6	0	0	0	0	10	0	0	5	Bacteria	Firmicutes	Negativicutes	Selenomonadales	Veillonellaceae	Selenomonas_3	#N/A
ASV1525	3	0	0	0	0	0	0	0	0	0	0	0	0	0	1	0	3	0	0	16	1	0	0	0	0	0	2	0	9	2	18	0	0	12	0	0	0	0	Bacteria	Bacteroidetes	Bacteroidia	Bacteroidales	Prevotellaceae	Prevotella_7	#N/A
ASV1526	4	0	2	0	0	2	0	0	0	0	1	5	1	2	0	1	0	3	0	0	3	0	0	9	3	3	4	8	0	0	3	3	0	1	0	3	3	3	Bacteria	Firmicutes	Bacilli	Lactobacillales	Streptococcaceae	Streptococcus	#N/A
ASV1527	14	0	2	0	0	0	7	1	0	2	0	9	0	2	0	3	0	0	0	0	4	3	3	0	2	0	1	1	0	3	5	4	0	0	0	0	0	1	Bacteria	Bacteroidetes	Bacteroidia	Flavobacteriales	Weeksellaceae	Bergeyella	#N/A
ASV1528	0	0	0	3	0	0	0	0	0	0	0	8	0	2	0	0	1	0	0	3	0	1	11	6	1	6	3	0	0	0	0	20	0	0	0	0	0	2	Bacteria	Bacteroidetes	Bacteroidia	Bacteroidales	Porphyromonadaceae	Porphyromonas	#N/A
ASV1529	2	4	2	0	4	3	2	2	6	0	0	0	0	0	0	9	5	0	1	0	4	0	7	9	2	0	2	2	0	0	0	0	0	1	0	0	0	0	Bacteria	Actinobacteria	Actinobacteria	Actinomycetales	Actinomycetaceae	Actinomyces	#N/A
ASV1530	8	0	7	5	0	0	0	2	0	2	0	0	0	0	0	0	0	0	0	0	0	4	7	0	2	0	0	1	0	0	17	9	0	3	0	0	0	0	Bacteria	Proteobacteria	Gammaproteobacteria	Pasteurellales	Pasteurellaceae	Haemophilus	#N/A
ASV1531	0	0	0	0	0	0	0	0	0	39	0	0	0	28	0	0	0	0	0	0	0	0	0	0	0	0	0	0	0	0	0	0	0	0	0	0	0	0	Bacteria	Firmicutes	Bacilli	Lactobacillales	Streptococcaceae	Streptococcus	#N/A
ASV1532	2	2	2	3	8	0	1	0	0	2	0	0	1	2	0	3	9	3	0	0	1	0	2	0	0	0	0	11	0	1	3	0	0	1	2	5	0	3	Bacteria	Epsilonbacteraeota	Campylobacteria	Campylobacterales	Campylobacteraceae	Campylobacter	concisus
ASV1533	1	2	0	0	4	0	2	0	0	0	0	0	0	3	0	0	0	5	0	2	0	9	2	0	0	0	1	6	4	0	0	0	0	12	11	2	0	1	Bacteria	Firmicutes	Negativicutes	Selenomonadales	Veillonellaceae	Selenomonas_3	#N/A
ASV1534	0	1	1	7	3	0	3	0	0	0	0	0	0	1	0	2	13	0	2	0	2	0	1	3	0	0	0	14	0	1	2	0	0	1	2	7	0	1	Bacteria	Epsilonbacteraeota	Campylobacteria	Campylobacterales	Campylobacteraceae	Campylobacter	#N/A
ASV1535	0	0	0	0	0	0	0	0	0	0	0	0	0	0	0	67	0	0	0	0	0	0	0	0	0	0	0	0	0	0	0	0	0	0	0	0	0	0	Bacteria	Fusobacteria	Fusobacteriia	Fusobacteriales	Leptotrichiaceae	Leptotrichia	wadei
ASV1536	0	0	0	0	0	0	0	0	0	0	0	0	0	0	0	0	0	0	0	0	0	0	0	0	0	0	0	0	0	0	0	0	67	0	0	0	0	0	Bacteria	Proteobacteria	Gammaproteobacteria	Enterobacteriales	Enterobacteriaceae	Enterobacter	#N/A
ASV1537	0	0	0	0	0	0	0	0	0	0	0	0	0	0	0	0	0	0	0	0	0	0	0	0	0	0	0	0	0	0	67	0	0	0	0	0	0	0	Bacteria	Tenericutes	Mollicutes	Mycoplasmatales	Mycoplasmataceae	Mycoplasma	#N/A
ASV1538	0	0	0	0	0	0	0	0	0	0	0	0	0	0	0	0	0	0	0	0	0	0	0	0	0	0	0	0	0	0	67	0	0	0	0	0	0	0	Bacteria	Epsilonbacteraeota	Campylobacteria	Campylobacterales	Campylobacteraceae	Campylobacter	#N/A
ASV1539	0	0	0	0	0	0	0	0	0	0	0	0	0	0	0	0	0	0	0	0	0	0	0	0	0	0	0	0	0	0	67	0	0	0	0	0	0	0	Bacteria	Patescibacteria	Saccharimonadia	Saccharimonadales	#N/A	#N/A	#N/A
ASV1540	0	0	0	0	0	0	0	0	0	0	0	0	0	0	0	0	67	0	0	0	0	0	0	0	0	0	0	0	0	0	0	0	0	0	0	0	0	0	Bacteria	Proteobacteria	Gammaproteobacteria	Betaproteobacteriales	Neisseriaceae	Neisseria	#N/A
ASV1541	0	0	0	0	0	0	0	0	0	0	0	0	0	0	0	0	0	0	0	0	0	0	0	0	0	0	0	0	0	0	0	0	0	0	0	0	67	0	Bacteria	Firmicutes	Bacilli	Lactobacillales	Streptococcaceae	Streptococcus	#N/A
ASV1542	0	0	0	0	0	0	0	0	0	0	0	0	0	7	9	2	4	0	3	0	0	0	3	0	0	0	18	7	0	3	0	0	0	0	2	0	0	8	Bacteria	Actinobacteria	Actinobacteria	Actinomycetales	Actinomycetaceae	Actinomyces	#N/A
ASV1543	0	0	0	3	0	0	14	8	0	0	0	0	0	0	4	0	0	0	0	0	0	0	2	0	5	0	4	2	9	9	0	0	2	0	2	0	0	2	Bacteria	Fusobacteria	Fusobacteriia	Fusobacteriales	Leptotrichiaceae	Leptotrichia	#N/A
ASV1544	4	0	2	2	0	0	5	0	0	4	0	6	0	0	3	10	0	0	0	4	5	0	0	1	1	0	0	0	0	8	3	6	1	0	0	0	1	0	Bacteria	Firmicutes	Negativicutes	Selenomonadales	Veillonellaceae	Veillonella	#N/A
ASV1545	0	0	0	0	3	2	0	0	0	0	6	2	0	0	0	11	0	7	3	1	4	1	0	0	4	0	1	0	0	0	8	5	0	0	0	8	0	0	Bacteria	Actinobacteria	Actinobacteria	Actinomycetales	Actinomycetaceae	Actinomyces	#N/A
ASV1546	0	0	0	0	7	0	1	0	1	0	2	0	0	0	0	0	0	12	0	0	0	0	0	0	0	7	0	5	0	9	0	0	0	0	19	0	3	0	Bacteria	Actinobacteria	Actinobacteria	Actinomycetales	Actinomycetaceae	Actinomyces	#N/A
ASV1547	1	0	0	5	0	0	7	0	2	2	2	6	0	1	0	2	0	1	0	0	3	0	1	1	1	1	1	3	0	2	6	0	2	3	0	0	12	1	Bacteria	Firmicutes	Bacilli	Bacillales	Family_XI	Gemella	#N/A
ASV1548	0	2	1	1	0	3	7	0	0	0	1	4	0	0	0	1	13	0	4	0	0	0	1	1	0	0	0	7	0	5	7	2	0	0	0	6	0	0	Bacteria	Epsilonbacteraeota	Campylobacteria	Campylobacterales	Campylobacteraceae	Campylobacter	#N/A
ASV1549	0	0	0	3	0	0	3	1	0	0	0	9	1	2	0	0	0	0	0	3	0	0	9	2	1	2	2	0	0	0	0	26	0	0	0	0	0	2	Bacteria	Bacteroidetes	Bacteroidia	Bacteroidales	Porphyromonadaceae	Porphyromonas	#N/A
ASV1550	0	0	0	2	0	0	3	0	0	0	0	8	0	0	0	0	0	0	0	2	0	2	12	1	3	3	0	1	0	0	0	19	1	0	0	0	0	9	Bacteria	Bacteroidetes	Bacteroidia	Bacteroidales	Porphyromonadaceae	Porphyromonas	#N/A
ASV1551	1	0	0	1	0	1	2	0	0	0	0	1	1	0	0	6	15	0	0	1	0	0	3	1	0	2	3	1	3	13	0	1	6	0	2	0	2	0	Bacteria	Proteobacteria	Gammaproteobacteria	Pasteurellales	Pasteurellaceae	Haemophilus	#N/A
ASV1552	2	1	4	0	1	2	1	1	0	0	0	0	0	0	0	0	5	3	2	2	3	0	3	0	0	0	0	8	0	0	16	0	0	3	6	3	0	0	Bacteria	Actinobacteria	Coriobacteriia	Coriobacteriales	Atopobiaceae	Atopobium	#N/A
ASV1553	0	0	0	0	3	0	2	0	1	0	0	0	0	7	0	0	7	8	0	2	0	3	0	0	0	0	2	0	0	0	5	0	0	0	19	7	0	0	Bacteria	Bacteroidetes	Bacteroidia	Bacteroidales	Prevotellaceae	Prevotella	#N/A
ASV1554	0	0	0	0	8	0	0	0	0	0	0	0	6	0	0	0	0	0	0	0	0	0	0	0	0	23	0	0	0	0	3	0	6	0	0	0	20	0	Bacteria	Fusobacteria	Fusobacteriia	Fusobacteriales	Fusobacteriaceae	Fusobacterium	#N/A
ASV1555	0	0	0	0	0	0	0	0	0	0	0	0	4	0	0	9	15	0	0	0	0	0	0	1	0	3	0	1	0	14	0	3	11	0	1	0	3	1	Bacteria	Proteobacteria	Gammaproteobacteria	Pasteurellales	Pasteurellaceae	Haemophilus	#N/A
ASV1556	3	0	0	0	0	4	9	0	0	0	0	0	0	5	0	0	2	0	0	0	1	0	0	0	0	0	3	6	8	2	0	0	0	0	13	6	0	4	Bacteria	Bacteroidetes	Bacteroidia	Bacteroidales	Prevotellaceae	Prevotella_7	#N/A
ASV1557	0	0	0	0	0	0	0	0	0	0	0	0	0	0	0	0	66	0	0	0	0	0	0	0	0	0	0	0	0	0	0	0	0	0	0	0	0	0	Bacteria	Proteobacteria	Gammaproteobacteria	Betaproteobacteriales	Neisseriaceae	Neisseria	#N/A
ASV1558	0	0	0	2	0	0	5	14	0	1	0	0	0	0	13	1	0	0	0	0	0	0	13	0	6	0	0	2	0	2	0	0	0	0	3	0	3	0	Bacteria	Fusobacteria	Fusobacteriia	Fusobacteriales	Leptotrichiaceae	Leptotrichia	#N/A
ASV1559	0	0	0	0	0	0	0	0	1	0	0	0	14	6	12	4	0	0	1	0	0	0	0	0	0	0	11	1	0	6	0	0	0	0	0	0	0	9	Bacteria	Actinobacteria	Actinobacteria	Actinomycetales	Actinomycetaceae	Actinomyces	#N/A
ASV1560	0	0	0	0	0	0	0	0	0	0	0	0	0	21	5	0	0	0	0	0	0	0	0	0	0	0	15	10	0	0	14	0	0	0	0	0	0	0	Bacteria	Firmicutes	Clostridia	Clostridiales	Lachnospiraceae	Stomatobaculum	#N/A
ASV1561	0	0	0	0	0	0	0	0	0	0	0	0	0	4	2	0	12	6	0	0	0	0	1	0	0	0	0	8	0	0	10	0	0	1	6	1	6	8	Bacteria	Firmicutes	Negativicutes	Selenomonadales	Veillonellaceae	Megasphaera	#N/A
ASV1562	0	0	3	0	0	2	3	2	0	0	0	0	0	1	1	0	1	6	0	3	4	0	4	0	0	0	2	7	4	5	3	0	6	0	7	1	0	0	Bacteria	Actinobacteria	Coriobacteriia	Coriobacteriales	Atopobiaceae	Atopobium	#N/A
ASV1563	0	0	0	0	8	3	0	0	0	0	3	3	1	0	1	18	0	2	0	2	3	2	0	3	0	0	2	0	1	0	6	4	0	0	0	3	0	0	Bacteria	Actinobacteria	Actinobacteria	Actinomycetales	Actinomycetaceae	Actinomyces	#N/A
ASV1564	1	0	0	0	0	0	0	0	0	0	6	18	3	3	0	4	0	0	0	0	1	0	0	0	0	3	0	5	0	0	9	0	0	3	0	8	1	0	Bacteria	Actinobacteria	Actinobacteria	Micrococcales	Micrococcaceae	Rothia	#N/A
ASV1565	0	0	0	0	0	0	0	0	0	0	4	0	6	0	0	0	0	0	0	0	0	0	0	0	0	5	0	2	0	3	33	0	0	0	9	3	0	0	Bacteria	Firmicutes	Negativicutes	Selenomonadales	Veillonellaceae	Veillonella	#N/A
ASV1566	7	6	6	0	9	2	0	0	3	3	1	1	0	0	0	1	9	0	0	6	1	0	0	4	0	0	3	1	0	0	0	0	1	0	0	0	0	1	Bacteria	Actinobacteria	Actinobacteria	Actinomycetales	Actinomycetaceae	Actinomyces	#N/A
ASV1567	0	1	0	0	3	1	1	0	2	0	1	0	1	2	0	0	0	0	1	0	0	1	1	0	0	0	2	15	0	8	25	0	0	0	0	0	0	0	Bacteria	Firmicutes	Bacilli	Lactobacillales	Streptococcaceae	Streptococcus	#N/A
ASV1568	2	0	0	0	0	0	3	0	0	0	0	6	0	5	0	19	1	2	3	1	11	1	2	0	0	0	0	4	0	5	0	0	0	0	0	0	0	0	Bacteria	Fusobacteria	Fusobacteriia	Fusobacteriales	Leptotrichiaceae	Leptotrichia	#N/A
ASV1569	4	1	2	0	0	0	4	4	13	1	0	4	0	0	0	2	1	0	0	0	0	5	1	2	1	3	1	0	0	0	0	7	0	5	1	0	3	0	Bacteria	Bacteroidetes	Bacteroidia	Bacteroidales	Porphyromonadaceae	Porphyromonas	#N/A
ASV1570	0	0	0	0	0	0	0	5	3	0	0	3	0	0	0	0	24	0	0	0	0	0	0	5	0	0	1	0	0	0	0	23	0	0	1	0	0	0	Bacteria	Patescibacteria	Gracilibacteria	Absconditabacteriales_(SR1)	#N/A	#N/A	#N/A
ASV1571	0	2	0	1	0	1	10	0	0	0	0	2	5	1	0	0	4	0	0	0	0	0	0	7	0	21	6	0	0	0	0	0	4	1	0	0	0	0	Bacteria	Proteobacteria	Gammaproteobacteria	Pasteurellales	Pasteurellaceae	Haemophilus	#N/A
ASV1572	1	0	0	2	0	0	0	2	0	0	0	0	0	0	0	0	7	1	1	6	5	0	2	1	6	0	3	4	2	0	8	0	0	2	7	0	0	5	Bacteria	Bacteroidetes	Bacteroidia	Bacteroidales	Prevotellaceae	Prevotella_6	#N/A
ASV1573	0	0	0	0	0	0	3	1	0	1	0	0	0	0	0	0	5	2	0	5	4	0	4	1	0	0	3	0	2	0	14	0	0	0	9	2	4	5	Bacteria	Bacteroidetes	Bacteroidia	Bacteroidales	Prevotellaceae	Prevotella_6	#N/A
ASV1574	3	0	0	0	0	0	0	0	0	7	0	0	0	0	0	0	0	2	1	0	4	1	0	0	1	5	0	8	0	0	10	0	12	0	8	0	0	3	Bacteria	Fusobacteria	Fusobacteriia	Fusobacteriales	Fusobacteriaceae	Fusobacterium	#N/A
ASV1575	0	0	0	0	0	0	4	0	0	3	0	0	0	3	0	0	0	0	5	0	0	0	0	1	4	0	0	2	0	34	0	0	0	0	4	0	5	0	Bacteria	Actinobacteria	Actinobacteria	Micrococcales	Micrococcaceae	Rothia	#N/A
ASV1576	2	0	2	0	0	1	2	0	0	1	0	0	0	2	0	0	10	5	0	3	0	5	0	0	0	0	1	0	0	0	8	0	0	1	15	6	1	0	Bacteria	Bacteroidetes	Bacteroidia	Bacteroidales	Prevotellaceae	Prevotella	#N/A
ASV1577	1	0	1	0	7	1	1	0	0	0	0	0	1	3	0	1	6	4	0	2	0	6	0	0	0	0	3	0	0	0	1	0	0	0	17	9	1	0	Bacteria	Bacteroidetes	Bacteroidia	Bacteroidales	Prevotellaceae	Prevotella	#N/A
ASV1578	9	0	0	0	0	0	7	0	0	0	0	0	3	4	0	0	4	0	6	3	0	0	0	9	9	0	0	9	0	0	0	0	0	0	0	2	0	0	Bacteria	Patescibacteria	Saccharimonadia	Saccharimonadales	Saccharimonadaceae	Candidatus_Saccharimonas	#N/A
ASV1579	0	0	0	0	0	0	0	0	0	0	0	0	0	0	0	0	0	0	0	0	0	0	0	0	65	0	0	0	0	0	0	0	0	0	0	0	0	0	Bacteria	Proteobacteria	Gammaproteobacteria	Betaproteobacteriales	Neisseriaceae	Neisseria	#N/A
ASV1580	0	0	0	0	0	0	0	0	0	0	0	0	0	0	0	0	0	0	0	0	0	0	0	0	65	0	0	0	0	0	0	0	0	0	0	0	0	0	Bacteria	Proteobacteria	Gammaproteobacteria	Betaproteobacteriales	Neisseriaceae	Neisseria	#N/A
ASV1581	0	0	0	0	0	0	0	0	0	0	0	0	0	0	0	0	0	0	0	0	0	0	0	0	0	0	0	0	0	0	65	0	0	0	0	0	0	0	Bacteria	Proteobacteria	Gammaproteobacteria	Betaproteobacteriales	Neisseriaceae	Kingella	#N/A
ASV1582	0	0	0	0	0	0	0	0	0	0	0	0	0	0	0	0	0	0	0	0	0	0	0	0	0	0	0	0	0	0	65	0	0	0	0	0	0	0	Bacteria	Bacteroidetes	Bacteroidia	Flavobacteriales	Weeksellaceae	Bergeyella	#N/A
ASV1583	0	0	0	0	0	0	0	0	0	0	0	0	0	0	0	0	0	0	0	0	0	0	0	0	0	0	0	0	0	0	65	0	0	0	0	0	0	0	Bacteria	Bacteroidetes	Bacteroidia	Bacteroidales	Prevotellaceae	Prevotella	#N/A
ASV1584	0	0	0	0	0	0	0	0	0	0	0	3	0	1	16	3	0	0	0	0	0	0	0	0	0	0	11	13	0	9	0	0	0	0	2	0	0	6	Bacteria	Actinobacteria	Actinobacteria	Actinomycetales	Actinomycetaceae	Actinomyces	#N/A
ASV1585	0	0	0	0	0	0	3	1	0	0	5	0	0	0	6	0	3	0	0	0	0	0	3	0	0	17	0	5	0	5	0	6	0	0	3	7	0	0	Bacteria	Proteobacteria	Gammaproteobacteria	Pasteurellales	Pasteurellaceae	Haemophilus	#N/A
ASV1586	0	6	0	0	11	0	0	0	0	0	23	0	3	0	4	0	0	0	0	0	0	0	0	0	0	0	0	2	0	0	6	0	0	0	0	4	5	0	Bacteria	Firmicutes	Bacilli	Lactobacillales	Streptococcaceae	Streptococcus	#N/A
ASV1587	0	0	0	0	0	0	0	0	4	0	0	2	0	7	3	11	0	0	0	0	0	0	0	0	0	0	12	9	0	10	0	0	0	0	0	0	0	6	Bacteria	Actinobacteria	Actinobacteria	Actinomycetales	Actinomycetaceae	Actinomyces	#N/A
ASV1588	0	0	0	0	3	0	3	0	0	0	0	1	0	1	3	0	8	5	0	0	0	0	0	0	0	0	0	8	0	0	21	0	0	0	6	1	0	4	Bacteria	Firmicutes	Negativicutes	Selenomonadales	Veillonellaceae	Megasphaera	#N/A
ASV1589	0	7	0	0	0	0	1	0	0	0	0	4	6	1	2	0	0	6	5	1	0	3	0	0	0	0	0	4	0	6	0	1	0	5	8	4	0	0	Bacteria	Firmicutes	Negativicutes	Selenomonadales	Veillonellaceae	Veillonella	#N/A
ASV1590	0	7	6	0	0	0	3	0	0	0	0	3	0	8	2	0	0	0	14	0	5	0	6	3	0	0	0	0	0	0	0	0	0	0	3	0	0	4	Bacteria	Actinobacteria	Actinobacteria	Actinomycetales	Actinomycetaceae	Actinomyces	#N/A
ASV1591	12	0	0	0	0	0	0	1	0	3	0	2	0	0	1	6	0	0	0	3	3	6	0	1	2	0	0	0	0	2	2	8	6	0	0	0	6	0	Bacteria	Firmicutes	Negativicutes	Selenomonadales	Veillonellaceae	Veillonella	#N/A
ASV1592	0	0	0	1	0	0	6	0	0	4	6	0	0	2	0	0	0	24	0	1	0	0	7	1	0	0	0	0	0	0	0	0	0	3	3	4	1	1	Bacteria	Bacteroidetes	Bacteroidia	Bacteroidales	Prevotellaceae	Prevotella_7	#N/A
ASV1593	0	0	0	0	0	0	2	0	0	0	1	0	0	2	0	1	0	0	0	0	0	0	0	3	3	0	0	5	0	36	0	0	0	0	6	0	5	0	Bacteria	Actinobacteria	Actinobacteria	Micrococcales	Micrococcaceae	Rothia	#N/A
ASV1594	0	0	0	0	0	0	0	0	0	10	0	11	2	0	0	0	0	0	0	0	0	0	25	2	0	9	0	0	0	0	0	3	0	0	0	0	0	2	Bacteria	Bacteroidetes	Bacteroidia	Flavobacteriales	Flavobacteriaceae	Capnocytophaga	#N/A
ASV1595	0	0	0	0	0	0	0	0	0	0	0	8	0	0	0	0	0	0	0	0	0	17	0	6	6	0	0	0	0	0	27	0	0	0	0	0	0	0	Bacteria	Bacteroidetes	Bacteroidia	Flavobacteriales	Flavobacteriaceae	Capnocytophaga	#N/A
ASV1596	15	0	0	0	0	0	0	0	0	1	0	6	0	5	0	1	8	0	0	0	0	0	7	0	6	0	1	1	0	7	0	0	0	0	4	0	2	0	Bacteria	Firmicutes	Clostridia	Clostridiales	Ruminococcaceae	Ruminococcaceae_UCG-014	#N/A
ASV1597	7	0	0	4	0	0	2	0	0	12	0	5	0	0	0	3	0	0	0	5	5	2	0	3	3	0	0	1	0	6	0	4	2	0	0	0	0	0	Bacteria	Firmicutes	Negativicutes	Selenomonadales	Veillonellaceae	Veillonella	#N/A
ASV1598	6	6	0	0	8	0	7	5	0	0	0	3	0	0	0	3	0	0	1	5	0	0	0	0	0	0	6	14	0	0	0	0	0	0	0	0	0	0	Bacteria	Fusobacteria	Fusobacteriia	Fusobacteriales	Leptotrichiaceae	Leptotrichia	#N/A
ASV1599	2	0	3	0	0	0	15	7	0	0	0	0	0	0	0	2	0	3	0	2	0	0	10	0	3	0	0	1	1	0	0	0	0	3	11	0	0	1	Bacteria	Bacteroidetes	Bacteroidia	Bacteroidales	Prevotellaceae	Prevotella	#N/A
ASV1600	0	0	0	0	0	0	3	4	0	0	0	0	0	0	0	0	6	1	0	0	3	3	2	2	0	0	5	2	2	0	6	2	0	3	9	4	0	7	Bacteria	Bacteroidetes	Bacteroidia	Bacteroidales	Prevotellaceae	Prevotella_6	#N/A
ASV1601	0	0	1	0	0	0	21	3	0	0	0	0	3	0	0	3	0	3	0	1	0	0	6	0	0	4	0	2	4	0	0	0	0	0	13	0	0	0	Bacteria	Bacteroidetes	Bacteroidia	Bacteroidales	Prevotellaceae	Prevotella	#N/A
ASV1602	0	0	0	0	2	4	3	0	0	0	0	0	0	4	0	22	9	0	0	0	0	0	0	0	11	0	0	4	0	4	0	0	0	0	0	0	0	1	Bacteria	Proteobacteria	Gammaproteobacteria	Pasteurellales	Pasteurellaceae	Haemophilus	#N/A
ASV1603	1	0	0	0	0	11	6	0	0	0	0	0	0	0	0	0	3	0	0	0	3	4	2	0	4	3	4	1	4	0	0	0	0	0	12	5	0	1	Bacteria	Bacteroidetes	Bacteroidia	Bacteroidales	Prevotellaceae	Prevotella_7	#N/A
ASV1604	2	0	0	0	0	0	0	0	0	0	0	0	0	0	0	0	7	0	0	9	0	0	0	0	0	0	1	0	11	8	16	0	0	10	0	0	0	0	Bacteria	Bacteroidetes	Bacteroidia	Bacteroidales	Prevotellaceae	Prevotella_7	#N/A
ASV1605	0	0	0	0	0	0	0	0	0	0	0	0	0	0	0	0	0	0	5	0	0	0	0	0	0	33	0	9	0	0	0	0	0	0	0	0	0	17	Bacteria	Proteobacteria	Gammaproteobacteria	Betaproteobacteriales	Neisseriaceae	Neisseria	#N/A
ASV1606	0	0	0	0	0	0	0	0	0	0	0	0	0	0	0	0	0	0	0	0	0	0	0	0	64	0	0	0	0	0	0	0	0	0	0	0	0	0	Bacteria	Proteobacteria	Gammaproteobacteria	Betaproteobacteriales	Neisseriaceae	Neisseria	#N/A
ASV1607	0	0	0	0	0	0	0	0	0	0	0	0	0	0	0	0	0	0	0	0	0	0	0	0	0	0	0	0	0	0	64	0	0	0	0	0	0	0	Bacteria	Firmicutes	Negativicutes	Selenomonadales	Veillonellaceae	Veillonella	#N/A
ASV1608	0	0	0	0	0	0	0	0	0	0	0	0	0	0	0	0	0	0	0	0	0	0	0	0	0	0	0	0	0	0	64	0	0	0	0	0	0	0	Bacteria	Bacteroidetes	Bacteroidia	Flavobacteriales	Flavobacteriaceae	Capnocytophaga	#N/A
ASV1609	0	0	0	0	0	0	0	0	3	0	0	0	0	0	12	4	0	0	0	0	0	0	2	0	0	0	15	5	0	8	0	0	0	0	6	0	0	8	Bacteria	Actinobacteria	Actinobacteria	Actinomycetales	Actinomycetaceae	Actinomyces	#N/A
ASV1610	0	2	0	0	2	0	3	0	0	0	0	2	0	9	4	0	4	2	0	4	0	0	5	0	0	0	0	8	0	3	0	0	0	0	12	3	0	0	Bacteria	Firmicutes	Negativicutes	Selenomonadales	Veillonellaceae	Selenomonas_3	#N/A
ASV1611	0	5	0	0	1	0	4	0	0	0	0	3	1	1	3	3	0	1	3	0	0	0	0	0	0	0	0	7	0	3	0	1	0	1	16	10	0	0	Bacteria	Firmicutes	Negativicutes	Selenomonadales	Veillonellaceae	Veillonella	#N/A
ASV1612	4	0	0	0	0	0	0	0	0	1	0	2	0	8	1	3	0	0	0	0	0	0	0	6	0	3	0	1	0	0	6	1	19	0	0	0	7	1	Bacteria	Fusobacteria	Fusobacteriia	Fusobacteriales	Fusobacteriaceae	Fusobacterium	#N/A
ASV1613	0	0	0	0	0	0	9	0	2	0	1	0	0	9	1	0	0	7	0	3	0	0	1	0	0	0	0	3	7	0	1	0	0	0	14	0	0	5	Bacteria	Firmicutes	Negativicutes	Selenomonadales	Veillonellaceae	Megasphaera	#N/A
ASV1614	0	0	0	2	0	1	1	0	0	0	6	2	1	1	0	1	0	0	2	0	6	1	1	0	2	4	0	1	0	4	7	11	0	2	0	0	7	0	Bacteria	Firmicutes	Bacilli	Bacillales	Family_XI	Gemella	#N/A
ASV1615	17	0	0	4	1	0	1	1	0	0	4	2	1	2	0	0	0	3	0	0	0	1	1	1	1	4	0	2	0	3	0	5	0	0	3	0	6	0	Bacteria	Firmicutes	Bacilli	Lactobacillales	Streptococcaceae	Streptococcus	#N/A
ASV1616	4	0	0	0	0	2	0	0	0	0	3	4	3	4	0	3	0	0	0	2	0	0	0	2	7	5	0	0	0	0	14	0	0	0	0	3	7	0	Bacteria	Firmicutes	Bacilli	Lactobacillales	Streptococcaceae	Streptococcus	#N/A
ASV1617	3	0	0	0	0	0	0	3	0	4	2	5	0	0	0	2	8	0	0	0	0	2	0	11	0	0	0	0	0	0	21	0	0	2	0	0	0	0	Bacteria	Bacteroidetes	Bacteroidia	Flavobacteriales	Flavobacteriaceae	Capnocytophaga	#N/A
ASV1618	0	0	0	0	0	0	2	0	2	0	1	0	2	5	0	1	0	0	3	0	0	0	0	4	0	0	0	5	0	31	0	0	0	0	2	0	5	0	Bacteria	Actinobacteria	Actinobacteria	Micrococcales	Micrococcaceae	Rothia	#N/A
ASV1619	0	0	0	0	0	0	0	0	0	0	0	14	3	2	0	4	0	0	0	4	3	0	0	0	4	0	0	3	0	0	19	0	0	0	0	7	0	0	Bacteria	Actinobacteria	Actinobacteria	Micrococcales	Micrococcaceae	Rothia	#N/A
ASV1620	0	0	0	2	0	0	0	0	0	0	0	10	3	0	0	4	0	0	0	0	0	0	0	0	0	4	0	3	0	0	18	0	3	0	0	12	4	0	Bacteria	Actinobacteria	Actinobacteria	Micrococcales	Micrococcaceae	Rothia	#N/A
ASV1621	0	0	11	0	0	0	2	5	0	0	0	7	9	0	0	0	3	0	0	8	0	0	0	8	1	0	3	0	0	1	0	0	0	0	2	0	0	3	Bacteria	Firmicutes	Clostridia	Clostridiales	Lachnospiraceae	Lachnoanaerobaculum	#N/A
ASV1622	0	0	0	0	0	0	0	0	0	0	0	7	0	0	0	0	11	0	0	0	0	0	0	0	15	1	0	0	0	0	29	0	0	0	0	0	0	0	Bacteria	Fusobacteria	Fusobacteriia	Fusobacteriales	Fusobacteriaceae	Fusobacterium	#N/A
ASV1623	0	0	0	2	0	0	3	0	0	0	0	5	0	3	0	0	0	0	0	5	0	0	23	1	0	1	2	0	0	0	0	13	0	0	0	0	0	5	Bacteria	Bacteroidetes	Bacteroidia	Bacteroidales	Porphyromonadaceae	Porphyromonas	#N/A
ASV1624	0	0	0	6	0	0	0	9	0	0	0	5	0	0	0	0	11	0	0	0	0	0	0	11	4	2	0	0	0	0	15	0	0	0	0	0	0	0	Bacteria	Bacteroidetes	Bacteroidia	Flavobacteriales	Flavobacteriaceae	Capnocytophaga	#N/A
ASV1625	0	0	0	0	0	0	6	5	0	5	0	0	0	0	0	0	6	0	0	0	8	0	0	0	0	0	0	8	0	0	8	0	0	4	0	0	0	13	Bacteria	Proteobacteria	Gammaproteobacteria	Pasteurellales	Pasteurellaceae	Haemophilus	#N/A
ASV1626	10	0	10	3	0	0	2	1	0	5	0	0	0	0	0	0	0	0	0	0	0	6	6	0	4	0	0	1	0	0	9	4	0	2	0	0	0	0	Bacteria	Proteobacteria	Gammaproteobacteria	Pasteurellales	Pasteurellaceae	Haemophilus	#N/A
ASV1627	0	2	0	0	2	2	1	1	3	0	0	0	0	0	0	0	2	4	0	7	4	2	0	0	0	0	0	4	0	0	9	0	0	4	10	4	0	2	Bacteria	Actinobacteria	Coriobacteriia	Coriobacteriales	Atopobiaceae	Atopobium	#N/A
ASV1628	3	5	0	0	6	0	0	0	0	0	0	0	1	1	0	0	0	0	0	2	6	0	0	0	0	0	0	3	8	0	1	2	1	1	2	0	21	0	Bacteria	Proteobacteria	Gammaproteobacteria	Pasteurellales	Pasteurellaceae	Haemophilus	#N/A
ASV1629	0	3	0	0	0	1	2	0	0	0	0	0	0	9	0	22	5	0	0	0	0	0	0	0	16	0	0	0	0	2	0	0	0	0	0	1	0	2	Bacteria	Proteobacteria	Gammaproteobacteria	Pasteurellales	Pasteurellaceae	Haemophilus	#N/A
ASV1630	0	0	0	0	0	0	0	0	1	0	0	0	0	0	0	0	44	0	0	0	0	0	1	13	4	0	0	0	0	0	0	0	0	0	0	0	0	0	Bacteria	Patescibacteria	Gracilibacteria	Absconditabacteriales_(SR1)	#N/A	#N/A	#N/A
ASV1631	0	0	0	0	0	0	0	0	0	0	0	0	63	0	0	0	0	0	0	0	0	0	0	0	0	0	0	0	0	0	0	0	0	0	0	0	0	0	Bacteria	Proteobacteria	Gammaproteobacteria	Betaproteobacteriales	Neisseriaceae	Neisseria	#N/A
ASV1632	1	0	0	0	0	0	3	0	0	0	0	0	3	0	0	10	13	0	0	0	0	0	3	2	0	0	1	1	3	12	0	3	6	0	1	0	1	0	Bacteria	Proteobacteria	Gammaproteobacteria	Pasteurellales	Pasteurellaceae	Haemophilus	#N/A
ASV1633	0	0	0	0	0	0	0	0	0	0	0	0	0	0	0	0	0	0	0	0	0	0	63	0	0	0	0	0	0	0	0	0	0	0	0	0	0	0	Bacteria	Bacteroidetes	Bacteroidia	Bacteroidales	Prevotellaceae	Alloprevotella	#N/A
ASV1634	0	0	0	0	0	0	0	0	0	0	0	0	0	0	0	0	0	0	0	0	0	0	0	0	63	0	0	0	0	0	0	0	0	0	0	0	0	0	Bacteria	Proteobacteria	Gammaproteobacteria	Betaproteobacteriales	Neisseriaceae	Neisseria	#N/A
ASV1635	0	0	0	0	0	0	0	0	0	0	0	0	0	0	0	0	0	0	0	0	0	0	0	0	0	0	0	0	0	0	63	0	0	0	0	0	0	0	Bacteria	Firmicutes	Negativicutes	Selenomonadales	Veillonellaceae	Veillonella	#N/A
ASV1636	0	0	0	0	0	0	0	0	0	0	0	0	0	0	0	0	63	0	0	0	0	0	0	0	0	0	0	0	0	0	0	0	0	0	0	0	0	0	Bacteria	Proteobacteria	Gammaproteobacteria	Betaproteobacteriales	Neisseriaceae	Neisseria	#N/A
ASV1637	0	0	0	0	0	0	0	0	0	0	0	0	0	0	0	0	0	0	0	0	0	0	0	0	0	0	0	0	0	0	0	0	0	0	0	0	63	0	Bacteria	Bacteroidetes	Bacteroidia	Bacteroidales	Prevotellaceae	#N/A	#N/A
ASV1638	0	2	0	0	3	4	0	1	0	0	2	4	1	0	2	3	2	0	2	4	7	4	5	0	0	4	0	4	0	0	4	0	0	0	4	0	0	0	Bacteria	Firmicutes	Clostridia	Clostridiales	Lachnospiraceae	Oribacterium	#N/A
ASV1639	5	0	0	2	0	1	0	0	0	0	4	2	1	4	0	0	4	1	0	1	0	2	0	5	0	3	1	1	0	0	13	0	1	0	1	2	8	0	Bacteria	Firmicutes	Bacilli	Lactobacillales	Streptococcaceae	Streptococcus	#N/A
ASV1640	0	1	0	0	0	0	3	1	0	5	4	3	0	6	0	7	0	0	2	4	2	0	0	1	3	0	0	2	0	6	0	5	6	0	0	0	1	0	Bacteria	Firmicutes	Negativicutes	Selenomonadales	Veillonellaceae	Veillonella	#N/A
ASV1641	0	0	1	0	0	4	3	2	3	2	3	8	0	0	0	3	1	0	1	0	4	0	0	1	0	0	0	0	2	5	4	4	0	0	0	3	8	0	Bacteria	Firmicutes	Bacilli	Bacillales	Family_XI	Gemella	#N/A
ASV1642	6	0	0	0	0	2	0	0	0	0	1	1	0	0	0	13	0	0	0	0	0	0	0	4	7	1	0	5	0	0	17	0	0	0	0	0	5	0	Bacteria	Proteobacteria	Gammaproteobacteria	Betaproteobacteriales	Burkholderiaceae	Lautropia	#N/A
ASV1643	2	0	2	0	0	0	22	5	0	0	1	0	0	1	0	1	0	2	0	3	0	0	8	0	0	0	0	0	3	0	0	0	0	0	11	0	0	1	Bacteria	Bacteroidetes	Bacteroidia	Bacteroidales	Prevotellaceae	Prevotella	#N/A
ASV1644	9	0	0	4	1	0	4	1	3	0	1	1	1	4	0	0	0	0	0	1	0	3	0	0	0	3	0	0	0	5	0	4	1	0	5	0	9	2	Bacteria	Firmicutes	Bacilli	Lactobacillales	Streptococcaceae	Streptococcus	#N/A
ASV1645	0	0	3	3	0	0	5	0	0	0	1	7	0	3	0	0	0	1	0	1	0	0	0	4	1	1	11	3	2	3	0	4	0	9	0	0	0	0	Bacteria	Firmicutes	Clostridia	Clostridiales	Lachnospiraceae	Stomatobaculum	#N/A
ASV1646	0	0	0	0	0	0	0	2	0	0	0	24	0	0	0	0	16	0	0	0	0	0	0	5	5	0	2	0	0	0	0	0	0	0	8	0	0	0	Bacteria	Patescibacteria	Gracilibacteria	Absconditabacteriales_(SR1)	#N/A	#N/A	#N/A
ASV1647	0	0	0	4	0	0	4	3	11	5	0	15	0	0	0	0	0	0	0	0	0	0	5	0	0	0	0	0	0	6	0	3	6	0	0	0	0	0	Bacteria	Firmicutes	Clostridia	Clostridiales	Family_XI	Parvimonas	#N/A
ASV1648	0	0	1	1	0	0	0	0	0	1	0	11	0	1	0	7	4	8	0	0	2	4	1	3	1	0	0	5	0	1	1	2	4	0	0	4	0	0	Bacteria	Firmicutes	Negativicutes	Selenomonadales	Veillonellaceae	Veillonella	#N/A
ASV1649	3	2	0	0	0	3	0	0	0	0	0	5	5	3	0	1	0	0	0	0	0	0	0	4	11	2	0	4	0	0	12	0	0	0	0	4	3	0	Bacteria	Firmicutes	Bacilli	Lactobacillales	Streptococcaceae	Streptococcus	#N/A
ASV1650	3	0	0	3	3	0	6	0	0	3	0	4	0	1	0	12	6	1	8	2	0	0	0	0	0	0	1	7	0	1	0	0	0	1	0	0	0	0	Bacteria	Fusobacteria	Fusobacteriia	Fusobacteriales	Leptotrichiaceae	Leptotrichia	#N/A
ASV1651	0	0	0	1	0	0	0	0	0	0	0	3	0	4	0	0	0	0	0	5	0	4	21	2	0	6	0	0	0	0	0	11	0	0	0	0	0	5	Bacteria	Bacteroidetes	Bacteroidia	Bacteroidales	Porphyromonadaceae	Porphyromonas	#N/A
ASV1652	0	3	0	0	0	0	0	0	0	0	0	0	2	0	0	0	0	0	0	0	0	11	8	0	0	23	0	0	0	0	13	0	0	0	0	0	2	0	Bacteria	Fusobacteria	Fusobacteriia	Fusobacteriales	Leptotrichiaceae	Leptotrichia	#N/A
ASV1653	0	0	0	0	0	0	6	0	0	0	0	0	0	11	0	0	0	7	3	0	0	0	2	0	0	0	0	5	1	0	5	0	0	0	15	0	0	7	Bacteria	Firmicutes	Negativicutes	Selenomonadales	Veillonellaceae	Megasphaera	#N/A
ASV1654	1	0	0	0	0	3	4	0	0	0	0	0	0	2	0	0	4	0	0	3	3	0	0	0	0	0	4	3	5	0	0	0	0	6	16	6	0	2	Bacteria	Bacteroidetes	Bacteroidia	Bacteroidales	Prevotellaceae	Prevotella_7	#N/A
ASV1655	0	0	0	0	0	0	3	0	0	0	0	0	0	7	0	1	0	0	0	0	0	0	0	1	1	0	2	4	0	36	0	1	0	0	3	0	3	0	Bacteria	Actinobacteria	Actinobacteria	Micrococcales	Micrococcaceae	Rothia	#N/A
ASV1656	0	0	0	0	0	0	0	0	0	0	0	0	0	0	0	0	15	0	2	18	0	2	0	9	0	0	5	7	0	0	1	0	0	0	0	0	0	3	Bacteria	Bacteroidetes	Bacteroidia	Bacteroidales	Prevotellaceae	Prevotella	#N/A
ASV1657	0	0	0	0	0	0	0	0	0	0	0	0	0	0	0	0	0	0	0	0	0	0	0	0	0	0	0	0	0	0	62	0	0	0	0	0	0	0	Bacteria	Firmicutes	Negativicutes	Selenomonadales	Veillonellaceae	Veillonella	#N/A
ASV1658	0	0	0	0	0	0	0	0	0	0	0	0	0	0	0	0	0	7	0	0	0	0	0	0	0	39	0	0	0	0	16	0	0	0	0	0	0	0	Bacteria	Actinobacteria	Actinobacteria	Actinomycetales	Actinomycetaceae	F0332	#N/A
ASV1659	0	0	0	0	0	0	0	0	0	0	0	0	0	0	0	0	62	0	0	0	0	0	0	0	0	0	0	0	0	0	0	0	0	0	0	0	0	0	Bacteria	Epsilonbacteraeota	Campylobacteria	Campylobacterales	Campylobacteraceae	Campylobacter	#N/A
ASV1660	0	0	0	0	0	0	4	1	0	0	2	0	0	0	12	0	0	0	1	0	0	0	1	0	0	18	0	1	0	3	0	3	0	0	2	13	0	0	Bacteria	Proteobacteria	Gammaproteobacteria	Pasteurellales	Pasteurellaceae	Haemophilus	#N/A
ASV1661	0	0	0	0	4	0	0	6	0	0	0	0	0	8	8	0	9	4	6	0	0	0	0	0	0	0	0	8	0	0	0	0	0	0	7	1	0	0	Bacteria	Firmicutes	Clostridia	Clostridiales	Lachnospiraceae	Oribacterium	#N/A
ASV1662	0	1	0	0	2	1	0	0	0	0	0	0	0	2	2	0	0	1	2	0	0	0	1	0	0	0	3	16	1	6	18	0	0	0	2	2	0	1	Bacteria	Firmicutes	Bacilli	Lactobacillales	Streptococcaceae	Streptococcus	#N/A
ASV1663	1	0	0	0	0	1	0	2	1	0	5	0	0	0	0	3	0	0	0	0	11	0	7	3	0	0	0	0	0	0	17	7	3	0	0	0	0	0	Bacteria	Actinobacteria	Actinobacteria	Micrococcales	Micrococcaceae	Rothia	#N/A
ASV1664	1	0	2	0	0	0	0	6	0	1	5	3	0	0	0	2	0	0	0	0	1	6	1	0	0	0	0	0	0	2	0	10	21	0	0	0	0	0	Bacteria	Bacteroidetes	Bacteroidia	Bacteroidales	Prevotellaceae	Prevotella	#N/A
ASV1665	0	0	0	1	0	0	1	7	0	2	4	2	0	6	0	4	0	0	2	10	2	0	0	1	3	0	0	1	0	4	0	6	4	0	0	0	1	0	Bacteria	Firmicutes	Negativicutes	Selenomonadales	Veillonellaceae	Veillonella	#N/A
ASV1666	2	0	0	1	0	0	8	0	0	2	3	5	0	0	0	2	0	3	0	3	0	0	8	0	4	0	3	5	0	0	0	0	0	12	0	0	0	0	Bacteria	Fusobacteria	Fusobacteriia	Fusobacteriales	Leptotrichiaceae	Leptotrichia	#N/A
ASV1667	7	0	1	0	0	1	1	0	0	0	3	6	3	3	0	5	3	1	1	1	0	0	0	2	1	2	2	0	0	0	5	0	0	0	0	4	6	3	Bacteria	Firmicutes	Bacilli	Lactobacillales	Streptococcaceae	Streptococcus	#N/A
ASV1668	0	0	0	0	0	2	0	0	2	0	3	4	0	0	0	0	0	0	0	1	4	1	5	0	1	0	0	2	0	2	6	6	2	4	0	0	16	0	Bacteria	Firmicutes	Bacilli	Bacillales	Family_XI	Gemella	#N/A
ASV1669	2	0	3	4	0	0	0	0	8	12	0	17	0	7	0	0	0	0	0	0	0	1	0	0	0	0	0	0	0	0	0	0	0	0	5	0	2	0	Bacteria	Actinobacteria	Actinobacteria	Micrococcales	Micrococcaceae	Rothia	#N/A
ASV1670	0	0	0	0	0	0	0	0	0	0	0	15	0	0	0	0	0	15	0	0	6	0	0	0	5	0	0	0	0	0	0	0	0	0	0	0	20	0	Bacteria	Bacteroidetes	Bacteroidia	Bacteroidales	Tannerellaceae	Tannerella	#N/A
ASV1671	0	6	1	0	0	0	0	7	1	0	0	10	0	7	0	1	2	0	0	0	0	0	4	0	0	0	7	0	0	0	0	1	6	7	0	0	0	1	Bacteria	Firmicutes	Clostridia	Clostridiales	Lachnospiraceae	Stomatobaculum	#N/A
ASV1672	3	0	5	0	0	0	1	0	0	0	0	7	0	0	0	0	1	0	14	11	0	0	0	0	7	0	2	0	0	5	0	0	0	0	0	0	0	5	Bacteria	Firmicutes	Clostridia	Clostridiales	Lachnospiraceae	Lachnoanaerobaculum	#N/A
ASV1673	18	0	0	0	0	2	1	0	3	0	0	6	0	0	0	0	4	0	0	0	0	2	0	3	0	0	0	0	2	0	0	16	0	0	0	0	0	4	Bacteria	Bacteroidetes	Bacteroidia	Bacteroidales	Prevotellaceae	Prevotella	#N/A
ASV1674	0	0	0	5	0	0	5	0	0	0	0	3	0	0	0	0	0	0	0	0	0	0	0	0	15	0	0	0	0	0	33	0	0	0	0	0	0	0	Bacteria	Bacteroidetes	Bacteroidia	Bacteroidales	Porphyromonadaceae	Porphyromonas	#N/A
ASV1675	0	0	0	1	1	0	0	0	0	2	0	2	0	5	0	0	2	0	0	6	0	0	17	2	0	1	0	0	0	0	0	18	0	0	0	0	2	2	Bacteria	Bacteroidetes	Bacteroidia	Bacteroidales	Porphyromonadaceae	Porphyromonas	#N/A
ASV1676	0	0	0	0	0	0	0	8	0	0	0	1	0	4	0	5	3	0	0	0	0	0	0	2	15	0	0	0	0	11	9	3	0	0	0	0	0	0	Bacteria	Bacteroidetes	Bacteroidia	Flavobacteriales	Flavobacteriaceae	Capnocytophaga	#N/A
ASV1677	0	0	0	0	0	0	0	0	0	0	0	1	0	0	0	0	0	16	0	0	0	0	0	0	0	0	0	21	6	0	0	0	0	1	10	0	0	6	Bacteria	Bacteroidetes	Bacteroidia	Bacteroidales	Prevotellaceae	Prevotella_7	#N/A
ASV1678	7	0	12	3	0	0	0	1	0	0	0	0	0	0	0	0	0	0	0	0	0	13	3	0	3	0	0	0	0	2	9	3	0	2	3	0	0	0	Bacteria	Proteobacteria	Gammaproteobacteria	Pasteurellales	Pasteurellaceae	Haemophilus	#N/A
ASV1679	0	0	0	0	0	0	0	0	0	35	0	0	0	24	0	0	0	0	0	0	0	0	0	2	0	0	0	0	0	0	0	0	0	0	0	0	0	0	Bacteria	Firmicutes	Bacilli	Lactobacillales	Streptococcaceae	Streptococcus	#N/A
ASV1680	4	5	0	0	4	0	0	0	0	0	0	0	1	0	0	0	0	0	0	2	6	0	0	0	0	0	0	5	3	1	5	9	0	0	6	1	9	0	Bacteria	Proteobacteria	Gammaproteobacteria	Pasteurellales	Pasteurellaceae	Haemophilus	#N/A
ASV1681	0	4	0	0	0	0	2	0	0	0	0	0	0	4	0	0	1	9	4	0	0	0	13	1	0	0	2	0	3	0	0	7	0	3	0	0	0	8	Bacteria	Bacteroidetes	Bacteroidia	Bacteroidales	Prevotellaceae	Prevotella_7	#N/A
ASV1682	1	0	0	3	0	1	1	0	0	0	0	0	4	0	0	5	17	0	0	0	0	0	0	2	0	2	4	0	5	13	0	0	2	0	0	0	1	0	Bacteria	Proteobacteria	Gammaproteobacteria	Pasteurellales	Pasteurellaceae	Haemophilus	#N/A
ASV1683	0	0	0	2	4	8	3	0	5	0	0	0	0	5	0	0	4	0	0	6	0	0	5	0	0	0	7	11	0	0	0	0	0	0	0	1	0	0	Bacteria	Patescibacteria	Saccharimonadia	Saccharimonadales	Saccharimonadaceae	Candidatus_Saccharimonas	#N/A
ASV1684	0	0	9	0	4	4	0	0	10	0	0	0	0	0	0	0	2	4	0	0	0	0	0	0	0	0	0	4	0	1	0	0	0	0	0	21	0	2	Bacteria	Actinobacteria	Actinobacteria	Micrococcales	Micrococcaceae	Rothia	mucilaginosa
ASV1685	0	0	0	0	0	0	3	0	2	0	0	0	0	0	0	5	2	0	6	0	0	0	0	0	16	0	2	0	0	13	0	12	0	0	0	0	0	0	Bacteria	Bacteroidetes	Bacteroidia	Bacteroidales	Prevotellaceae	Prevotella_7	#N/A
ASV1686	0	0	0	0	8	0	0	0	0	0	0	0	0	0	0	16	0	0	0	0	0	0	0	0	0	35	2	0	0	0	0	0	0	0	0	0	0	0	Bacteria	Patescibacteria	Saccharimonadia	Saccharimonadales	Saccharimonadaceae	#N/A	#N/A
ASV1687	0	0	0	0	2	0	5	0	0	0	0	0	0	4	0	0	2	12	2	0	0	1	11	0	0	0	2	0	8	0	0	0	0	6	0	1	0	5	Bacteria	Bacteroidetes	Bacteroidia	Bacteroidales	Prevotellaceae	Prevotella_7	#N/A
ASV1688	0	0	0	0	0	0	2	0	0	0	0	0	0	0	0	9	0	0	0	1	1	2	0	0	16	0	0	5	0	18	0	1	0	4	0	0	2	0	Bacteria	Bacteroidetes	Bacteroidia	Bacteroidales	Prevotellaceae	Prevotella	#N/A
ASV1689	0	0	0	0	0	0	0	0	0	0	0	0	0	0	0	30	8	0	0	0	9	0	0	8	0	0	0	0	0	1	0	5	0	0	0	0	0	0	Bacteria	Proteobacteria	Gammaproteobacteria	Pasteurellales	Pasteurellaceae	Haemophilus	#N/A
ASV1690	0	0	0	0	0	0	0	0	0	0	0	0	0	0	0	0	14	0	0	17	0	8	0	5	0	0	5	6	0	0	3	0	0	0	0	0	0	3	Bacteria	Bacteroidetes	Bacteroidia	Bacteroidales	Prevotellaceae	Prevotella	#N/A
ASV1691	0	0	0	0	0	0	0	0	0	0	0	1	0	0	14	4	1	0	0	0	0	0	0	0	0	0	17	6	0	7	0	0	0	0	6	0	0	4	Bacteria	Actinobacteria	Actinobacteria	Actinomycetales	Actinomycetaceae	Actinomyces	#N/A
ASV1692	5	0	0	0	0	0	6	3	0	0	1	0	0	0	8	0	0	7	5	6	0	0	0	6	0	0	2	1	0	0	5	0	0	1	4	0	0	0	Bacteria	Firmicutes	Erysipelotrichia	Erysipelotrichales	Erysipelotrichaceae	Solobacterium	#N/A
ASV1693	0	0	0	0	0	0	12	5	0	0	0	3	0	0	7	0	0	17	0	0	0	0	0	0	0	0	6	3	0	0	0	0	0	0	0	7	0	0	Bacteria	Actinobacteria	Actinobacteria	Actinomycetales	Actinomycetaceae	Actinomyces	#N/A
ASV1694	0	0	0	0	0	0	7	0	0	0	0	0	0	0	3	0	0	26	0	0	0	0	0	0	0	0	8	2	2	0	0	0	0	4	0	8	0	0	Bacteria	Actinobacteria	Actinobacteria	Actinomycetales	Actinomycetaceae	Actinomyces	#N/A
ASV1695	15	0	1	8	0	0	0	2	0	0	0	0	2	0	1	3	6	0	0	0	0	1	0	0	0	0	0	0	2	0	0	0	12	0	1	0	6	0	Bacteria	Firmicutes	Negativicutes	Selenomonadales	Veillonellaceae	Veillonella	#N/A
ASV1696	0	0	0	0	8	2	0	0	0	0	2	3	0	3	1	11	0	2	0	1	2	1	0	1	0	0	0	0	1	0	7	10	0	0	0	5	0	0	Bacteria	Actinobacteria	Actinobacteria	Actinomycetales	Actinomycetaceae	Actinomyces	#N/A
ASV1697	0	1	0	0	4	0	0	1	0	2	1	0	0	0	1	0	0	0	4	3	0	1	2	0	0	0	1	8	0	7	19	0	0	0	2	1	0	2	Bacteria	Firmicutes	Bacilli	Lactobacillales	Streptococcaceae	Streptococcus	#N/A
ASV1698	0	1	0	1	0	0	3	3	0	5	3	2	0	1	0	6	0	0	1	6	3	0	1	3	2	0	0	5	0	3	0	8	2	0	1	0	0	0	Bacteria	Firmicutes	Negativicutes	Selenomonadales	Veillonellaceae	Veillonella	#N/A
ASV1699	0	0	0	0	2	0	5	6	0	0	3	2	0	0	0	0	5	4	0	4	0	1	0	4	0	3	2	3	0	0	1	1	0	1	10	3	0	0	Bacteria	Bacteroidetes	Bacteroidia	Bacteroidales	Prevotellaceae	Prevotella_6	#N/A
ASV1700	6	0	1	0	0	5	0	0	0	0	1	4	7	3	0	2	0	2	0	3	0	0	0	3	4	3	1	1	0	0	0	0	0	4	2	5	1	2	Bacteria	Firmicutes	Bacilli	Lactobacillales	Streptococcaceae	Streptococcus	#N/A
ASV1701	0	0	0	0	0	0	0	0	0	0	1	0	0	0	0	0	0	0	0	3	0	0	0	3	0	0	0	0	0	0	0	0	0	0	49	4	0	0	Bacteria	Actinobacteria	Actinobacteria	Actinomycetales	Actinomycetaceae	Actinomyces	#N/A
ASV1702	0	0	0	0	8	0	1	0	0	0	0	8	0	0	0	9	0	3	1	1	0	0	5	0	5	8	0	3	0	0	0	0	0	7	0	1	0	0	Bacteria	Actinobacteria	Actinobacteria	Micrococcales	Micrococcaceae	Rothia	#N/A
ASV1703	0	0	0	5	0	0	0	0	0	0	0	5	0	0	0	7	4	9	0	0	0	0	9	8	3	0	0	1	1	1	0	0	4	0	0	2	1	0	Bacteria	Firmicutes	Negativicutes	Selenomonadales	Veillonellaceae	Veillonella	#N/A
ASV1704	15	0	0	0	0	0	0	0	0	2	0	4	0	6	0	1	9	0	0	0	0	6	3	0	5	0	0	2	0	3	0	0	0	0	2	0	2	0	Bacteria	Firmicutes	Clostridia	Clostridiales	Ruminococcaceae	Ruminococcaceae_UCG-014	#N/A
ASV1705	4	0	0	1	0	0	3	3	0	0	0	0	0	0	0	0	8	2	3	4	4	0	5	1	2	0	2	1	4	0	3	0	0	1	7	0	0	2	Bacteria	Bacteroidetes	Bacteroidia	Bacteroidales	Prevotellaceae	Prevotella_6	#N/A
ASV1706	3	0	0	2	0	0	0	2	0	1	0	0	2	0	0	1	3	0	0	2	0	4	0	0	0	0	0	0	0	4	0	10	26	0	0	0	0	0	Bacteria	Bacteroidetes	Bacteroidia	Bacteroidales	Prevotellaceae	Prevotella	#N/A
ASV1707	0	3	0	0	0	0	4	2	0	0	0	0	0	7	0	18	7	0	0	0	0	0	0	1	14	0	0	2	0	1	0	0	0	0	0	0	0	1	Bacteria	Proteobacteria	Gammaproteobacteria	Pasteurellales	Pasteurellaceae	Haemophilus	#N/A
ASV1708	0	0	0	0	0	2	0	1	2	3	0	0	0	0	0	1	4	0	0	0	1	4	0	4	0	0	0	0	0	6	0	11	19	0	2	0	0	0	Bacteria	Bacteroidetes	Bacteroidia	Bacteroidales	Prevotellaceae	Prevotella	#N/A
ASV1709	0	1	1	7	0	1	2	1	6	0	0	0	0	0	0	1	1	2	0	0	0	8	2	14	1	0	0	2	0	0	0	5	0	3	0	0	2	0	Bacteria	Bacteroidetes	Bacteroidia	Bacteroidales	Porphyromonadaceae	Porphyromonas	#N/A
ASV1710	8	0	10	1	0	0	0	0	0	3	0	0	0	0	0	0	0	0	0	0	0	13	2	1	1	0	0	1	0	1	7	9	0	1	2	0	0	0	Bacteria	Proteobacteria	Gammaproteobacteria	Pasteurellales	Pasteurellaceae	Haemophilus	#N/A
ASV1711	0	0	0	2	0	0	5	0	3	3	0	0	0	0	0	10	0	0	8	0	0	0	0	1	10	0	0	0	0	18	0	0	0	0	0	0	0	0	Bacteria	Bacteroidetes	Bacteroidia	Bacteroidales	Prevotellaceae	Prevotella_7	#N/A
ASV1712	0	0	0	2	0	4	3	0	0	2	0	0	0	1	0	0	8	3	1	2	0	8	0	0	0	0	7	0	0	0	0	0	0	0	15	4	0	0	Bacteria	Bacteroidetes	Bacteroidia	Bacteroidales	Prevotellaceae	Prevotella	#N/A
ASV1713	2	3	0	0	4	0	0	0	0	0	0	0	3	0	0	0	1	0	1	3	4	0	0	0	0	0	0	8	5	0	4	1	3	0	2	0	16	0	Bacteria	Proteobacteria	Gammaproteobacteria	Pasteurellales	Pasteurellaceae	Haemophilus	#N/A
ASV1714	0	0	6	0	7	4	0	0	16	0	0	0	0	0	0	0	2	12	0	0	0	0	0	0	0	0	6	1	0	2	0	0	0	0	0	4	0	0	Bacteria	Actinobacteria	Actinobacteria	Micrococcales	Micrococcaceae	Rothia	#N/A
ASV1715	0	0	0	0	0	3	4	0	1	0	0	0	0	0	0	0	4	0	0	3	2	0	0	0	0	0	2	1	8	2	0	0	0	0	18	7	0	5	Bacteria	Bacteroidetes	Bacteroidia	Bacteroidales	Prevotellaceae	Prevotella_7	#N/A
ASV1716	0	0	0	0	5	0	9	0	0	0	0	0	0	6	0	0	5	0	0	0	0	0	3	0	0	0	4	0	16	0	0	0	0	0	7	0	0	5	Bacteria	Firmicutes	Clostridia	Clostridiales	Lachnospiraceae	Johnsonella	#N/A
ASV1717	0	0	0	0	5	0	0	0	0	0	0	0	0	0	0	0	2	5	0	11	0	0	0	0	0	0	0	0	3	0	0	0	0	0	0	7	0	27	Bacteria	Firmicutes	Negativicutes	Selenomonadales	Veillonellaceae	Veillonella	#N/A
ASV1718	0	0	0	0	0	10	14	0	0	0	0	0	0	5	0	0	2	9	0	0	0	0	0	1	0	0	0	2	1	0	0	0	0	0	10	0	0	6	Bacteria	Firmicutes	Negativicutes	Selenomonadales	Veillonellaceae	Megasphaera	#N/A
ASV1719	3	0	0	0	0	5	10	0	0	0	0	0	0	4	0	0	0	0	0	2	3	0	0	0	0	0	1	2	5	1	0	0	0	1	15	7	0	1	Bacteria	Bacteroidetes	Bacteroidia	Bacteroidales	Prevotellaceae	Prevotella_7	jejuni/melaninogenica
ASV1720	0	0	0	0	0	0	0	0	0	0	0	0	0	0	0	0	0	0	0	0	0	0	0	0	60	0	0	0	0	0	0	0	0	0	0	0	0	0	Bacteria	Proteobacteria	Gammaproteobacteria	Betaproteobacteriales	Neisseriaceae	Neisseria	#N/A
ASV1721	0	0	0	0	0	0	0	0	0	0	0	0	0	0	0	0	0	0	0	0	0	0	0	0	0	0	0	0	0	0	0	0	0	0	60	0	0	0	Bacteria	Firmicutes	Negativicutes	Selenomonadales	Veillonellaceae	Selenomonas	#N/A
ASV1722	0	0	0	0	0	0	0	0	0	0	0	0	0	0	0	0	0	0	0	0	0	0	0	0	0	0	0	0	0	0	60	0	0	0	0	0	0	0	Bacteria	Bacteroidetes	Bacteroidia	Flavobacteriales	Weeksellaceae	Bergeyella	#N/A
ASV1723	0	0	0	0	0	0	0	0	0	0	0	0	0	0	0	0	0	0	0	0	0	0	0	0	0	0	0	0	0	0	0	0	0	0	0	0	60	0	Bacteria	Patescibacteria	Saccharimonadia	Saccharimonadales	#N/A	#N/A	#N/A
ASV1724	0	0	0	6	4	0	2	0	0	0	0	0	0	4	2	0	0	0	0	0	8	0	0	0	0	0	0	10	0	1	0	0	0	0	11	2	0	9	Bacteria	Firmicutes	Negativicutes	Selenomonadales	Veillonellaceae	Selenomonas_3	#N/A
ASV1725	0	1	0	0	13	0	0	0	0	0	28	0	0	0	2	0	0	0	0	0	0	0	0	0	0	0	0	4	0	0	1	0	0	0	0	6	4	0	Bacteria	Firmicutes	Bacilli	Lactobacillales	Streptococcaceae	Streptococcus	#N/A
ASV1726	0	0	5	0	0	0	0	0	0	0	16	0	12	6	0	0	3	0	0	0	0	0	0	2	0	0	4	0	2	3	0	0	0	0	2	0	0	4	Bacteria	Patescibacteria	Saccharimonadia	Saccharimonadales	#N/A	#N/A	#N/A
ASV1727	0	0	14	0	0	0	0	0	0	0	8	0	0	1	0	0	8	2	2	0	0	0	0	0	3	0	0	0	0	2	0	2	0	0	11	0	0	6	Bacteria	Patescibacteria	Saccharimonadia	Saccharimonadales	#N/A	#N/A	#N/A
ASV1728	0	0	0	0	0	0	1	0	0	0	3	0	0	3	0	0	1	16	0	4	0	0	6	1	1	0	0	0	0	0	0	0	0	0	9	5	3	6	Bacteria	Bacteroidetes	Bacteroidia	Bacteroidales	Prevotellaceae	Prevotella_7	#N/A
ASV1729	0	0	0	0	0	0	0	0	0	0	3	0	0	2	0	0	5	13	0	5	2	0	0	0	0	0	2	5	0	1	3	0	0	0	14	0	0	4	Bacteria	Firmicutes	Negativicutes	Selenomonadales	Veillonellaceae	Megasphaera	#N/A
ASV1730	4	0	1	0	0	3	0	0	0	0	1	2	0	6	0	8	2	0	0	5	0	0	0	0	4	5	0	0	0	0	15	0	0	0	0	0	3	0	Bacteria	Proteobacteria	Gammaproteobacteria	Betaproteobacteriales	Burkholderiaceae	Lautropia	#N/A
ASV1731	0	0	0	0	0	0	0	5	0	0	0	16	0	0	0	0	4	0	0	0	0	0	0	2	6	0	0	0	0	7	0	0	0	0	5	0	14	0	Bacteria	Patescibacteria	Gracilibacteria	Absconditabacteriales_(SR1)	#N/A	#N/A	#N/A
ASV1732	0	0	0	0	0	0	0	2	0	0	0	12	0	0	0	0	0	0	0	0	0	7	0	8	0	0	0	0	0	17	5	8	0	0	0	0	0	0	Bacteria	Bacteroidetes	Bacteroidia	Flavobacteriales	Flavobacteriaceae	Capnocytophaga	#N/A
ASV1733	4	0	0	0	0	0	0	0	0	0	0	6	0	0	0	0	0	0	0	0	0	0	0	0	12	0	0	8	0	3	12	6	0	0	8	0	0	0	Bacteria	Bacteroidetes	Bacteroidia	Flavobacteriales	Flavobacteriaceae	Capnocytophaga	#N/A
ASV1734	11	0	0	0	0	0	0	0	0	3	0	5	0	3	0	4	10	0	0	0	0	0	10	0	2	0	0	1	0	0	0	8	0	0	1	0	0	1	Bacteria	Firmicutes	Clostridia	Clostridiales	Ruminococcaceae	Ruminococcaceae_UCG-014	#N/A
ASV1735	0	0	0	0	0	0	0	0	0	0	0	1	0	0	0	0	0	15	0	0	0	0	0	0	0	0	0	24	8	0	0	1	0	0	4	0	0	6	Bacteria	Bacteroidetes	Bacteroidia	Bacteroidales	Prevotellaceae	Prevotella_7	#N/A
ASV1736	1	1	0	0	1	0	8	0	0	3	0	1	0	0	0	2	0	1	0	6	0	0	3	0	1	0	5	15	0	0	0	0	0	11	0	0	0	0	Bacteria	Fusobacteria	Fusobacteriia	Fusobacteriales	Leptotrichiaceae	Leptotrichia	#N/A
ASV1737	6	0	1	0	0	0	5	3	7	1	0	0	0	1	0	1	0	0	2	0	0	0	0	2	6	4	1	0	0	0	0	12	0	2	2	0	3	0	Bacteria	Bacteroidetes	Bacteroidia	Bacteroidales	Porphyromonadaceae	Porphyromonas	#N/A
ASV1738	1	0	0	1	0	1	3	0	0	0	0	0	6	0	0	5	14	0	0	0	0	0	1	1	0	3	2	1	5	9	0	1	3	0	1	0	1	0	Bacteria	Proteobacteria	Gammaproteobacteria	Pasteurellales	Pasteurellaceae	Haemophilus	#N/A
ASV1739	0	0	0	1	0	0	0	0	1	0	0	0	8	0	0	7	12	0	0	0	0	0	0	4	0	4	0	1	0	5	0	5	6	0	1	0	4	0	Bacteria	Proteobacteria	Gammaproteobacteria	Pasteurellales	Pasteurellaceae	Haemophilus	#N/A
ASV1740	0	0	0	0	7	2	1	0	0	0	0	0	0	0	0	13	0	1	0	0	8	2	0	1	0	0	0	1	0	0	12	4	0	0	0	7	0	0	Bacteria	Actinobacteria	Actinobacteria	Actinomycetales	Actinomycetaceae	Actinomyces	#N/A
ASV1741	0	0	0	0	1	2	0	0	0	0	0	0	0	0	0	0	0	0	0	0	0	0	4	0	0	0	6	0	0	11	0	0	0	8	23	0	0	4	Bacteria	Firmicutes	Clostridia	Clostridiales	Lachnospiraceae	Johnsonella	#N/A
ASV1742	1	0	0	0	0	4	10	0	0	0	0	0	0	5	0	0	1	0	0	0	2	0	0	0	0	0	3	2	6	0	0	0	0	3	13	8	0	1	Bacteria	Bacteroidetes	Bacteroidia	Bacteroidales	Prevotellaceae	Prevotella_7	#N/A
ASV1743	0	0	0	0	0	0	4	0	0	0	0	0	0	6	0	0	1	7	0	5	6	0	0	0	0	0	0	3	6	0	4	0	0	0	6	9	0	2	Bacteria	Firmicutes	Negativicutes	Selenomonadales	Veillonellaceae	Megasphaera	micronuciformis
ASV1744	5	0	0	0	0	0	0	0	0	0	0	0	0	20	0	0	0	0	0	0	0	0	0	0	0	0	0	0	0	0	0	34	0	0	0	0	0	0	Bacteria	Proteobacteria	Gammaproteobacteria	Pasteurellales	Pasteurellaceae	Haemophilus	#N/A
ASV1745	0	0	0	0	0	0	0	0	0	0	0	0	0	0	0	0	0	0	0	0	0	0	0	0	59	0	0	0	0	0	0	0	0	0	0	0	0	0	Bacteria	Proteobacteria	Gammaproteobacteria	Betaproteobacteriales	Neisseriaceae	Neisseria	#N/A
ASV1746	0	0	0	0	0	0	0	0	0	0	0	0	0	0	0	0	59	0	0	0	0	0	0	0	0	0	0	0	0	0	0	0	0	0	0	0	0	0	Bacteria	Fusobacteria	Fusobacteriia	Fusobacteriales	Fusobacteriaceae	Fusobacterium	#N/A
ASV1747	0	0	0	0	0	0	0	16	0	0	0	0	0	5	15	0	5	0	0	0	0	0	0	0	0	0	5	4	0	2	3	0	0	0	3	0	0	0	Bacteria	Firmicutes	Negativicutes	Selenomonadales	Veillonellaceae	Megasphaera	#N/A
ASV1748	0	0	0	0	2	0	7	0	0	0	0	0	0	0	10	0	0	13	1	0	0	0	0	0	0	0	7	5	3	0	0	0	0	3	0	5	0	2	Bacteria	Actinobacteria	Actinobacteria	Actinomycetales	Actinomycetaceae	Actinomyces	odontolyticus
ASV1749	0	0	0	6	0	0	8	8	0	0	0	0	0	0	7	0	0	0	0	0	0	5	2	0	6	0	5	1	0	0	0	10	0	0	0	0	0	0	Bacteria	Fusobacteria	Fusobacteriia	Fusobacteriales	Leptotrichiaceae	Leptotrichia	#N/A
ASV1750	0	0	0	0	0	0	0	0	0	0	0	0	0	3	7	7	0	0	2	0	0	0	0	0	0	0	14	8	0	9	0	0	0	0	0	0	2	6	Bacteria	Actinobacteria	Actinobacteria	Actinomycetales	Actinomycetaceae	Actinomyces	#N/A
ASV1751	0	5	0	0	10	0	0	0	0	0	22	0	0	0	6	0	0	3	0	0	0	0	0	0	0	0	0	5	0	0	3	0	0	0	0	3	1	0	Bacteria	Firmicutes	Bacilli	Lactobacillales	Streptococcaceae	Streptococcus	#N/A
ASV1752	0	1	0	0	14	0	0	0	0	0	25	0	0	0	5	0	0	0	0	0	0	0	0	0	0	0	0	3	0	0	2	0	0	0	0	6	2	0	Bacteria	Firmicutes	Bacilli	Lactobacillales	Streptococcaceae	Streptococcus	#N/A
ASV1753	0	3	0	0	0	3	5	2	1	0	0	1	0	2	4	3	0	4	5	0	0	0	0	0	0	0	0	2	0	2	0	1	0	1	11	8	0	0	Bacteria	Firmicutes	Negativicutes	Selenomonadales	Veillonellaceae	Veillonella	#N/A
ASV1754	3	0	0	2	0	0	3	1	0	2	0	3	0	0	2	3	3	0	0	9	8	3	0	4	0	0	0	0	0	1	3	4	2	0	0	0	2	0	Bacteria	Firmicutes	Negativicutes	Selenomonadales	Veillonellaceae	Veillonella	#N/A
ASV1755	7	0	0	0	0	0	2	2	0	5	0	5	0	0	2	4	3	0	0	3	4	4	0	0	2	0	0	1	0	0	0	9	0	0	0	0	5	0	Bacteria	Firmicutes	Negativicutes	Selenomonadales	Veillonellaceae	Veillonella	#N/A
ASV1756	0	0	5	0	0	0	5	0	0	0	15	0	0	0	0	2	4	0	0	0	0	4	0	0	0	0	6	0	0	3	0	0	0	0	10	0	0	4	Bacteria	Patescibacteria	Saccharimonadia	Saccharimonadales	#N/A	#N/A	#N/A
ASV1757	3	0	0	0	0	2	0	0	0	0	2	4	3	2	0	5	0	0	0	2	0	0	0	3	5	1	0	0	0	0	13	0	0	0	0	0	13	0	Bacteria	Firmicutes	Bacilli	Lactobacillales	Streptococcaceae	Streptococcus	#N/A
ASV1758	0	0	0	0	0	0	0	0	0	0	2	8	1	3	0	2	0	5	2	0	0	0	0	0	0	0	0	0	0	0	20	1	0	0	5	6	3	0	Bacteria	Actinobacteria	Actinobacteria	Micrococcales	Micrococcaceae	Rothia	#N/A
ASV1759	0	0	0	0	0	0	7	0	4	0	1	0	0	8	0	0	0	6	0	0	0	0	1	0	0	0	0	4	5	0	2	0	0	0	12	5	0	3	Bacteria	Firmicutes	Negativicutes	Selenomonadales	Veillonellaceae	Megasphaera	#N/A
ASV1760	34	0	0	0	0	0	0	0	0	7	1	0	0	0	0	0	0	0	0	0	0	0	0	0	0	0	0	1	0	6	0	0	0	0	0	0	0	9	Bacteria	Fusobacteria	Fusobacteriia	Fusobacteriales	Leptotrichiaceae	Leptotrichia	#N/A
ASV1761	0	0	0	0	0	0	0	5	1	2	0	7	0	0	0	0	17	0	0	2	0	0	0	3	0	0	3	0	0	0	0	17	0	0	1	0	0	0	Bacteria	Patescibacteria	Gracilibacteria	Absconditabacteriales_(SR1)	#N/A	#N/A	#N/A
ASV1762	2	0	5	0	1	1	0	0	0	0	0	5	0	4	0	4	0	0	0	0	0	0	0	0	4	0	0	1	2	0	28	0	0	0	0	0	1	0	Bacteria	Proteobacteria	Gammaproteobacteria	Betaproteobacteriales	Burkholderiaceae	Lautropia	#N/A
ASV1763	7	0	3	0	1	0	0	2	0	0	0	3	0	0	0	0	6	3	1	1	0	1	2	0	0	6	0	8	0	1	4	0	5	0	1	0	0	3	Bacteria	Firmicutes	Clostridia	Clostridiales	Lachnospiraceae	Oribacterium	sinus
ASV1764	3	0	0	0	0	0	0	0	0	0	0	3	0	0	0	0	0	0	0	0	0	0	2	0	7	0	0	0	0	0	19	7	0	0	17	0	0	0	Bacteria	Bacteroidetes	Bacteroidia	Flavobacteriales	Flavobacteriaceae	Capnocytophaga	#N/A
ASV1765	0	3	0	0	3	0	3	0	0	0	0	1	2	4	0	0	0	0	13	0	4	0	4	1	0	0	1	0	0	0	0	0	9	0	7	0	0	3	Bacteria	Actinobacteria	Actinobacteria	Actinomycetales	Actinomycetaceae	Actinomyces	#N/A
ASV1766	0	4	0	0	0	1	5	5	0	0	0	0	0	7	0	13	2	0	0	0	0	0	0	1	12	0	0	7	0	0	0	0	0	0	0	1	0	0	Bacteria	Proteobacteria	Gammaproteobacteria	Pasteurellales	Pasteurellaceae	Haemophilus	#N/A
ASV1767	3	0	0	0	0	0	0	4	1	1	0	0	0	0	0	3	1	0	0	0	2	2	0	0	0	0	0	0	0	4	0	19	18	0	0	0	0	0	Bacteria	Bacteroidetes	Bacteroidia	Bacteroidales	Prevotellaceae	Prevotella	#N/A
ASV1768	0	0	0	0	0	0	0	0	0	36	0	0	0	21	0	0	0	0	0	0	0	0	0	1	0	0	0	0	0	0	0	0	0	0	0	0	0	0	Bacteria	Firmicutes	Bacilli	Lactobacillales	Streptococcaceae	Streptococcus	#N/A
ASV1769	0	0	1	0	0	0	0	0	0	0	0	0	0	0	0	0	18	0	3	16	0	1	0	8	0	1	2	5	0	0	2	0	0	0	0	0	0	1	Bacteria	Bacteroidetes	Bacteroidia	Bacteroidales	Prevotellaceae	Prevotella	#N/A
ASV1770	0	0	0	0	0	0	3	0	2	0	0	0	0	2	0	0	0	0	0	0	0	0	0	2	3	0	0	5	0	38	0	0	0	0	0	0	3	0	Bacteria	Actinobacteria	Actinobacteria	Micrococcales	Micrococcaceae	Rothia	#N/A
ASV1771	0	0	0	0	2	2	2	0	0	0	0	0	0	0	0	1	3	4	2	3	4	4	0	0	0	0	6	0	0	0	2	0	0	0	19	1	3	0	Bacteria	Bacteroidetes	Bacteroidia	Bacteroidales	Prevotellaceae	Prevotella	#N/A
ASV1772	0	0	0	0	0	0	8	0	0	0	0	0	0	0	0	0	0	0	0	0	26	0	6	5	0	0	0	0	0	0	6	0	0	0	0	0	7	0	Bacteria	Bacteroidetes	Bacteroidia	Bacteroidales	Prevotellaceae	Prevotella	#N/A
ASV1773	0	0	0	0	0	0	2	0	0	0	0	0	0	6	0	0	0	17	0	0	0	3	6	0	0	0	3	1	5	0	0	0	0	4	0	0	1	10	Bacteria	Bacteroidetes	Bacteroidia	Bacteroidales	Prevotellaceae	Prevotella_7	#N/A
ASV1774	0	0	0	0	0	0	0	0	0	0	0	0	0	0	0	0	3	0	0	0	0	0	0	0	10	8	0	10	0	0	23	4	0	0	0	0	0	0	Bacteria	Proteobacteria	Gammaproteobacteria	Cardiobacteriales	Cardiobacteriaceae	Cardiobacterium	#N/A
ASV1775	0	0	0	0	0	0	0	0	0	0	0	0	0	0	0	0	0	0	0	12	0	0	0	0	0	0	0	37	0	0	0	0	0	9	0	0	0	0	Bacteria	Proteobacteria	Gammaproteobacteria	Betaproteobacteriales	Neisseriaceae	Kingella	#N/A
ASV1776	0	0	0	0	0	0	0	0	0	0	0	0	0	0	0	0	0	0	0	0	0	0	0	0	58	0	0	0	0	0	0	0	0	0	0	0	0	0	Bacteria	Proteobacteria	Gammaproteobacteria	Betaproteobacteriales	Neisseriaceae	Neisseria	#N/A
ASV1777	0	0	0	1	2	0	2	11	10	0	1	0	0	4	6	0	0	0	2	5	0	0	0	0	0	0	0	0	0	5	0	0	0	0	8	0	0	0	Bacteria	Firmicutes	Clostridia	Clostridiales	Family_XIII	#N/A	#N/A
ASV1778	0	0	0	4	0	0	0	0	0	0	0	0	0	10	2	0	0	0	0	0	3	0	0	10	9	0	0	0	19	0	0	0	0	0	0	0	0	0	Bacteria	Proteobacteria	Gammaproteobacteria	Pasteurellales	Pasteurellaceae	Haemophilus	#N/A
ASV1779	11	0	0	0	0	0	3	0	0	0	5	0	0	4	0	0	4	0	4	0	0	4	0	0	0	0	0	9	0	5	0	0	0	0	3	3	0	2	Bacteria	Patescibacteria	Saccharimonadia	Saccharimonadales	Saccharimonadaceae	Candidatus_Saccharimonas	#N/A
ASV1780	0	0	0	0	2	0	0	0	0	0	2	4	0	0	0	0	0	0	0	0	0	0	1	0	0	0	3	0	13	0	0	0	0	0	30	0	0	2	Bacteria	Firmicutes	Clostridia	Clostridiales	Lachnospiraceae	Johnsonella	#N/A
ASV1781	3	0	3	0	5	2	0	0	0	0	2	1	0	5	0	1	4	1	7	0	0	1	0	0	0	4	0	3	0	2	0	2	0	0	4	2	5	0	Bacteria	Firmicutes	Clostridia	Clostridiales	Lachnospiraceae	Oribacterium	#N/A
ASV1782	0	0	0	0	1	2	1	1	0	1	1	0	4	1	0	0	0	0	1	1	0	0	2	0	0	0	3	14	2	2	19	0	0	0	1	0	0	0	Bacteria	Firmicutes	Bacilli	Lactobacillales	Streptococcaceae	Streptococcus	#N/A
ASV1783	4	4	0	0	0	0	0	0	0	0	1	0	0	0	0	0	2	1	2	2	8	0	0	0	0	0	0	3	7	0	3	4	0	0	0	1	15	0	Bacteria	Proteobacteria	Gammaproteobacteria	Pasteurellales	Pasteurellaceae	Haemophilus	#N/A
ASV1784	4	0	0	0	0	0	2	1	0	1	0	10	0	0	0	10	2	0	0	4	2	1	0	5	0	0	0	1	0	6	0	4	1	0	0	0	3	0	Bacteria	Firmicutes	Negativicutes	Selenomonadales	Veillonellaceae	Veillonella	#N/A
ASV1785	0	0	0	0	0	0	8	0	0	0	0	7	0	0	0	0	0	0	15	0	0	0	0	0	0	0	8	0	0	0	13	0	0	0	6	0	0	0	Bacteria	Fusobacteria	Fusobacteriia	Fusobacteriales	Leptotrichiaceae	Leptotrichia	#N/A
ASV1786	0	0	0	4	0	0	0	0	0	0	0	5	0	6	0	0	0	0	0	0	0	0	18	4	1	1	0	0	0	0	0	15	0	1	0	0	0	2	Bacteria	Bacteroidetes	Bacteroidia	Bacteroidales	Porphyromonadaceae	Porphyromonas	#N/A
ASV1787	0	0	0	0	0	0	0	0	0	0	0	4	0	0	0	0	0	16	0	0	0	0	0	0	0	0	0	20	6	0	0	0	0	1	9	0	0	1	Bacteria	Bacteroidetes	Bacteroidia	Bacteroidales	Prevotellaceae	Prevotella_7	#N/A
ASV1788	1	0	0	4	1	0	5	0	0	4	0	3	0	3	0	12	2	1	3	0	0	0	1	0	0	0	3	5	0	5	0	0	0	1	3	0	0	0	Bacteria	Fusobacteria	Fusobacteriia	Fusobacteriales	Leptotrichiaceae	Leptotrichia	#N/A
ASV1789	17	0	0	3	0	0	0	8	0	9	0	2	0	0	0	1	1	0	0	0	0	0	0	2	2	0	0	0	0	0	12	0	0	0	0	0	0	0	Bacteria	Bacteroidetes	Bacteroidia	Flavobacteriales	Flavobacteriaceae	Capnocytophaga	#N/A
ASV1790	7	0	0	0	0	0	0	0	0	2	0	1	4	2	0	6	6	0	0	0	0	0	2	6	4	0	0	4	0	2	0	0	0	0	1	0	2	8	Bacteria	Firmicutes	Clostridia	Clostridiales	Ruminococcaceae	Ruminococcaceae_UCG-014	#N/A
ASV1791	5	0	0	0	0	0	0	0	0	0	0	1	0	0	0	0	1	0	0	7	0	0	0	0	7	0	0	0	0	0	15	10	0	0	11	0	0	0	Bacteria	Bacteroidetes	Bacteroidia	Flavobacteriales	Flavobacteriaceae	Capnocytophaga	#N/A
ASV1792	0	0	0	0	0	0	0	0	0	1	0	1	3	0	0	7	10	0	0	0	1	0	0	1	0	0	2	1	4	13	0	3	6	0	0	0	4	0	Bacteria	Proteobacteria	Gammaproteobacteria	Pasteurellales	Pasteurellaceae	Haemophilus	#N/A
ASV1793	0	0	0	0	0	0	0	1	7	5	0	0	0	0	0	7	0	0	0	3	0	0	9	22	0	0	0	0	0	0	0	0	0	0	3	0	0	0	Bacteria	Bacteroidetes	Bacteroidia	Bacteroidales	Prevotellaceae	Prevotella	#N/A
ASV1794	0	0	0	0	3	0	2	1	2	0	0	0	3	2	0	0	0	1	1	0	0	0	1	0	1	0	2	11	0	6	16	0	0	0	0	2	0	3	Bacteria	Firmicutes	Bacilli	Lactobacillales	Streptococcaceae	Streptococcus	parasanguinis
ASV1795	0	0	0	0	0	0	0	0	0	32	0	0	0	25	0	0	0	0	0	0	0	0	0	0	0	0	0	0	0	0	0	0	0	0	0	0	0	0	Bacteria	Firmicutes	Bacilli	Lactobacillales	Streptococcaceae	Streptococcus	#N/A
ASV1796	0	0	0	4	0	0	0	0	17	10	0	0	0	0	0	3	12	0	0	0	0	0	0	0	3	0	0	0	0	8	0	0	0	0	0	0	0	0	Bacteria	Bacteroidetes	Bacteroidia	Bacteroidales	Prevotellaceae	Prevotella_2	#N/A
ASV1797	0	0	0	1	1	0	2	0	0	2	0	0	0	2	0	0	0	4	3	2	0	0	3	0	0	0	3	15	0	4	13	0	0	0	0	0	0	2	Bacteria	Firmicutes	Bacilli	Lactobacillales	Streptococcaceae	Streptococcus	#N/A
ASV1798	0	4	0	0	3	0	0	0	0	0	0	0	0	0	0	0	0	0	0	1	14	0	0	0	0	0	0	6	2	0	0	2	0	0	0	3	22	0	Bacteria	Proteobacteria	Gammaproteobacteria	Pasteurellales	Pasteurellaceae	Haemophilus	#N/A
ASV1799	0	0	0	5	0	0	10	0	2	0	0	0	0	0	0	6	2	0	11	0	0	0	0	1	3	0	0	0	0	14	0	3	0	0	0	0	0	0	Bacteria	Bacteroidetes	Bacteroidia	Bacteroidales	Prevotellaceae	Prevotella_7	#N/A
ASV1800	0	0	0	0	4	0	0	0	0	0	0	0	0	0	0	0	0	16	0	0	0	0	0	0	0	0	25	7	0	0	0	0	0	0	0	5	0	0	Bacteria	Firmicutes	Negativicutes	Selenomonadales	Veillonellaceae	Veillonella	#N/A
ASV1801	0	0	0	0	0	0	24	0	0	0	0	0	0	0	0	0	0	0	0	0	0	0	0	0	0	0	0	0	0	0	21	0	0	0	12	0	0	0	Bacteria	Bacteroidetes	Bacteroidia	Bacteroidales	Prevotellaceae	Prevotella_7	#N/A
ASV1802	0	0	0	0	0	0	4	0	0	0	0	0	0	14	0	0	6	0	0	0	0	5	0	0	0	0	4	12	0	4	0	2	0	0	0	6	0	0	Bacteria	Patescibacteria	Saccharimonadia	Saccharimonadales	Saccharimonadaceae	Candidatus_Saccharimonas	#N/A
ASV1803	57	0	0	0	0	0	0	0	0	0	0	0	0	0	0	0	0	0	0	0	0	0	0	0	0	0	0	0	0	0	0	0	0	0	0	0	0	0	Bacteria	Proteobacteria	Gammaproteobacteria	Pasteurellales	Pasteurellaceae	Aggregatibacter	aphrophilus
ASV1804	0	0	0	0	0	0	0	0	0	0	0	0	0	0	0	0	0	0	0	0	0	0	0	0	0	10	0	10	0	0	4	0	0	0	0	0	33	0	Bacteria	Firmicutes	Negativicutes	Selenomonadales	Veillonellaceae	Dialister	#N/A
ASV1805	0	0	0	0	0	0	0	0	0	0	0	0	0	0	0	0	19	0	1	11	0	4	0	8	0	1	5	5	0	0	3	0	0	0	0	0	0	0	Bacteria	Bacteroidetes	Bacteroidia	Bacteroidales	Prevotellaceae	Prevotella	#N/A
ASV1806	0	0	0	0	0	0	0	0	0	0	0	0	0	0	0	0	57	0	0	0	0	0	0	0	0	0	0	0	0	0	0	0	0	0	0	0	0	0	Bacteria	Firmicutes	Negativicutes	Selenomonadales	Veillonellaceae	Selenomonas	#N/A
ASV1807	0	1	1	2	0	0	3	6	0	4	4	5	0	2	4	4	2	0	4	2	1	0	0	0	2	0	0	2	0	0	0	0	4	0	1	0	0	2	Bacteria	Firmicutes	Negativicutes	Selenomonadales	Veillonellaceae	Veillonella	#N/A
ASV1808	0	0	0	8	0	0	0	0	0	0	0	0	0	9	4	0	0	0	0	0	2	0	0	8	12	0	0	0	13	0	0	0	0	0	0	0	0	0	Bacteria	Proteobacteria	Gammaproteobacteria	Pasteurellales	Pasteurellaceae	Haemophilus	#N/A
ASV1809	0	0	0	7	0	0	0	0	0	0	0	0	0	10	3	0	0	0	0	0	1	0	0	7	12	0	0	0	16	0	0	0	0	0	0	0	0	0	Bacteria	Proteobacteria	Gammaproteobacteria	Pasteurellales	Pasteurellaceae	Haemophilus	#N/A
ASV1810	0	2	0	0	3	0	4	3	0	0	0	0	0	0	1	0	9	0	0	3	2	0	6	3	0	0	2	2	2	3	2	0	0	0	3	1	0	5	Bacteria	Bacteroidetes	Bacteroidia	Bacteroidales	Prevotellaceae	Prevotella_6	#N/A
ASV1811	12	0	0	0	0	0	0	0	0	0	0	5	0	0	0	4	0	8	0	0	0	0	0	2	0	5	0	0	0	0	19	1	0	0	0	0	0	0	Bacteria	Bacteroidetes	Bacteroidia	Flavobacteriales	Flavobacteriaceae	Capnocytophaga	#N/A
ASV1812	0	0	0	1	0	0	2	0	0	0	0	2	5	0	0	4	14	0	0	0	0	0	2	0	0	1	1	0	5	12	0	2	4	0	0	0	1	0	Bacteria	Proteobacteria	Gammaproteobacteria	Pasteurellales	Pasteurellaceae	Haemophilus	#N/A
ASV1813	1	0	0	0	0	0	0	0	0	0	0	2	0	0	0	6	1	0	0	0	0	0	0	0	0	2	2	0	0	0	10	0	6	0	24	0	2	0	Bacteria	Fusobacteria	Fusobacteriia	Fusobacteriales	Fusobacteriaceae	Fusobacterium	#N/A
ASV1814	0	0	1	0	0	2	4	3	9	0	0	0	1	0	0	0	5	0	0	0	0	12	3	6	1	0	0	0	0	0	0	9	0	0	0	0	0	0	Bacteria	Bacteroidetes	Bacteroidia	Bacteroidales	Porphyromonadaceae	Porphyromonas	#N/A
ASV1815	0	0	0	0	0	0	7	2	0	1	0	0	0	0	0	0	5	1	0	0	4	0	0	0	0	0	1	8	0	0	9	0	0	2	0	0	0	16	Bacteria	Proteobacteria	Gammaproteobacteria	Pasteurellales	Pasteurellaceae	Haemophilus	#N/A
ASV1816	0	0	2	0	0	1	3	0	0	1	0	0	0	1	0	0	2	10	0	4	3	2	0	0	0	0	4	0	0	0	1	0	0	0	19	1	2	0	Bacteria	Bacteroidetes	Bacteroidia	Bacteroidales	Prevotellaceae	Prevotella	#N/A
ASV1817	0	0	0	56	0	0	0	0	0	0	0	0	0	0	0	0	0	0	0	0	0	0	0	0	0	0	0	0	0	0	0	0	0	0	0	0	0	0	Bacteria	Actinobacteria	Coriobacteriia	Coriobacteriales	Atopobiaceae	Olsenella	#N/A
ASV1818	0	0	0	1	3	2	0	0	0	0	0	0	0	0	0	0	4	3	5	3	4	13	7	0	0	0	3	0	0	3	1	2	0	0	2	0	0	0	Bacteria	Firmicutes	Erysipelotrichia	Erysipelotrichales	Erysipelotrichaceae	Solobacterium	#N/A
ASV1819	0	0	1	0	0	0	2	0	0	0	0	0	5	0	0	0	0	0	0	0	1	1	0	18	1	13	6	1	0	0	0	0	7	0	0	0	0	0	Bacteria	Proteobacteria	Gammaproteobacteria	Pasteurellales	Pasteurellaceae	Haemophilus	#N/A
ASV1820	1	0	0	0	0	6	7	0	4	0	0	0	0	0	0	0	2	0	0	0	0	2	0	0	0	0	3	2	3	3	0	0	0	0	7	10	1	5	Bacteria	Bacteroidetes	Bacteroidia	Bacteroidales	Prevotellaceae	Prevotella_7	#N/A
ASV1821	1	0	0	0	3	0	1	0	0	0	0	0	0	2	0	1	5	4	0	0	3	0	2	2	0	0	0	9	0	2	5	2	0	0	5	7	0	2	Bacteria	Epsilonbacteraeota	Campylobacteria	Campylobacterales	Campylobacteraceae	Campylobacter	#N/A
ASV1822	0	0	0	0	0	0	0	0	0	0	0	0	0	0	0	0	0	0	0	0	0	0	0	0	0	0	0	0	0	0	0	56	0	0	0	0	0	0	Bacteria	Bacteroidetes	Bacteroidia	Bacteroidales	Prevotellaceae	Alloprevotella	#N/A
ASV1823	0	0	0	0	0	0	0	0	0	0	0	0	0	0	0	0	0	0	0	0	0	0	56	0	0	0	0	0	0	0	0	0	0	0	0	0	0	0	Bacteria	Bacteroidetes	Bacteroidia	Bacteroidales	Prevotellaceae	Alloprevotella	#N/A
ASV1824	0	0	0	0	0	0	0	0	0	0	0	0	0	0	0	0	0	0	0	0	0	0	0	0	56	0	0	0	0	0	0	0	0	0	0	0	0	0	Bacteria	Proteobacteria	Gammaproteobacteria	Betaproteobacteriales	Neisseriaceae	Neisseria	#N/A
ASV1825	0	0	0	0	0	0	0	0	0	0	0	0	0	0	0	0	0	0	0	0	0	0	0	0	0	0	0	0	0	0	0	0	56	0	0	0	0	0	Bacteria	Proteobacteria	Gammaproteobacteria	Xanthomonadales	Xanthomonadaceae	Stenotrophomonas	#N/A
ASV1826	0	0	0	0	5	0	0	0	0	0	0	0	0	0	12	0	0	0	1	0	0	0	0	0	0	0	10	20	0	0	0	0	0	0	7	0	0	0	Bacteria	Firmicutes	Clostridia	Clostridiales	Lachnospiraceae	Oribacterium	#N/A
ASV1827	0	4	0	0	0	0	2	0	0	0	0	2	3	1	6	0	0	3	3	0	0	4	0	0	0	0	1	3	0	1	0	4	0	2	12	4	0	0	Bacteria	Firmicutes	Negativicutes	Selenomonadales	Veillonellaceae	Veillonella	#N/A
ASV1828	0	0	0	0	0	0	0	0	0	0	6	0	0	0	3	0	0	0	0	0	18	0	8	0	0	0	0	0	0	0	20	0	0	0	0	0	0	0	Bacteria	Bacteroidetes	Bacteroidia	Bacteroidales	Prevotellaceae	Prevotella	#N/A
ASV1829	0	0	0	12	0	0	0	0	0	0	0	0	0	4	2	0	0	0	0	0	6	0	0	0	13	0	0	0	18	0	0	0	0	0	0	0	0	0	Bacteria	Proteobacteria	Gammaproteobacteria	Pasteurellales	Pasteurellaceae	Haemophilus	#N/A
ASV1830	0	5	0	0	13	0	0	0	0	0	18	0	0	0	2	0	0	0	0	0	0	0	0	0	0	0	0	2	0	0	4	0	0	0	0	7	4	0	Bacteria	Firmicutes	Bacilli	Lactobacillales	Streptococcaceae	Streptococcus	#N/A
ASV1831	21	0	2	8	0	0	0	0	0	0	2	0	2	0	2	0	2	0	0	0	0	1	0	0	0	0	0	0	5	0	2	2	4	2	0	0	0	0	Bacteria	Firmicutes	Negativicutes	Selenomonadales	Veillonellaceae	Veillonella	#N/A
ASV1832	9	0	4	0	0	0	0	1	1	3	0	6	0	1	2	0	0	0	0	1	5	4	2	7	4	0	0	0	0	1	3	0	0	0	0	0	0	1	Bacteria	Bacteroidetes	Bacteroidia	Flavobacteriales	Weeksellaceae	Bergeyella	#N/A
ASV1833	0	0	0	0	0	0	4	0	0	0	1	0	0	6	1	0	0	5	0	1	0	0	6	0	0	0	0	3	6	0	3	0	0	0	10	4	0	5	Bacteria	Firmicutes	Negativicutes	Selenomonadales	Veillonellaceae	Megasphaera	#N/A
ASV1834	0	0	0	0	1	0	0	0	0	0	8	0	0	0	0	8	7	3	0	0	0	0	0	4	0	0	0	0	0	0	0	1	0	0	18	0	0	5	Bacteria	Patescibacteria	Saccharimonadia	Saccharimonadales	#N/A	#N/A	#N/A
ASV1835	0	3	6	0	4	3	0	3	2	2	5	3	0	0	0	2	8	4	0	1	0	0	1	7	0	0	0	1	0	0	0	0	0	0	0	0	0	0	Bacteria	Actinobacteria	Actinobacteria	Actinomycetales	Actinomycetaceae	Actinomyces	#N/A
ASV1836	0	0	0	4	0	1	4	0	1	0	4	5	0	3	0	0	0	1	4	0	3	0	1	0	1	2	1	1	0	1	6	3	0	1	0	0	8	0	Bacteria	Firmicutes	Bacilli	Bacillales	Family_XI	Gemella	#N/A
ASV1837	0	0	0	0	0	2	4	1	0	3	2	6	2	0	0	0	0	0	0	0	6	0	0	0	0	2	0	0	0	2	11	4	1	0	0	0	9	0	Bacteria	Firmicutes	Bacilli	Bacillales	Family_XI	Gemella	#N/A
ASV1838	0	0	0	0	0	0	8	0	0	0	0	10	0	0	0	2	0	0	16	0	0	0	0	0	0	0	4	0	0	5	10	0	0	0	0	0	0	0	Bacteria	Fusobacteria	Fusobacteriia	Fusobacteriales	Leptotrichiaceae	Leptotrichia	#N/A
ASV1839	0	0	2	0	0	0	17	2	5	0	0	5	0	0	0	0	0	2	0	3	0	0	13	0	0	0	1	1	0	0	0	0	0	0	4	0	0	0	Bacteria	Bacteroidetes	Bacteroidia	Bacteroidales	Prevotellaceae	Prevotella	#N/A
ASV1840	4	0	0	2	0	0	8	0	0	0	0	2	0	2	0	12	1	0	9	0	4	0	2	0	0	0	0	6	0	2	0	0	0	0	0	0	1	0	Bacteria	Fusobacteria	Fusobacteriia	Fusobacteriales	Leptotrichiaceae	Leptotrichia	#N/A
ASV1841	5	0	0	2	0	0	0	0	0	0	0	1	0	0	0	0	0	0	0	0	0	0	2	0	9	0	0	3	0	0	21	2	0	0	10	0	0	0	Bacteria	Bacteroidetes	Bacteroidia	Flavobacteriales	Flavobacteriaceae	Capnocytophaga	#N/A
ASV1842	16	2	0	17	0	0	0	5	0	0	0	0	1	0	0	1	6	0	0	0	0	2	0	0	0	0	0	0	1	0	1	0	2	0	1	0	0	0	Bacteria	Firmicutes	Negativicutes	Selenomonadales	Veillonellaceae	Veillonella	#N/A
ASV1843	0	6	0	0	0	0	5	0	0	0	0	0	0	1	0	0	4	7	0	0	0	0	9	1	0	0	1	0	7	0	0	2	0	2	0	0	0	10	Bacteria	Bacteroidetes	Bacteroidia	Bacteroidales	Prevotellaceae	Prevotella_7	#N/A
ASV1844	0	2	0	0	1	0	0	0	0	0	0	0	0	0	0	0	0	2	2	0	8	0	1	0	0	2	0	3	0	0	24	0	0	0	0	7	0	3	Bacteria	Proteobacteria	Gammaproteobacteria	Pasteurellales	Pasteurellaceae	Haemophilus	#N/A
ASV1845	5	0	0	0	0	0	0	0	0	0	0	0	0	0	0	0	3	0	0	17	2	0	0	0	0	0	0	0	10	5	7	0	0	6	0	0	0	0	Bacteria	Bacteroidetes	Bacteroidia	Bacteroidales	Prevotellaceae	Prevotella_7	#N/A
ASV1846	0	0	0	0	0	0	0	0	0	0	0	0	0	0	0	0	16	0	2	10	0	2	0	8	0	2	4	3	0	0	4	0	0	0	0	0	0	4	Bacteria	Bacteroidetes	Bacteroidia	Bacteroidales	Prevotellaceae	Prevotella	#N/A
ASV1847	0	0	0	0	0	0	0	0	0	0	0	0	0	0	0	0	18	0	0	0	0	0	0	0	14	0	0	0	0	0	23	0	0	0	0	0	0	0	Bacteria	Fusobacteria	Fusobacteriia	Fusobacteriales	Fusobacteriaceae	Fusobacterium	#N/A
ASV1848	0	0	0	7	0	0	0	0	0	0	0	0	0	3	2	0	0	0	0	0	5	0	0	1	13	0	0	0	23	0	0	0	0	0	0	0	0	0	Bacteria	Proteobacteria	Gammaproteobacteria	Pasteurellales	Pasteurellaceae	Haemophilus	#N/A
ASV1849	0	3	0	3	0	0	0	0	0	0	5	6	1	0	0	12	1	1	0	0	4	4	0	1	3	0	0	2	0	8	0	0	0	0	0	0	0	0	Bacteria	Firmicutes	Bacilli	Lactobacillales	Streptococcaceae	Streptococcus	#N/A
ASV1850	0	0	0	0	0	0	0	0	11	0	4	0	0	12	0	5	8	0	0	0	0	0	5	0	1	0	0	0	0	8	0	0	0	0	0	0	0	0	Bacteria	Bacteroidetes	Bacteroidia	Bacteroidales	Prevotellaceae	Prevotella_2	#N/A
ASV1851	14	3	0	8	0	0	0	5	2	0	2	0	3	0	0	2	3	0	0	0	0	1	0	0	0	0	0	0	2	0	2	1	3	1	0	0	2	0	Bacteria	Firmicutes	Negativicutes	Selenomonadales	Veillonellaceae	Veillonella	#N/A
ASV1852	0	0	0	0	6	1	0	0	0	0	1	1	0	0	0	5	0	1	2	1	3	3	0	0	0	0	2	1	0	0	14	3	0	0	0	10	0	0	Bacteria	Actinobacteria	Actinobacteria	Actinomycetales	Actinomycetaceae	Actinomyces	#N/A
ASV1853	0	0	0	0	0	0	0	0	0	0	0	17	0	2	0	2	0	2	0	0	0	0	0	0	0	0	0	2	0	0	16	2	0	0	0	6	5	0	Bacteria	Actinobacteria	Actinobacteria	Micrococcales	Micrococcaceae	Rothia	#N/A
ASV1854	9	2	0	0	0	0	0	2	0	6	0	11	0	3	0	4	4	0	0	0	0	3	1	0	0	0	0	0	0	1	2	0	0	0	0	6	0	0	Bacteria	Bacteroidetes	Bacteroidia	Flavobacteriales	Weeksellaceae	Bergeyella	#N/A
ASV1855	4	0	0	1	0	0	8	0	0	0	0	8	0	7	0	13	0	0	1	2	2	1	0	0	0	0	0	2	0	3	0	0	0	0	0	0	2	0	Bacteria	Fusobacteria	Fusobacteriia	Fusobacteriales	Leptotrichiaceae	Leptotrichia	#N/A
ASV1856	0	0	0	3	0	0	1	4	14	0	0	7	0	0	0	0	0	0	0	0	0	0	0	0	4	0	0	0	0	8	0	8	5	0	0	0	0	0	Bacteria	Firmicutes	Clostridia	Clostridiales	Family_XI	Parvimonas	#N/A
ASV1857	0	0	0	3	0	0	0	0	0	0	0	6	0	1	0	0	0	0	0	2	0	2	16	2	0	5	0	0	0	0	0	12	0	0	0	0	0	5	Bacteria	Bacteroidetes	Bacteroidia	Bacteroidales	Porphyromonadaceae	Porphyromonas	#N/A
ASV1858	0	0	0	0	2	0	1	0	0	0	0	3	0	3	0	0	0	0	0	2	5	0	9	0	0	0	0	7	0	0	0	0	0	0	14	0	0	8	Bacteria	Fusobacteria	Fusobacteriia	Fusobacteriales	Leptotrichiaceae	Leptotrichia	#N/A
ASV1859	0	0	0	0	1	1	3	0	0	0	0	2	0	0	0	3	7	2	0	7	3	0	2	4	0	2	0	3	0	2	6	1	0	0	5	0	0	0	Bacteria	Firmicutes	Clostridia	Clostridiales	Lachnospiraceae	Oribacterium	#N/A
ASV1860	1	0	1	0	0	0	0	0	0	0	0	2	0	0	0	0	0	11	0	0	0	0	0	0	0	0	0	22	5	0	0	0	0	0	6	0	0	6	Bacteria	Bacteroidetes	Bacteroidia	Bacteroidales	Prevotellaceae	Prevotella_7	#N/A
ASV1861	0	0	0	0	0	0	0	0	0	0	0	2	0	0	0	0	0	13	0	0	0	0	0	0	0	0	0	20	8	0	0	3	0	0	6	0	0	2	Bacteria	Bacteroidetes	Bacteroidia	Bacteroidales	Prevotellaceae	Prevotella_7	#N/A
ASV1862	0	0	7	0	0	7	5	0	0	6	0	1	1	0	0	0	0	0	0	0	0	4	0	0	0	17	0	0	0	0	6	0	0	0	0	0	0	0	Bacteria	Fusobacteria	Fusobacteriia	Fusobacteriales	Leptotrichiaceae	Leptotrichia	#N/A
ASV1863	0	0	2	0	0	0	0	0	0	0	0	1	0	0	0	0	0	17	0	0	0	0	0	0	0	0	0	18	5	0	0	1	0	1	8	0	0	1	Bacteria	Bacteroidetes	Bacteroidia	Bacteroidales	Prevotellaceae	Prevotella_7	#N/A
ASV1864	0	0	0	0	1	3	3	2	0	0	0	0	0	0	0	7	2	3	0	0	3	1	1	1	0	0	1	2	6	0	5	2	0	2	8	0	0	1	Bacteria	Bacteroidetes	Bacteroidia	Bacteroidales	Prevotellaceae	Prevotella_6	#N/A
ASV1865	0	3	0	0	0	0	0	0	0	0	0	0	0	1	0	0	4	9	0	0	3	3	0	0	0	0	4	6	1	0	0	0	0	0	12	0	0	8	Bacteria	Firmicutes	Negativicutes	Selenomonadales	Veillonellaceae	Selenomonas_3	#N/A
ASV1866	3	0	0	0	0	4	8	0	1	0	0	0	0	0	0	0	3	0	0	0	4	3	0	0	0	0	4	0	4	3	0	0	0	0	8	4	0	5	Bacteria	Bacteroidetes	Bacteroidia	Bacteroidales	Prevotellaceae	Prevotella_7	#N/A
ASV1867	0	0	0	0	0	0	0	0	0	0	0	0	8	0	0	0	0	0	0	0	0	0	0	4	0	0	0	0	0	0	18	0	0	0	0	0	24	0	Bacteria	Proteobacteria	Gammaproteobacteria	Betaproteobacteriales	Neisseriaceae	Kingella	#N/A
ASV1868	0	0	0	0	0	0	54	0	0	0	0	0	0	0	0	0	0	0	0	0	0	0	0	0	0	0	0	0	0	0	0	0	0	0	0	0	0	0	Bacteria	Firmicutes	Bacilli	Lactobacillales	Lactobacillaceae	Lactobacillus	#N/A
ASV1869	0	0	0	0	0	7	0	0	0	0	0	0	0	0	0	0	0	0	0	0	16	0	0	0	0	0	0	0	0	0	0	0	0	0	0	0	31	0	Bacteria	Bacteroidetes	Bacteroidia	Bacteroidales	Tannerellaceae	Tannerella	#N/A
ASV1870	0	0	0	0	0	0	0	0	0	0	0	0	0	21	0	0	6	0	0	0	0	0	4	0	0	0	3	0	0	0	0	0	0	0	20	0	0	0	Bacteria	Fusobacteria	Fusobacteriia	Fusobacteriales	Leptotrichiaceae	Leptotrichia	#N/A
ASV1871	0	0	0	0	0	0	0	0	0	0	0	0	0	0	0	0	0	0	0	0	0	0	0	0	0	0	0	0	0	0	54	0	0	0	0	0	0	0	Bacteria	Bacteroidetes	Bacteroidia	Bacteroidales	Tannerellaceae	Tannerella	#N/A
ASV1872	0	0	0	0	0	0	0	0	0	0	0	0	0	0	0	0	0	0	0	0	0	0	0	0	0	0	0	0	0	0	45	0	0	0	0	0	9	0	Bacteria	Fusobacteria	Fusobacteriia	Fusobacteriales	Leptotrichiaceae	Leptotrichia	#N/A
ASV1873	0	0	0	0	0	0	0	0	0	0	0	0	0	0	0	0	54	0	0	0	0	0	0	0	0	0	0	0	0	0	0	0	0	0	0	0	0	0	Bacteria	Proteobacteria	Gammaproteobacteria	Betaproteobacteriales	Neisseriaceae	Neisseria	#N/A
ASV1874	0	0	0	0	5	0	0	8	0	0	0	0	0	2	9	0	3	0	0	0	0	0	4	0	0	0	0	6	0	0	4	0	0	0	5	4	0	3	Bacteria	Firmicutes	Negativicutes	Selenomonadales	Veillonellaceae	Megasphaera	#N/A
ASV1875	0	0	0	1	3	0	6	0	0	0	0	0	0	0	4	0	0	16	2	0	0	0	0	0	0	0	5	4	0	0	0	0	0	4	0	8	0	0	Bacteria	Actinobacteria	Actinobacteria	Actinomycetales	Actinomycetaceae	Actinomyces	#N/A
ASV1876	0	0	0	0	0	0	1	6	0	0	0	0	0	2	3	0	0	0	0	0	0	0	0	0	0	0	0	14	2	4	0	1	0	0	13	1	0	6	Bacteria	Firmicutes	Negativicutes	Selenomonadales	Veillonellaceae	Selenomonas_3	#N/A
ASV1877	0	0	2	0	1	0	3	0	0	0	5	0	0	0	3	0	0	0	10	2	0	0	0	0	4	0	0	0	0	12	0	0	0	0	11	0	0	0	Bacteria	Firmicutes	Clostridia	Clostridiales	Family_XIII	#N/A	#N/A
ASV1878	0	0	0	0	0	0	0	0	0	0	0	2	0	0	3	0	22	0	0	0	1	0	1	0	0	0	0	13	0	0	0	0	0	0	0	0	0	11	Bacteria	Firmicutes	Negativicutes	Selenomonadales	Veillonellaceae	Selenomonas_3	#N/A
ASV1879	0	1	0	0	13	0	0	0	0	0	27	0	0	0	2	0	0	0	0	0	0	0	0	0	0	0	0	4	0	0	1	0	0	0	0	5	0	0	Bacteria	Firmicutes	Bacilli	Lactobacillales	Streptococcaceae	Streptococcus	#N/A
ASV1880	0	0	0	0	0	0	2	3	1	0	4	0	0	3	1	0	0	1	5	2	6	5	6	2	0	2	0	1	1	2	0	0	1	0	0	0	5	0	Bacteria	Firmicutes	Clostridia	Clostridiales	Peptostreptococcaceae	Peptostreptococcus	#N/A
ASV1881	0	0	0	1	0	0	0	11	23	0	12	0	0	0	0	0	0	0	0	0	0	0	0	0	0	0	0	0	0	6	0	0	0	0	0	0	0	0	Bacteria	Firmicutes	Clostridia	Clostridiales	Family_XI	Parvimonas	#N/A
ASV1882	0	0	3	0	1	0	0	0	0	0	9	0	0	0	0	1	2	2	0	0	0	0	0	0	5	0	0	0	3	6	0	3	0	0	12	0	0	6	Bacteria	Patescibacteria	Saccharimonadia	Saccharimonadales	#N/A	#N/A	#N/A
ASV1883	27	0	0	0	0	0	0	0	10	0	8	0	0	0	0	0	6	0	0	0	0	0	0	0	0	0	0	1	0	1	0	0	0	0	0	0	0	0	Bacteria	Fusobacteria	Fusobacteriia	Fusobacteriales	Leptotrichiaceae	Leptotrichia	#N/A
ASV1884	25	0	0	0	0	0	0	0	0	3	4	0	0	0	0	2	0	0	0	0	2	0	5	0	0	0	0	0	0	2	0	0	0	0	9	0	0	1	Bacteria	Fusobacteria	Fusobacteriia	Fusobacteriales	Leptotrichiaceae	Leptotrichia	#N/A
ASV1885	1	0	0	1	0	2	1	0	1	1	1	0	0	0	0	0	0	1	0	1	5	3	3	0	2	2	0	3	0	1	10	5	2	0	0	0	7	0	Bacteria	Firmicutes	Bacilli	Bacillales	Family_XI	Gemella	#N/A
ASV1886	0	0	2	0	0	0	0	0	0	0	0	10	1	0	0	0	0	13	3	4	5	0	0	0	0	0	0	0	1	0	13	1	0	0	0	0	0	0	Bacteria	Bacteroidetes	Bacteroidia	Bacteroidales	Prevotellaceae	Prevotella_6	#N/A
ASV1887	0	8	0	0	0	0	8	2	0	0	0	9	0	0	0	4	0	0	6	0	0	0	0	0	0	0	7	0	0	0	5	0	0	0	0	0	0	4	Bacteria	Fusobacteria	Fusobacteriia	Fusobacteriales	Leptotrichiaceae	Leptotrichia	#N/A
ASV1888	0	0	0	0	0	0	0	1	0	0	0	8	6	0	0	2	0	0	0	0	0	0	0	6	0	1	0	3	0	0	13	4	0	0	0	6	3	0	Bacteria	Actinobacteria	Actinobacteria	Micrococcales	Micrococcaceae	Rothia	#N/A
ASV1889	7	0	2	0	0	0	0	1	1	4	0	6	0	5	0	2	6	0	0	0	1	1	4	8	2	0	2	0	0	0	1	0	0	0	0	0	0	0	Bacteria	Bacteroidetes	Bacteroidia	Flavobacteriales	Weeksellaceae	Bergeyella	#N/A
ASV1890	0	0	0	0	0	0	0	0	0	0	0	2	0	0	0	0	0	14	0	0	0	0	0	0	0	0	0	18	9	0	0	0	0	1	5	0	0	4	Bacteria	Bacteroidetes	Bacteroidia	Bacteroidales	Prevotellaceae	Prevotella_7	#N/A
ASV1891	0	7	2	0	1	0	5	0	2	0	0	2	6	6	0	0	0	0	5	0	2	0	2	7	0	0	0	0	0	0	0	0	0	0	4	0	0	2	Bacteria	Actinobacteria	Actinobacteria	Actinomycetales	Actinomycetaceae	Actinomyces	#N/A
ASV1892	0	2	0	0	0	0	4	0	0	0	0	1	2	3	0	0	6	0	0	0	0	0	0	8	0	10	3	2	0	0	0	0	9	0	0	0	0	3	Bacteria	Proteobacteria	Gammaproteobacteria	Pasteurellales	Pasteurellaceae	Haemophilus	#N/A
ASV1893	1	0	0	1	0	1	0	0	0	3	0	1	4	0	0	3	10	0	0	0	0	0	3	4	0	3	0	1	0	8	0	3	3	0	1	0	3	0	Bacteria	Proteobacteria	Gammaproteobacteria	Pasteurellales	Pasteurellaceae	Haemophilus	#N/A
ASV1894	0	0	0	0	0	0	13	6	0	0	0	0	2	5	0	3	0	4	0	5	0	0	10	0	0	0	0	0	0	0	0	0	0	4	1	0	0	0	Bacteria	Bacteroidetes	Bacteroidia	Bacteroidales	Prevotellaceae	Prevotella	#N/A
ASV1895	0	0	2	0	0	0	4	1	0	0	0	0	4	0	0	0	1	0	0	0	2	4	0	17	5	4	1	0	0	0	0	0	8	0	0	0	0	0	Bacteria	Proteobacteria	Gammaproteobacteria	Pasteurellales	Pasteurellaceae	Haemophilus	#N/A
ASV1896	0	0	0	0	1	0	2	0	2	3	0	0	0	0	0	2	7	4	1	4	1	4	0	0	0	2	1	0	0	0	8	0	0	0	10	1	0	0	Bacteria	Bacteroidetes	Bacteroidia	Bacteroidales	Prevotellaceae	Prevotella	#N/A
ASV1897	6	0	10	2	0	0	0	0	0	1	0	0	0	0	0	0	0	0	0	0	0	10	4	0	3	0	0	0	0	3	9	4	0	1	0	0	0	0	Bacteria	Proteobacteria	Gammaproteobacteria	Pasteurellales	Pasteurellaceae	Haemophilus	#N/A
ASV1898	1	2	0	0	3	0	0	0	0	0	0	0	2	1	0	1	2	0	0	1	3	0	0	0	0	0	0	4	7	1	6	4	1	0	4	3	7	0	Bacteria	Proteobacteria	Gammaproteobacteria	Pasteurellales	Pasteurellaceae	Haemophilus	#N/A
ASV1899	0	0	0	2	0	0	2	0	0	0	0	0	0	0	0	0	1	0	0	5	8	0	6	4	0	0	0	2	1	0	8	0	0	2	7	3	0	2	Bacteria	Bacteroidetes	Bacteroidia	Bacteroidales	Prevotellaceae	Prevotella_6	#N/A
ASV1900	0	0	1	0	0	0	0	0	0	0	0	0	0	0	0	0	18	0	0	0	0	0	0	0	18	0	0	0	0	0	0	13	0	3	0	0	0	0	Bacteria	Proteobacteria	Gammaproteobacteria	Betaproteobacteriales	Neisseriaceae	Neisseria	#N/A
ASV1901	0	0	0	0	0	0	0	0	0	0	0	0	0	2	0	15	0	0	14	1	0	0	0	0	0	0	0	7	0	4	0	0	0	7	3	0	0	0	Bacteria	Firmicutes	Clostridia	Clostridiales	Lachnospiraceae	Catonella	#N/A
ASV1902	18	0	0	0	0	0	0	0	0	0	0	0	0	0	0	0	0	0	0	0	0	0	0	1	0	0	0	20	0	0	0	0	0	0	14	0	0	0	Bacteria	Fusobacteria	Fusobacteriia	Fusobacteriales	Leptotrichiaceae	Leptotrichia	#N/A
ASV1903	0	0	0	0	0	0	0	0	0	0	0	0	0	0	0	0	0	0	1	0	0	0	0	0	0	26	0	6	0	0	0	0	0	0	0	0	0	20	Bacteria	Proteobacteria	Gammaproteobacteria	Betaproteobacteriales	Neisseriaceae	Neisseria	#N/A
ASV1904	0	0	0	0	0	0	0	0	0	0	0	0	0	0	0	0	0	0	0	0	0	0	0	0	53	0	0	0	0	0	0	0	0	0	0	0	0	0	Bacteria	Proteobacteria	Gammaproteobacteria	Betaproteobacteriales	Neisseriaceae	Neisseria	#N/A
ASV1905	0	0	0	0	0	0	0	0	0	0	0	0	0	0	0	0	0	0	0	0	0	0	0	0	0	0	0	0	0	0	0	0	0	0	53	0	0	0	Bacteria	Firmicutes	Clostridia	Clostridiales	Lachnospiraceae	Oribacterium	#N/A
ASV1906	0	0	0	0	0	0	0	0	0	0	0	0	0	0	0	0	0	0	0	0	0	0	0	0	0	0	0	0	0	0	53	0	0	0	0	0	0	0	Bacteria	Firmicutes	Negativicutes	Selenomonadales	Veillonellaceae	Veillonella	#N/A
ASV1907	0	0	0	0	0	0	0	0	0	0	0	0	0	0	0	0	0	0	0	0	0	0	0	0	0	0	0	0	0	0	53	0	0	0	0	0	0	0	Bacteria	Proteobacteria	Gammaproteobacteria	Betaproteobacteriales	Neisseriaceae	Kingella	#N/A
ASV1908	0	0	0	0	0	0	0	0	0	0	0	0	0	0	0	0	0	0	0	0	0	0	0	0	0	0	0	0	0	0	53	0	0	0	0	0	0	0	Bacteria	Firmicutes	Negativicutes	Selenomonadales	Veillonellaceae	Veillonella	#N/A
ASV1909	0	0	0	0	0	0	0	0	0	0	0	0	0	0	0	0	53	0	0	0	0	0	0	0	0	0	0	0	0	0	0	0	0	0	0	0	0	0	Bacteria	Proteobacteria	Gammaproteobacteria	Betaproteobacteriales	Neisseriaceae	Neisseria	#N/A
ASV1910	0	0	0	0	0	0	0	0	0	0	0	0	0	0	0	0	53	0	0	0	0	0	0	0	0	0	0	0	0	0	0	0	0	0	0	0	0	0	Bacteria	Proteobacteria	Gammaproteobacteria	Betaproteobacteriales	Neisseriaceae	Neisseria	#N/A
ASV1911	0	0	0	0	0	0	0	0	0	0	0	0	0	0	52	0	0	0	0	0	0	0	0	0	0	0	0	0	0	0	0	0	0	0	0	0	0	0	Bacteria	Bacteroidetes	Bacteroidia	Bacteroidales	Prevotellaceae	Prevotella_7	#N/A
ASV1912	0	0	0	0	0	0	0	0	0	0	0	0	0	0	11	6	0	0	0	0	0	0	0	0	0	0	0	6	7	0	0	0	0	0	0	0	0	22	Bacteria	Bacteroidetes	Bacteroidia	Bacteroidales	Prevotellaceae	Prevotella	#N/A
ASV1913	0	0	0	0	0	0	3	1	2	0	0	0	0	0	7	0	0	2	0	0	0	0	6	0	0	13	0	0	0	9	0	0	0	0	2	7	0	0	Bacteria	Proteobacteria	Gammaproteobacteria	Pasteurellales	Pasteurellaceae	Haemophilus	#N/A
ASV1914	0	5	0	0	11	0	0	0	0	0	22	0	0	0	5	0	0	0	0	0	0	0	0	0	0	0	0	2	0	0	2	0	0	0	0	5	0	0	Bacteria	Firmicutes	Bacilli	Lactobacillales	Streptococcaceae	Streptococcus	#N/A
ASV1915	0	0	0	0	7	0	0	0	0	0	0	4	0	0	3	3	4	4	5	0	0	1	0	0	0	0	0	4	0	0	4	0	0	0	5	8	0	0	Bacteria	Firmicutes	Clostridia	Clostridiales	Lachnospiraceae	Oribacterium	#N/A
ASV1916	11	0	0	3	0	0	4	0	0	1	2	1	0	3	1	0	0	0	0	0	0	1	2	0	2	3	0	0	0	6	0	2	0	1	2	0	6	1	Bacteria	Firmicutes	Bacilli	Lactobacillales	Streptococcaceae	Streptococcus	#N/A
ASV1917	0	0	0	0	4	0	0	0	0	0	0	0	0	0	1	0	5	7	6	0	0	7	0	0	0	0	0	6	0	0	8	0	2	0	6	0	0	0	Bacteria	Firmicutes	Clostridia	Clostridiales	Lachnospiraceae	Oribacterium	#N/A
ASV1918	0	0	0	1	0	0	8	0	0	0	0	10	0	5	1	13	1	3	3	2	0	1	0	0	0	0	0	1	0	3	0	0	0	0	0	0	0	0	Bacteria	Fusobacteria	Fusobacteriia	Fusobacteriales	Leptotrichiaceae	Leptotrichia	#N/A
ASV1919	0	0	0	0	2	0	4	0	0	0	0	0	0	7	1	0	0	3	5	0	0	0	0	0	0	7	0	13	0	7	0	0	0	0	3	0	0	0	Bacteria	Actinobacteria	Actinobacteria	Actinomycetales	Actinomycetaceae	Actinomyces	#N/A
ASV1920	0	0	0	0	0	1	0	3	2	0	9	0	0	0	0	3	0	0	0	0	6	0	4	0	0	0	0	3	0	0	14	6	1	0	0	0	0	0	Bacteria	Actinobacteria	Actinobacteria	Micrococcales	Micrococcaceae	Rothia	#N/A
ASV1921	0	0	0	4	0	0	0	8	0	0	4	10	0	0	0	0	7	0	0	8	0	0	4	0	0	0	0	0	0	0	0	0	0	0	7	0	0	0	Bacteria	Firmicutes	Clostridia	Clostridiales	Lachnospiraceae	Lachnoanaerobaculum	#N/A
ASV1922	0	3	0	3	0	0	0	0	0	0	4	5	3	0	0	7	5	0	0	0	5	2	0	1	2	0	0	5	0	7	0	0	0	0	0	0	0	0	Bacteria	Firmicutes	Bacilli	Lactobacillales	Streptococcaceae	Streptococcus	#N/A
ASV1923	0	0	0	4	0	0	0	0	0	0	0	11	1	0	0	1	3	4	0	2	0	0	6	6	5	0	0	1	1	1	0	0	5	0	0	1	0	0	Bacteria	Firmicutes	Negativicutes	Selenomonadales	Veillonellaceae	Veillonella	#N/A
ASV1924	0	0	0	0	0	0	1	0	0	0	0	7	0	0	0	0	0	3	0	0	0	9	0	10	0	0	0	0	0	0	22	0	0	0	0	0	0	0	Bacteria	Bacteroidetes	Bacteroidia	Flavobacteriales	Flavobacteriaceae	Capnocytophaga	#N/A
ASV1925	0	0	0	0	2	0	0	4	0	0	0	7	0	0	0	0	0	0	0	0	0	13	0	3	0	0	0	2	0	8	6	0	0	0	0	0	7	0	Bacteria	Bacteroidetes	Bacteroidia	Flavobacteriales	Flavobacteriaceae	Capnocytophaga	#N/A
ASV1926	0	0	0	4	0	0	0	0	0	0	0	6	0	7	0	0	2	0	0	2	0	1	11	3	0	3	0	0	0	0	0	10	0	0	0	0	0	3	Bacteria	Bacteroidetes	Bacteroidia	Bacteroidales	Porphyromonadaceae	Porphyromonas	#N/A
ASV1927	7	0	0	6	0	0	0	0	0	0	0	5	0	6	0	6	11	0	0	0	0	0	0	0	1	0	0	2	0	2	0	0	0	0	0	0	0	6	Bacteria	Firmicutes	Clostridia	Clostridiales	Ruminococcaceae	Ruminococcaceae_UCG-014	#N/A
ASV1928	0	0	4	0	0	0	18	4	0	0	0	5	0	0	0	1	0	1	0	2	0	0	6	0	1	0	0	3	0	0	0	0	0	2	5	0	0	0	Bacteria	Bacteroidetes	Bacteroidia	Bacteroidales	Prevotellaceae	Prevotella	#N/A
ASV1929	8	0	0	0	0	0	0	3	0	0	0	3	0	0	0	1	0	0	0	0	0	0	0	14	5	0	0	0	0	0	18	0	0	0	0	0	0	0	Bacteria	Bacteroidetes	Bacteroidia	Flavobacteriales	Flavobacteriaceae	Capnocytophaga	#N/A
ASV1930	0	0	0	0	0	0	0	0	0	1	0	2	6	0	0	6	7	0	0	0	1	0	0	0	0	0	2	1	3	8	0	5	5	0	0	0	5	0	Bacteria	Proteobacteria	Gammaproteobacteria	Pasteurellales	Pasteurellaceae	Haemophilus	#N/A
ASV1931	0	0	0	0	0	3	13	3	0	3	0	0	0	0	0	0	0	5	0	0	0	0	0	0	0	18	0	0	0	0	0	0	0	0	5	0	2	0	Bacteria	Firmicutes	Clostridia	Clostridiales	Family_XI	Parvimonas	#N/A
ASV1932	0	0	0	0	0	0	0	1	0	0	0	0	0	0	0	0	2	0	0	0	0	0	0	0	0	5	0	1	0	0	37	0	0	0	0	4	2	0	Bacteria	Firmicutes	Negativicutes	Selenomonadales	Veillonellaceae	Veillonella	#N/A
ASV1933	0	0	0	0	0	0	1	0	0	8	0	0	0	2	0	0	0	0	0	0	0	0	0	2	0	0	0	4	0	30	0	0	0	0	4	0	1	0	Bacteria	Actinobacteria	Actinobacteria	Micrococcales	Micrococcaceae	Rothia	#N/A
ASV1934	2	4	0	0	2	0	0	0	0	0	0	0	0	3	0	0	1	0	1	0	9	0	0	2	0	0	0	5	4	0	5	3	1	1	0	0	9	0	Bacteria	Proteobacteria	Gammaproteobacteria	Pasteurellales	Pasteurellaceae	Haemophilus	#N/A
ASV1935	0	3	0	0	0	0	5	0	0	0	0	0	0	7	0	0	2	13	2	0	0	0	5	2	0	0	1	0	3	0	0	1	0	2	0	0	0	6	Bacteria	Bacteroidetes	Bacteroidia	Bacteroidales	Prevotellaceae	Prevotella_7	#N/A
ASV1936	0	0	0	2	0	0	1	0	0	0	0	0	0	0	0	0	3	0	0	6	6	0	2	3	0	0	4	4	0	0	8	0	0	2	6	2	0	3	Bacteria	Bacteroidetes	Bacteroidia	Bacteroidales	Prevotellaceae	Prevotella_6	#N/A
ASV1937	0	0	0	0	0	0	0	0	0	0	0	0	52	0	0	0	0	0	0	0	0	0	0	0	0	0	0	0	0	0	0	0	0	0	0	0	0	0	Bacteria	Proteobacteria	Gammaproteobacteria	Betaproteobacteriales	Neisseriaceae	Neisseria	#N/A
ASV1938	0	0	0	0	0	0	0	0	0	0	0	0	12	0	0	2	0	6	0	8	0	0	2	0	0	22	0	0	0	0	0	0	0	0	0	0	0	0	Bacteria	Bacteroidetes	Bacteroidia	Bacteroidales	Paludibacteraceae	F0058	#N/A
ASV1939	0	0	0	0	0	0	0	0	0	0	0	0	6	0	0	0	0	0	0	0	0	0	0	10	2	0	0	0	0	0	25	0	9	0	0	0	0	0	Bacteria	Proteobacteria	Gammaproteobacteria	Betaproteobacteriales	Neisseriaceae	Neisseria	#N/A
ASV1940	0	0	0	0	0	0	7	0	0	0	0	0	0	3	0	1	0	0	0	0	0	0	0	4	5	0	0	4	0	19	0	1	0	0	3	0	5	0	Bacteria	Actinobacteria	Actinobacteria	Micrococcales	Micrococcaceae	Rothia	#N/A
ASV1941	0	0	0	0	0	0	1	0	0	0	0	0	0	2	0	0	0	0	0	0	2	0	0	0	0	0	0	11	8	0	0	13	0	0	6	6	0	3	Bacteria	Firmicutes	Negativicutes	Selenomonadales	Veillonellaceae	Selenomonas_3	#N/A
ASV1942	0	0	0	0	0	0	0	0	0	0	0	0	0	0	0	0	5	0	0	13	4	0	0	0	0	4	0	0	4	6	14	0	0	2	0	0	0	0	Bacteria	Bacteroidetes	Bacteroidia	Bacteroidales	Prevotellaceae	Prevotella_7	#N/A
ASV1943	0	0	0	0	0	0	0	0	0	0	0	0	0	0	0	0	0	0	0	0	0	0	0	0	0	0	0	52	0	0	0	0	0	0	0	0	0	0	Bacteria	Fusobacteria	Fusobacteriia	Fusobacteriales	Fusobacteriaceae	Fusobacterium	#N/A
ASV1944	0	0	0	0	0	0	0	0	0	0	0	0	0	0	0	0	0	0	0	0	0	0	0	0	0	0	0	0	0	0	52	0	0	0	0	0	0	0	Bacteria	Proteobacteria	Gammaproteobacteria	Betaproteobacteriales	Neisseriaceae	Kingella	#N/A
ASV1945	0	0	0	0	0	0	0	0	0	0	0	0	0	0	0	0	0	0	0	0	0	0	0	0	0	0	0	0	0	0	52	0	0	0	0	0	0	0	Bacteria	Firmicutes	Bacilli	Lactobacillales	Streptococcaceae	Streptococcus	#N/A
ASV1946	0	0	0	0	0	0	0	0	0	0	0	0	0	0	0	0	52	0	0	0	0	0	0	0	0	0	0	0	0	0	0	0	0	0	0	0	0	0	Bacteria	Proteobacteria	Gammaproteobacteria	Betaproteobacteriales	Neisseriaceae	Neisseria	#N/A
ASV1947	0	0	11	0	0	0	0	13	0	0	0	0	0	2	10	0	1	0	0	0	0	0	0	0	0	0	1	3	0	2	3	0	0	0	5	0	0	0	Bacteria	Firmicutes	Negativicutes	Selenomonadales	Veillonellaceae	Megasphaera	#N/A
ASV1948	4	0	1	0	0	0	9	0	4	0	1	0	0	1	6	0	0	0	1	4	0	2	4	0	0	3	0	2	0	3	0	0	2	0	2	0	2	0	Bacteria	Firmicutes	Clostridia	Clostridiales	Peptostreptococcaceae	Peptostreptococcus	#N/A
ASV1949	10	0	3	0	0	0	0	0	0	0	0	4	0	0	6	0	0	1	0	0	5	0	0	2	2	1	0	0	0	0	4	0	3	0	10	0	0	0	Bacteria	Fusobacteria	Fusobacteriia	Fusobacteriales	Fusobacteriaceae	Fusobacterium	#N/A
ASV1950	0	0	0	0	0	0	0	0	0	0	0	0	1	1	3	0	23	0	0	0	6	0	1	0	0	0	0	6	0	0	0	0	0	0	0	0	0	10	Bacteria	Firmicutes	Negativicutes	Selenomonadales	Veillonellaceae	Selenomonas_3	#N/A
ASV1951	0	0	0	1	2	0	5	0	0	0	0	0	0	3	3	0	13	3	0	0	0	0	1	0	0	2	0	6	0	0	5	0	0	0	3	1	0	3	Bacteria	Firmicutes	Negativicutes	Selenomonadales	Veillonellaceae	Megasphaera	#N/A
ASV1952	0	2	0	0	0	0	0	0	3	0	0	0	0	0	2	0	6	5	13	0	0	0	0	0	0	0	0	6	0	0	0	0	0	0	2	0	1	11	Bacteria	Firmicutes	Clostridia	Clostridiales	Lachnospiraceae	Oribacterium	#N/A
ASV1953	0	0	0	0	0	0	2	0	0	9	3	2	0	2	1	3	2	0	3	5	3	0	3	1	2	0	0	4	0	1	0	1	2	0	0	1	0	1	Bacteria	Firmicutes	Negativicutes	Selenomonadales	Veillonellaceae	Veillonella	#N/A
ASV1954	20	0	0	0	0	0	0	0	5	0	9	0	0	0	0	0	0	0	0	0	8	0	0	2	0	0	0	2	0	0	0	1	3	0	0	0	0	1	Bacteria	Fusobacteria	Fusobacteriia	Fusobacteriales	Leptotrichiaceae	Leptotrichia	#N/A
ASV1955	9	0	0	0	0	6	0	0	0	1	8	2	0	3	0	1	7	0	0	0	0	0	0	0	2	0	0	4	0	1	0	1	0	0	6	0	0	0	Bacteria	Firmicutes	Clostridia	Clostridiales	Ruminococcaceae	Ruminococcaceae_UCG-014	#N/A
ASV1956	0	0	9	0	0	0	0	0	0	1	6	0	0	0	0	0	4	1	0	0	6	2	9	2	0	0	0	0	0	3	0	0	2	0	3	0	0	3	Bacteria	Patescibacteria	Saccharimonadia	Saccharimonadales	#N/A	#N/A	#N/A
ASV1957	0	0	1	2	0	0	2	3	2	5	6	5	0	2	0	2	5	0	3	2	1	0	0	0	1	0	0	2	0	1	0	0	5	0	1	0	0	0	Bacteria	Firmicutes	Negativicutes	Selenomonadales	Veillonellaceae	Veillonella	#N/A
ASV1958	0	0	4	0	0	1	0	0	0	4	5	1	0	6	0	1	0	4	8	0	0	1	0	0	0	3	0	4	0	8	1	0	0	0	0	0	0	0	Bacteria	Firmicutes	Clostridia	Clostridiales	Lachnospiraceae	Oribacterium	#N/A
ASV1959	31	0	0	0	0	0	0	0	4	3	4	0	0	0	0	1	0	0	0	0	4	0	0	0	0	0	0	2	0	2	0	0	0	0	0	0	0	0	Bacteria	Fusobacteria	Fusobacteriia	Fusobacteriales	Leptotrichiaceae	Leptotrichia	#N/A
ASV1960	4	0	0	0	0	0	0	0	0	0	2	12	0	2	0	0	0	0	0	0	0	0	0	0	0	0	0	0	0	0	12	0	0	0	0	19	0	0	Bacteria	Actinobacteria	Actinobacteria	Micrococcales	Micrococcaceae	Rothia	#N/A
ASV1961	0	2	1	0	0	1	0	0	0	0	1	3	1	2	0	0	2	0	2	0	0	0	0	5	0	0	1	4	0	0	13	0	0	0	0	4	8	1	Bacteria	Firmicutes	Bacilli	Lactobacillales	Streptococcaceae	Streptococcus	#N/A
ASV1962	1	0	0	0	0	0	0	0	0	0	1	5	0	4	0	0	0	3	0	1	1	1	0	5	0	3	1	2	0	1	10	2	0	1	0	1	7	1	Bacteria	Firmicutes	Bacilli	Lactobacillales	Streptococcaceae	Streptococcus	#N/A
ASV1963	0	0	0	11	0	0	0	0	3	0	0	20	0	0	0	0	0	0	0	0	0	0	0	0	6	0	0	0	0	0	11	0	0	0	0	0	0	0	Bacteria	Bacteroidetes	Bacteroidia	Bacteroidales	Porphyromonadaceae	Porphyromonas	#N/A
ASV1964	0	0	0	0	0	0	0	0	0	0	0	10	0	9	0	2	0	0	0	4	0	0	0	0	0	0	0	2	0	0	9	1	0	0	0	13	1	0	Bacteria	Actinobacteria	Actinobacteria	Micrococcales	Micrococcaceae	Rothia	#N/A
ASV1965	0	0	0	0	0	0	0	0	0	0	0	9	5	12	0	0	0	0	0	0	0	0	0	0	0	0	0	0	0	0	0	11	0	0	0	0	0	14	Bacteria	Bacteroidetes	Bacteroidia	Flavobacteriales	Flavobacteriaceae	Capnocytophaga	#N/A
ASV1966	4	0	0	0	0	2	0	0	1	4	0	7	0	0	0	1	2	0	0	0	1	2	3	0	7	0	5	0	0	0	6	2	0	0	0	0	4	0	Bacteria	Bacteroidetes	Bacteroidia	Flavobacteriales	Weeksellaceae	Bergeyella	#N/A
ASV1967	0	0	0	0	0	0	0	0	0	0	0	3	0	0	0	0	0	14	0	0	0	0	0	0	0	0	0	15	6	0	0	1	0	0	7	0	0	5	Bacteria	Bacteroidetes	Bacteroidia	Bacteroidales	Prevotellaceae	Prevotella_7	#N/A
ASV1968	7	0	0	0	2	0	0	4	6	0	0	2	0	0	0	4	4	0	1	3	0	2	3	4	0	0	4	1	2	0	0	1	1	0	0	0	0	0	Bacteria	Actinobacteria	Actinobacteria	Actinomycetales	Actinomycetaceae	Actinomyces	#N/A
ASV1969	0	0	0	0	0	0	0	0	0	0	0	2	1	0	0	0	0	8	0	0	0	0	0	0	0	0	0	14	12	0	0	3	0	0	5	0	0	6	Bacteria	Bacteroidetes	Bacteroidia	Bacteroidales	Prevotellaceae	Prevotella_7	#N/A
ASV1970	0	0	0	0	0	0	0	0	7	14	0	1	0	9	0	5	0	0	0	2	0	0	0	0	0	0	2	10	0	0	0	0	0	0	1	0	0	0	Bacteria	Firmicutes	Clostridia	Clostridiales	Lachnospiraceae	Lachnoanaerobaculum	#N/A
ASV1971	0	0	0	0	0	0	0	51	0	0	0	0	0	0	0	0	0	0	0	0	0	0	0	0	0	0	0	0	0	0	0	0	0	0	0	0	0	0	Bacteria	Bacteroidetes	Bacteroidia	Bacteroidales	Prevotellaceae	Alloprevotella	#N/A
ASV1972	0	0	0	0	0	0	0	51	0	0	0	0	0	0	0	0	0	0	0	0	0	0	0	0	0	0	0	0	0	0	0	0	0	0	0	0	0	0	Bacteria	Bacteroidetes	Bacteroidia	Bacteroidales	Prevotellaceae	Alloprevotella	#N/A
ASV1973	18	0	0	12	0	0	0	3	0	0	0	0	1	0	0	0	3	0	0	0	0	0	0	4	0	0	0	0	4	0	2	0	2	0	0	0	2	0	Bacteria	Firmicutes	Negativicutes	Selenomonadales	Veillonellaceae	Veillonella	#N/A
ASV1974	0	0	0	0	0	0	0	3	3	1	0	0	0	0	0	11	0	0	1	10	0	0	1	13	0	0	0	0	0	0	0	0	0	0	3	0	5	0	Bacteria	Bacteroidetes	Bacteroidia	Bacteroidales	Prevotellaceae	Prevotella	#N/A
ASV1975	0	0	0	0	1	0	0	2	0	0	0	0	0	7	0	16	6	0	0	0	0	0	0	3	8	0	0	4	0	2	0	0	0	0	0	0	0	2	Bacteria	Proteobacteria	Gammaproteobacteria	Pasteurellales	Pasteurellaceae	Haemophilus	#N/A
ASV1976	0	0	0	0	0	0	0	1	4	4	0	0	0	0	0	11	0	0	0	6	0	0	0	20	0	0	0	0	0	0	0	0	0	0	5	0	0	0	Bacteria	Bacteroidetes	Bacteroidia	Bacteroidales	Prevotellaceae	Prevotella	#N/A
ASV1977	2	0	0	0	0	0	7	1	0	1	0	0	0	0	0	0	2	3	0	0	0	0	0	0	0	0	0	14	0	0	9	0	0	6	0	2	0	4	Bacteria	Proteobacteria	Gammaproteobacteria	Pasteurellales	Pasteurellaceae	Haemophilus	#N/A
ASV1978	0	0	0	0	0	0	3	1	0	0	0	0	0	1	0	0	0	1	0	0	0	0	1	0	2	0	3	15	0	6	15	0	0	0	0	1	0	2	Bacteria	Firmicutes	Bacilli	Lactobacillales	Streptococcaceae	Streptococcus	#N/A
ASV1979	0	0	0	0	0	0	0	0	0	28	0	0	0	22	0	0	0	0	0	0	0	0	0	1	0	0	0	0	0	0	0	0	0	0	0	0	0	0	Bacteria	Firmicutes	Bacilli	Lactobacillales	Streptococcaceae	Streptococcus	#N/A
ASV1980	0	0	0	0	0	0	19	0	0	5	0	0	0	0	0	0	0	0	0	0	1	0	12	0	0	0	0	0	0	5	0	0	0	0	9	0	0	0	Bacteria	Firmicutes	Clostridia	Clostridiales	Lachnospiraceae	Johnsonella	#N/A
ASV1981	0	11	8	0	0	0	0	0	0	0	0	0	0	0	0	0	0	0	0	0	0	0	0	0	0	0	0	9	0	0	0	0	0	0	0	0	23	0	Bacteria	Firmicutes	Negativicutes	Selenomonadales	Veillonellaceae	Dialister	#N/A
ASV1982	0	0	0	0	3	0	0	0	0	0	0	0	1	0	0	9	0	0	0	3	10	0	3	3	0	0	0	0	3	0	10	3	0	0	0	3	0	0	Bacteria	Actinobacteria	Actinobacteria	Actinomycetales	Actinomycetaceae	Actinomyces	#N/A
ASV1983	1	0	0	0	0	5	4	0	0	0	0	0	0	0	0	0	4	0	0	2	1	0	0	1	0	0	3	1	8	3	0	0	0	1	9	7	0	1	Bacteria	Bacteroidetes	Bacteroidia	Bacteroidales	Prevotellaceae	Prevotella_7	#N/A
ASV1984	11	0	0	0	0	0	0	0	0	0	0	0	0	0	0	0	8	0	0	13	0	0	0	0	0	0	0	0	0	0	0	0	0	0	19	0	0	0	Bacteria	Bacteroidetes	Bacteroidia	Bacteroidales	Tannerellaceae	Tannerella	#N/A
ASV1985	1	0	0	0	0	0	0	0	0	0	0	0	0	0	0	0	0	0	0	0	0	0	0	0	2	0	3	0	0	3	20	6	0	0	16	0	0	0	Bacteria	Bacteroidetes	Bacteroidia	Flavobacteriales	Flavobacteriaceae	Capnocytophaga	#N/A
ASV1986	0	0	0	0	0	0	0	0	0	0	0	0	0	0	0	0	0	0	0	0	0	6	0	0	0	0	0	0	0	2	41	1	0	0	0	0	1	0	Bacteria	Bacteroidetes	Bacteroidia	Flavobacteriales	Flavobacteriaceae	Capnocytophaga	#N/A
ASV1987	0	0	0	0	0	0	0	0	0	0	0	0	0	0	0	0	0	0	0	0	0	0	51	0	0	0	0	0	0	0	0	0	0	0	0	0	0	0	Bacteria	Bacteroidetes	Bacteroidia	Bacteroidales	Prevotellaceae	Alloprevotella	#N/A
ASV1988	0	0	0	0	0	0	0	0	0	0	0	0	0	0	0	0	0	0	0	0	0	0	0	0	51	0	0	0	0	0	0	0	0	0	0	0	0	0	Bacteria	Proteobacteria	Gammaproteobacteria	Betaproteobacteriales	Neisseriaceae	Neisseria	subflava
ASV1989	0	0	0	0	0	0	0	0	0	0	0	0	0	0	0	0	0	0	0	0	0	0	0	0	51	0	0	0	0	0	0	0	0	0	0	0	0	0	Bacteria	Proteobacteria	Gammaproteobacteria	Betaproteobacteriales	Neisseriaceae	Neisseria	#N/A
ASV1990	0	0	0	0	0	0	0	0	0	0	0	0	0	0	0	0	0	0	0	0	0	0	0	0	51	0	0	0	0	0	0	0	0	0	0	0	0	0	Bacteria	Bacteroidetes	Bacteroidia	Bacteroidales	Prevotellaceae	Alloprevotella	#N/A
ASV1991	0	0	0	0	0	0	0	0	0	0	0	0	0	0	0	0	0	0	0	0	0	0	0	0	0	0	0	0	0	0	0	0	0	0	0	0	0	51	Bacteria	Bacteroidetes	Bacteroidia	Flavobacteriales	Flavobacteriaceae	Capnocytophaga	#N/A
ASV1992	0	0	0	0	0	0	0	0	0	0	0	0	0	0	0	0	0	0	0	0	0	0	0	0	0	0	0	0	0	0	0	0	0	0	51	0	0	0	Bacteria	Proteobacteria	Gammaproteobacteria	Betaproteobacteriales	Neisseriaceae	Neisseria	#N/A
ASV1993	0	0	0	0	0	0	0	0	0	0	0	0	0	0	0	0	0	0	0	0	0	0	0	0	0	0	0	0	0	0	51	0	0	0	0	0	0	0	Bacteria	Proteobacteria	Gammaproteobacteria	Betaproteobacteriales	Neisseriaceae	Neisseria	#N/A
ASV1994	0	0	0	0	0	0	0	0	0	0	0	0	0	0	0	0	51	0	0	0	0	0	0	0	0	0	0	0	0	0	0	0	0	0	0	0	0	0	Bacteria	Proteobacteria	Gammaproteobacteria	Betaproteobacteriales	Neisseriaceae	Neisseria	#N/A
ASV1995	0	0	0	0	0	0	0	0	0	0	0	0	0	0	0	0	51	0	0	0	0	0	0	0	0	0	0	0	0	0	0	0	0	0	0	0	0	0	Bacteria	Proteobacteria	Gammaproteobacteria	Betaproteobacteriales	Neisseriaceae	Neisseria	#N/A
ASV1996	0	0	0	0	0	0	0	0	0	0	0	0	0	0	0	0	51	0	0	0	0	0	0	0	0	0	0	0	0	0	0	0	0	0	0	0	0	0	Bacteria	Proteobacteria	Gammaproteobacteria	Betaproteobacteriales	Neisseriaceae	Neisseria	#N/A
ASV1997	0	0	0	0	0	0	0	0	0	0	0	0	0	0	0	0	51	0	0	0	0	0	0	0	0	0	0	0	0	0	0	0	0	0	0	0	0	0	Bacteria	Proteobacteria	Gammaproteobacteria	Betaproteobacteriales	Neisseriaceae	Neisseria	#N/A
ASV1998	0	0	1	3	7	0	2	0	0	0	2	0	0	0	10	0	0	0	7	6	0	0	0	0	0	0	0	0	0	5	0	0	0	0	7	0	0	0	Bacteria	Firmicutes	Clostridia	Clostridiales	Family_XIII	#N/A	#N/A
ASV1999	0	0	0	1	7	0	5	0	0	0	1	0	0	0	8	0	0	2	4	9	0	0	0	0	0	0	0	0	0	4	0	0	0	6	3	0	0	0	Bacteria	Firmicutes	Clostridia	Clostridiales	Family_XIII	#N/A	#N/A
[truncated: 3,039 more rows]

## Sheet: relative counts
	F_01	F_02	F_04	F_05	F_06	F_08	F_09	F_12	F_15	F_16	F_17	F_19	F_23	F_24	F_25	F_26	F_32	F_33	F_34	F_35	F_37	F_38	F_39	F_40	F_41	F_42	F_43	F_44	F_46	F_47	F_48	F_49	F_51	F_52	F_53	F_54	F_55	F_56	Kingdom	Phylum	Class	Order	Family	Genus	Species
ASV1	0.00281385	0.00315926	0.0058993	0.00502901	0.0023955	0.00409449	0.00369499	0.00363343	0.00606469	0.00468933	0.0085423	0.00697441	0.00118273	0.00370159	0.00177585	0.00425588	0.00201296	0.00206327	0.00295959	0.00158299	0.00596834	0.00477805	0.00458571	0.00116365	0.00253197	0.0127158	0.00571371	0.00348925	0.00321489	0.00295446	0.00466118	0.00731746	0.00792025	0.00232513	0.00142108	0.00219467	0.00944578	0.00483038	Bacteria	Firmicutes	Bacilli	Lactobacillales	Streptococcaceae	Streptococcus	#N/A
ASV2	0.00265152	0.00538933	0.00644807	0.00502901	0.0023955	0.00283465	0.00470272	0.00433993	0.00579515	0.00322392	0.00895564	0.00756546	0.00295683	0.00313212	0.00157853	0.00386303	0.00320815	0.00111761	0.00204895	0.00124378	0.00596834	0.00416153	0.0028463	0.00179837	0.00341815	0.0114876	0.00511227	0.00377216	0.00406091	0.00234127	0.00428119	0.00731746	0.00546224	0.00290641	0.00114779	0.0019752	0.00828916	0.00404404	Bacteria	Firmicutes	Bacilli	Lactobacillales	Streptococcaceae	Streptococcus	#N/A
ASV3	0.00238095	0.0033451	0.00562491	0.00438427	0.00227572	0.00425197	0.00416527	0.00222043	0.00592992	0.0052755	0.00702673	0.00656067	0.00374532	0.00275247	0.000986582	0.00353565	0.00201296	0.00137552	0.00250427	0.00124378	0.00622783	0.00385327	0.00300443	0.00116365	0.00316496	0.0129326	0.00621492	0.00466805	0.00423012	0.00239701	0.0049145	0.00699931	0.00477946	0.00368146	0.00103848	0.00252387	0.00607229	0.00337003	Bacteria	Firmicutes	Bacilli	Lactobacillales	Streptococcaceae	Streptococcus	#N/A
ASV4	0.00227273	0.00390262	0.00576211	0.00593166	0.00227572	0.00629921	0.00443399	0.00302786	0.00431267	0.00293083	0.00688895	0.00738814	0.00197122	0.00237282	0.000986582	0.00438683	0.00182424	0.00163343	0.00239044	0.00146992	0.00501687	0.00323674	0.00426945	0.000846292	0.00253197	0.0122823	0.00491179	0.00367786	0.0035533	0.00211829	0.00453452	0.00668116	0.00600847	0.00155009	0.00109314	0.00175573	0.00713253	0.00449337	Bacteria	Firmicutes	Bacilli	Lactobacillales	Streptococcaceae	Streptococcus	#N/A
ASV5	0.00324675	0.00278759	0.00411579	0.00515796	0.00131752	0.00456693	0.00450118	0.00262414	0.00485175	0.003517	0.00702673	0.00744725	0.00295683	0.0022779	0.0011839	0.00379755	0.00169843	0.00111761	0.00250427	0.00169607	0.00406539	0.00339088	0.00205566	0.0015868	0.00303836	0.0108374	0.00431034	0.00325349	0.00236887	0.00234127	0.00372388	0.00615091	0.00587191	0.00232513	0.000929165	0.00120707	0.00539759	0.00235902	Bacteria	Firmicutes	Bacilli	Lactobacillales	Streptococcaceae	Streptococcus	#N/A
ASV6	0.0017316	0.00297343	0.00439018	0.00335268	0.00263505	0.0023622	0.00288881	0.00302786	0.00444744	0.00439625	0.00868008	0.0057923	0.00216834	0.00265756	0.00138122	0.0036666	0.00264201	0.00120358	0.00250427	0.000565355	0.00345991	0.00169544	0.00339975	0.000846292	0.00202557	0.0104039	0.00461107	0.00311203	0.00473773	0.00267573	0.00400253	0.00593881	0.00423324	0.00271265	0.000546568	0.00340173	0.00655422	0.00146035	Bacteria	Firmicutes	Bacilli	Lactobacillales	Streptococcaceae	Streptococcus	#N/A
ASV7	0.00227273	0.00538933	0.00466456	0.00593166	0.0019164	0.00314961	0.0040309	0.00262414	0.00458221	0.00483587	0.00564894	0.00608783	0.00236546	0.00237282	0.00138122	0.0036666	0.00289363	0.00103164	0.00170746	0.00113071	0.00458438	0.00154131	0.00253004	0.00190416	0.00303836	0.00924789	0.00481155	0.00292343	0.00389171	0.00211829	0.00364788	0.00546158	0.00505257	0.00290641	0.000655881	0.001646	0.00510843	0.00280836	Bacteria	Firmicutes	Bacilli	Lactobacillales	Streptococcaceae	Streptococcus	#N/A
ASV8	0.00227273	0.00278759	0.00370421	0.00399742	0.0023955	0.00377953	0.00315754	0.00252321	0.00539084	0.00337046	0.00551116	0.00520125	0.00236546	0.00256264	0.000986582	0.0028809	0.00226458	0.000687758	0.0011383	0.00113071	0.00432489	0.00246609	0.00260911	0.00169258	0.00113938	0.0083809	0.0042101	0.00320634	0.00253807	0.00273148	0.0040532	0.00562066	0.00368701	0.00387522	0.000437254	0.00274333	0.00549398	0.00280836	Bacteria	Firmicutes	Bacilli	Lactobacillales	Streptococcaceae	Streptococcus	#N/A
ASV9	0.0021645	0.00408846	0.00466456	0.00464217	0.00215595	0.00314961	0.00315754	0.00171579	0.00350404	0.00439625	0.00578672	0.00508304	0.00098561	0.00246773	0.0011839	0.00268448	0.00176134	0.000859697	0.0011383	0.00124378	0.0038924	0.00215783	0.00316256	0.00179837	0.00101279	0.00874214	0.00441059	0.00348925	0.00338409	0.00245276	0.00334389	0.00461318	0.00464291	0.00135633	0.000437254	0.0013168	0.00453012	0.00258369	Bacteria	Firmicutes	Bacilli	Lactobacillales	Streptococcaceae	Streptococcus	#N/A
ASV10	0.00205628	0.00353094	0.00452737	0.00412637	0.00215595	0.00314961	0.00315754	0.002826	0.00404313	0.00249121	0.00661339	0.00508304	0.00137985	0.00256264	0.0011839	0.00294638	0.00150972	0.000945667	0.00136596	0.000452284	0.00449788	0.00354501	0.00268817	0.000846292	0.00227877	0.00679142	0.00310746	0.00292343	0.00321489	0.00172808	0.00372388	0.00562066	0.0055988	0.00251889	0.000437254	0.00153627	0.00491566	0.00303303	Bacteria	Firmicutes	Bacilli	Lactobacillales	Streptococcaceae	Streptococcus	#N/A
ASV11	0.00275974	0.00148671	0.00178351	0.00412637	0.0014373	0.000944882	0.00255291	0.00363343	0.00161725	0.00586166	0.00124001	0.001123	0.0063079	0.000759301	0.000789266	0.00818438	0.00220167	0.000171939	0.00204895	0.000678426	0.00190295	0.00616523	0.00237192	0.0055009	0.00113938	0.000577993	0.00240577	0.00150886	0.00575296	0.00222978	0.00640912	0.00593881	0.0021849	0.000581283	0.00180367	0.00351147	0.000771084	0.00337003	Bacteria	Proteobacteria	Gammaproteobacteria	Pasteurellales	Pasteurellaceae	Haemophilus	#N/A
ASV12	0.00200216	0.00167255	0.0019207	0.00361057	0.00131752	0.0023622	0.00322472	0.00201857	0.00458221	0.00293083	0.00440893	0.00449199	0.00118273	0.00170843	0.0011839	0.0018333	0.00119519	0.000945667	0.00182129	0.00135685	0.00467088	0.00184957	0.00276724	0.00105787	0.00177238	0.00946463	0.0042101	0.00282912	0.00304569	0.00195106	0.00372388	0.00514343	0.00382357	0.00329394	0.000437254	0.00252387	0.00549398	0.00224669	Bacteria	Firmicutes	Bacilli	Lactobacillales	Streptococcaceae	Streptococcus	#N/A
ASV13	0.00281385	0.00148671	0.00150912	0.00373952	0.00155707	0.000787402	0.0032919	0.00312878	0.000943396	0.00366354	0.000413337	0.00153673	0.00827912	0.00113895	0.000591949	0.0086427	0.00301944	8.59697e-05	0.00204895	0.00124378	0.00103797	0.00554871	0.00237192	0.00581826	0.00215217	0.000361246	0.00210505	0.00094304	0.00626058	0.00183957	0.00610513	0.00641603	0.00109245	0	0.00103848	0.00175573	0.00086747	0.00337003	Bacteria	Proteobacteria	Gammaproteobacteria	Pasteurellales	Pasteurellaceae	Haemophilus	#N/A
ASV14	0.004329	0.00260175	0.00109754	0.00348162	0.00131752	0.000944882	0.002956	0.00242229	0.000539084	0.00483587	0.00124001	0.00106389	0.00611078	0.00123386	0.00157853	0.00877365	0.00289363	0.000257909	0.00136596	0.000678426	0.00147046	0.00554871	0.00253004	0.00539511	0.00253197	0.000216747	0.00240577	0.000754432	0.00406091	0.00206255	0.00569981	0.00668116	0.00232145	0.000581283	0.000710538	0.00153627	0.000481928	0.00258369	Bacteria	Proteobacteria	Gammaproteobacteria	Pasteurellales	Pasteurellaceae	Haemophilus	#N/A
ASV15	0.00167749	0.00278759	0.0038414	0.00309478	0.0019164	0.00251969	0.00235136	0.001413	0.0032345	0.003517	0.00564894	0.00378273	0.00216834	0.00208808	0.000789266	0.0020952	0.00157262	0.000945667	0.0011383	0.00113071	0.00458438	0.00246609	0.00189753	0.00179837	0.00227877	0.00715266	0.00290698	0.00174462	0.00219966	0.00217403	0.00367321	0.00562066	0.00327735	0.00232513	0.000546568	0.0019752	0.0053012	0.0035947	Bacteria	Firmicutes	Bacilli	Lactobacillales	Streptococcaceae	Streptococcus	#N/A
ASV16	0.000865801	0.00464598	0.00329263	0.00128949	0.00167685	0.00330709	0.00409809	0.007065	0.00215633	0.000146542	0.000688895	0.00384183	0.00098561	0.00161352	0.000986582	0	0.00270491	0.0036967	0.00774047	0.00610583	0.00397889	0.00369914	0.00324162	0.00137522	0.00113938	0.000144498	0.00210505	0.00504527	0.00490694	0.00406935	0.00162128	0.0019089	0.000409668	0.00523154	0.00448185	0.00142653	0.000192771	0.00179735	Bacteria	Bacteroidetes	Bacteroidia	Bacteroidales	Prevotellaceae	Prevotella_7	#N/A
ASV17	0.00297619	0.00148671	0.00178351	0.00438427	0.00107797	0.000629921	0.00302318	0.00151393	0.000808625	0.00293083	0.000688895	0.001123	0.00571654	0.00132878	0.00217048	0.00798795	0.0025791	0.000171939	0.0026181	0.000678426	0.00181645	0.00631936	0.00158128	0.00465461	0.00164578	0.000577993	0.00190457	0.000801584	0.00304569	0.00178382	0.00590247	0.00646906	0.00245801	0.000387522	0.00147573	0.001646	0.00106024	0.00235902	Bacteria	Proteobacteria	Gammaproteobacteria	Pasteurellales	Pasteurellaceae	Haemophilus	#N/A
ASV18	0.0012987	0.00501765	0.00329263	0.000773694	0.00227572	0.00393701	0.00530736	0.00787243	0.00202156	0.00087925	0.000275558	0.00478752	0.000591366	0.00142369	0.000197316	0	0.00239039	0.00412655	0.00671599	0.00599276	0.00432489	0.00277435	0.00292536	0.00190416	0.00101279	0.000505744	0.00210505	0.00363071	0.00490694	0.0045153	0.00146928	0.00153773	0.000409668	0.00232513	0.00448185	0.00109733	9.63855e-05	0.00101101	Bacteria	Bacteroidetes	Bacteroidia	Bacteroidales	Prevotellaceae	Prevotella_7	#N/A
ASV19	0.00156926	0.00223007	0.00246947	0.00373952	0.00107797	0.00283465	0.002217	0.00191764	0.00309973	0.00366354	0.00537338	0.00401915	0.0017741	0.00132878	0.0011839	0.00242258	0.00163553	0.000687758	0.00284576	0.00101764	0.0036329	0.00184957	0.00268817	0.00179837	0.00177238	0.00722491	0.00410986	0.0023576	0.00152284	0.00144936	0.00309056	0.00493133	0.00532569	0.00271265	0.000218627	0.00120707	0.00404819	0.00258369	Bacteria	Firmicutes	Bacilli	Lactobacillales	Streptococcaceae	Streptococcus	#N/A
ASV20	0.00178571	0.00111503	0.00370421	0.00361057	0.0014373	0.00330709	0.00282163	0.00302786	0.0032345	0.00337046	0.00482227	0.00443289	0.000788488	0.00237282	0.000394633	0.00202973	0.00163553	0.000687758	0.0014798	0.000904568	0.0036329	0.00339088	0.00276724	0.00116365	0.00113938	0.00693592	0.00431034	0.00183893	0.00287648	0.00178382	0.00293857	0.00503738	0.00327735	0.00251889	0.000327941	0.00153627	0.00375904	0.00157268	Bacteria	Firmicutes	Bacilli	Lactobacillales	Streptococcaceae	Streptococcus	#N/A
ASV21	0.0017316	0.00297343	0.00274386	0.00477112	0.00299437	0.00204724	0.00275445	0.00201857	0.00350404	0.00234467	0.00633783	0.00537857	0.0017741	0.00189825	0.000591949	0.0031428	0.001321	0.000773728	0.0011383	0.000565355	0.00320042	0.00308261	0.00253004	0.000740506	0.00265856	0.00549093	0.00400962	0.00254621	0.00304569	0.00228552	0.00230526	0.00440108	0.00314079	0.00135633	0.000765195	0.000877867	0.00337349	0.00168501	Bacteria	Firmicutes	Bacilli	Lactobacillales	Streptococcaceae	Streptococcus	anginosus/cristatus/infantis/mitis/oralis/pneumoniae/pseudopneumoniae/sanguinis/timonensis
ASV22	0.00108225	0.00706188	0.00260667	0.000773694	0.00251527	0.00377953	0.00369499	0.00605571	0.00134771	0.000586166	0.000826674	0.00413736	0.00137985	0.00104404	0	0	0.00308234	0.00386864	0.00500854	0.00440977	0.00493037	0.00262022	0.00379507	0.00200994	0.000886188	0.000361246	0.0027065	0.00443229	0.00609137	0.0030102	0.00217859	0.00143168	0.000546224	0.00503778	0.00398994	0.0003292	0	0.00112334	Bacteria	Bacteroidetes	Bacteroidia	Bacteroidales	Prevotellaceae	Prevotella_7	#N/A
ASV23	0.00124459	0.00687605	0.00274386	0.00128949	0.00179662	0.00377953	0.0047699	0.00948728	0.00148248	0.00102579	0.00165335	0.00502394	0.000591366	0.000854214	0.000394633	0	0.00182424	0.00352476	0.00603301	0.00554048	0.00294092	0.00339088	0.00260911	0.000740506	0.00075959	0	0.00210505	0.00396077	0.00389171	0.00406935	0.00154528	0.0023331	0.000273112	0.00387522	0.00344338	0.00120707	9.63855e-05	0.00112334	Bacteria	Bacteroidetes	Bacteroidia	Bacteroidales	Prevotellaceae	Prevotella_7	#N/A
ASV24	0.00135281	0.0033451	0.00260667	0.00348162	0.00215595	0.00220472	0.0032919	0.00161486	0.0032345	0.00307737	0.00509782	0.00472841	0.00137985	0.000854214	0.000789266	0.00216068	0.00163553	0.000601788	0.00136596	0.000904568	0.00345991	0.00323674	0.00189753	0.00126944	0.00151918	0.00715266	0.00280674	0.00249906	0.00203046	0.00239701	0.00265991	0.00371176	0.00477946	0.00174385	0.000819851	0.000768133	0.00433735	0.00269602	Bacteria	Firmicutes	Bacilli	Lactobacillales	Streptococcaceae	Streptococcus	#N/A
ASV25	0.00313853	0.00315926	0.000685965	0.00309478	0.00119775	0.000314961	0.00268727	0.00242229	0.00107817	0.00424971	0.00124001	0.000827472	0.00512517	0.00104404	0.000197316	0.00792248	0.00270491	8.59697e-05	0.00182129	0.000904568	0.00190295	0.00616523	0.00221379	0.00349096	0.000886188	0.000288996	0.00250601	0.000990192	0.0035533	0.00189531	0.00567448	0.00514343	0.001229	0.000775044	0.000929165	0.001646	0.000481928	0.00292069	Bacteria	Proteobacteria	Gammaproteobacteria	Pasteurellales	Pasteurellaceae	Haemophilus	#N/A
ASV26	0.00146104	0.00278759	0.00288105	0.00425532	0.00155707	0.00425197	0.00228418	0.00161486	0.00283019	0.00205158	0.00372003	0.00431468	0.00098561	0.00132878	0.000591949	0.0023571	0.00169843	0.000601788	0.0014798	0.000565355	0.00423839	0.00215783	0.00189753	0.00116365	0.00227877	0.00563543	0.0037089	0.00193323	0.00270728	0.00206255	0.00286257	0.00429503	0.00409668	0.00271265	0.000437254	0.001646	0.00366265	0.00247135	Bacteria	Firmicutes	Bacilli	Lactobacillales	Streptococcaceae	Streptococcus	#N/A
ASV27	0.00135281	0.00483182	0.00329263	0.000902643	0.00131752	0.0023622	0.0032919	0.00666128	0.00256065	0.00102579	0.000551116	0.00514215	0.00137985	0.00199317	0.000197316	0	0.00176134	0.00438446	0.0063745	0.0050882	0.00397889	0.00292848	0.00276724	0.00116365	0.00101279	0.000288996	0.00230553	0.00339495	0.00338409	0.00406935	0.00144395	0.0012726	0.000546224	0.00387522	0.00437254	0.00109733	0	0.00101101	Bacteria	Bacteroidetes	Bacteroidia	Bacteroidales	Prevotellaceae	Prevotella_7	#N/A
ASV28	0.00167749	0.00297343	0.00233228	0.00373952	0.00131752	0.00346457	0.00309036	0.00171579	0.00377358	0.00293083	0.00509782	0.00496483	0.00315395	0.00208808	0.000986582	0.002619	0.00163553	0.000945667	0.00193512	0.00124378	0.00406539	0.00169544	0.0019766	0.000846292	0.000886188	0.00491294	0.00250601	0.00183893	0.00203046	0.00245276	0.00205193	0.00445411	0.00286768	0.00135633	0.000218627	0.0006584	0.00318072	0.00168501	Bacteria	Firmicutes	Bacilli	Lactobacillales	Streptococcaceae	Streptococcus	#N/A
ASV29	0.0030303	0.00278759	0.000960351	0.00373952	0.00131752	0.000472441	0.00208263	0.00201857	0.00134771	0.00337046	0.000551116	0.000827472	0.00335107	0.00104404	0.0011839	0.00674393	0.00207586	0.000429849	0.0014798	0.000452284	0.00224894	0.00524044	0.00189753	0.00444303	0.00101279	0.000722491	0.00120289	0.00103734	0.00473773	0.00133787	0.00516783	0.00477226	0.00136556	0.000387522	0.00114779	0.00175573	0.00086747	0.00269602	Bacteria	Proteobacteria	Gammaproteobacteria	Pasteurellales	Pasteurellaceae	Haemophilus	#N/A
ASV30	0.00227273	0.000557517	0.00219509	0.00373952	0.000838424	0.000314961	0.00241854	0.0021195	0.00175202	0.00439625	0.00151557	0.000945682	0.00512517	0.000949127	0.000591949	0.00713678	0.00207586	0	0.00136596	0.000791497	0.00138396	0.00477805	0.0019766	0.00401989	0.000379795	7.22491e-05	0.00240577	0.000990192	0.00439932	0.00183957	0.00481317	0.00514343	0.00150212	0.000193761	0.00174902	0.00175573	0.000578313	0.00235902	Bacteria	Proteobacteria	Gammaproteobacteria	Pasteurellales	Pasteurellaceae	Haemophilus	#N/A
ASV31	0.000974026	0.00613269	0.00370421	0.000515796	0.00203617	0.00645669	0.00396372	0.00656036	0.00134771	0.000293083	0.00124001	0.00490573	0.000197122	0.00189825	0	0	0.00213877	0.00318088	0.00352874	0.0042967	0.00268143	0.00184957	0.00213472	0.0015868	0.000253197	0.000216747	0.00160385	0.00363071	0.00406091	0.00323318	0.00169728	0.00201495	0.000546224	0.0034877	0.00388063	0.000548667	0	0.00078634	Bacteria	Bacteroidetes	Bacteroidia	Bacteroidales	Prevotellaceae	Prevotella_7	#N/A
ASV32	0.0012987	0.00631853	0.00342983	0.000902643	0.00203617	0.00330709	0.00349345	0.0077715	0.00134771	0.00190504	0.000826674	0.00378273	0.000788488	0.00123386	0.000394633	0	0.00157262	0.00275103	0.0063745	0.00474898	0.00345991	0.00215783	0.00213472	0.000634719	0.000886188	7.22491e-05	0.00240577	0.00325349	0.00456853	0.00284297	0.00169728	0.0016968	0.000546224	0.00426274	0.00306078	0.000438933	0.000192771	0.00112334	Bacteria	Bacteroidetes	Bacteroidia	Bacteroidales	Prevotellaceae	Prevotella_7	#N/A
ASV33	0.00194805	0.00223007	0.00109754	0.00257898	0.000958199	0.000314961	0.00241854	0.00131207	0.00107817	0.00366354	0.000688895	0.00124121	0.00551942	0.00104404	0.000789266	0.00870818	0.00176134	0.000171939	0.00159363	0.00113071	0.00216244	0.00477805	0.00134409	0.00401989	0.00164578	0.000144498	0.00200481	0.00070728	0.00659898	0.00167233	0.00476251	0.00360571	0.00163867	0.000193761	0.00103848	0.00175573	0.00086747	0.00179735	Bacteria	Proteobacteria	Gammaproteobacteria	Pasteurellales	Pasteurellaceae	Haemophilus	#N/A
ASV34	0.0017316	0.00260175	0.00274386	0.00322373	0.00131752	0.00188976	0.0032919	0.00171579	0.00350404	0.00278429	0.00454671	0.00443289	0.0017741	0.00161352	0.00138122	0.00222615	0.0012581	0.000343879	0.00102447	0.000565355	0.00337341	0.00169544	0.00166034	0.000952079	0.000886188	0.00621342	0.00280674	0.00198038	0.00203046	0.00217403	0.00192527	0.00365873	0.00191178	0.00135633	0.000601224	0.00120707	0.00231325	0.00190968	Bacteria	Firmicutes	Bacilli	Lactobacillales	Streptococcaceae	Streptococcus	#N/A
ASV35	0.0017316	0.00278759	0.00246947	0.00335268	0.00119775	0.00173228	0.00214982	0.00151393	0.00350404	0.00234467	0.00413337	0.00437378	0.00157698	0.00189825	0.000789266	0.00229163	0.00138391	0.000343879	0.00182129	0.000678426	0.00345991	0.00184957	0.00221379	0.00126944	0.000632992	0.00592443	0.0032077	0.00249906	0.00186125	0.00128212	0.00179861	0.00392386	0.00314079	0.00193761	0.000218627	0.00120707	0.00356627	0.00134801	Bacteria	Firmicutes	Bacilli	Lactobacillales	Streptococcaceae	Streptococcus	#N/A
ASV36	0.00232684	0.00185839	0.000960351	0.00361057	0.000958199	0.00110236	0.00188109	0.00262414	0.00107817	0.0052755	0.00110223	0.000768367	0.00295683	0.00142369	0.00157853	0.00622013	0.00239039	0.000343879	0.00125213	0.000113071	0.00138396	0.00354501	0.00205566	0.0039141	0.000886188	0.000216747	0.00150361	0.00122595	0.00338409	0.00128212	0.00407853	0.00514343	0.00163867	0.000581283	0.000819851	0.0013168	0.000963855	0.00123568	Bacteria	Proteobacteria	Gammaproteobacteria	Pasteurellales	Pasteurellaceae	Haemophilus	#N/A
ASV37	0.00102814	0.00315926	0.00301825	0.00103159	0.00167685	0.00425197	0.00362781	0.00585386	0.00175202	0.00102579	0.000551116	0.00390094	0.00098561	0.000949127	0.000197316	0	0.00188715	0.00352476	0.0052362	0.00395749	0.00415189	0.00292848	0.0028463	0.000846292	0.000886188	0	0.00250601	0.00367786	0.00439932	0.00206255	0.000987967	0.00137865	0.000409668	0.00368146	0.00322475	0.000438933	0	0.00112334	Bacteria	Bacteroidetes	Bacteroidia	Bacteroidales	Prevotellaceae	Prevotella_7	#N/A
ASV38	0.00200216	0.00185839	0.00123474	0.00257898	0.00107797	0.000314961	0.00255291	0.00262414	0.000808625	0.00366354	0.000551116	0.00100479	0.00256259	0.00113895	0.000394633	0.00674393	0.00220167	0.000171939	0.0011383	0.00101764	0.00155696	0.00416153	0.00166034	0.00380831	0.00189897	0.000288996	0.00130313	0.000895888	0.00304569	0.0015051	0.00400253	0.00604486	0.000819336	0.000387522	0.000929165	0.0013168	0.000578313	0.00190968	Bacteria	Proteobacteria	Gammaproteobacteria	Pasteurellales	Pasteurellaceae	Haemophilus	#N/A
ASV39	0	0.00185839	0.00301825	0.00180529	0.0023955	0.00677165	0.000671817	0.000504643	0.00161725	0.00131887	0.00206669	0.00124121	0.000197122	0	0.00769534	0.000589275	0.000314525	0.00687758	0.00466705	0.00260063	0	0.000924784	0.000474383	0.000740506	0	0.00563543	0.000801925	0.00721426	0.00118443	0.00245276	0.00121596	0.000477226	0.000409668	0.00465026	0.00552033	0.0026336	0.000289157	0.00134801	Bacteria	Firmicutes	Bacilli	Lactobacillales	Streptococcaceae	Streptococcus	#N/A
ASV40	0.000487013	0.00408846	0.00288105	0.000257898	0.00131752	0.00251969	0.00322472	0.00444086	0.00148248	0.00146542	0.000551116	0.00260063	0.000591366	0.000854214	0	0	0.00283072	0.00352476	0.00557769	0.00452284	0.00467088	0.00354501	0.00253004	0.00116365	0.00075959	0.000216747	0.00170409	0.00429083	0.00338409	0.0025085	0.00134262	0.0012726	0.000409668	0.00387522	0.00317009	0.000768133	0	0.00179735	Bacteria	Bacteroidetes	Bacteroidia	Bacteroidales	Prevotellaceae	Prevotella_7	#N/A
ASV41	0	0.00185839	0.00439018	0.00116054	0.00371302	0.00519685	0.000738999	0.000100929	0.000539084	0.000293083	0.00220446	0.000650157	0.000591366	0.00123386	0.0035517	0.000327375	0.000188715	0.00593191	0.00398406	0.00327906	0	0.000154131	0.000474383	0.000211573	0	0.00643017	0.00110265	0.00702565	0.00203046	0.00278722	0.00189994	0.000477226	0.000955892	0.00329394	0.00590293	0.00252387	0.000578313	0.00123568	Bacteria	Firmicutes	Bacilli	Lactobacillales	Streptococcaceae	Streptococcus	#N/A
ASV42	0.00140693	0.00167255	0.00123474	0.00193424	0.00107797	0.000787402	0.00262009	0.001413	0.000808625	0.00249121	0.000688895	0.000709262	0.00315395	0.000854214	0.000789266	0.0049761	0.00220167	0	0.00102447	0.000904568	0.00147046	0.00462392	0.00102783	0.00476039	0.00126598	0.000288996	0.00180433	0.000990192	0.00389171	0.00195106	0.00511716	0.00434806	0.0021849	0.000968804	0.000710538	0.00153627	0.000385542	0.00235902	Bacteria	Proteobacteria	Gammaproteobacteria	Pasteurellales	Pasteurellaceae	Haemophilus	#N/A
ASV43	0.00146104	0.00167255	0.000960351	0.00348162	0.00131752	0.00015748	0.00154518	0.00181671	0.000539084	0.00293083	0.000413337	0.000768367	0.00275971	0.000569476	0.00138122	0.00412493	0.00169843	0	0.00170746	0.000678426	0.00103797	0.00323674	0.00253004	0.00380831	0.00075959	0.000361246	0.00130313	0.00122595	0.00558376	0.00222978	0.00496517	0.00397688	0.00191178	0.000193761	0.00131176	0.00274333	0.000963855	0.00179735	Bacteria	Proteobacteria	Gammaproteobacteria	Pasteurellales	Pasteurellaceae	Haemophilus	#N/A
ASV44	0.000649351	0.00464598	0.00219509	0.000644745	0.00179662	0.00330709	0.00356063	0.00534921	0.000943396	0.000293083	0.000688895	0.00325078	0.00137985	0.00199317	0	0	0.00220167	0.00343879	0.00466705	0.00610583	0.00268143	0.00323674	0.00260911	0.000740506	0.000632992	0.000361246	0.00180433	0.00414938	0.00338409	0.00234127	0.0010133	0.00185588	0.000546224	0.00232513	0.00180367	0.000768133	9.63855e-05	0.00146035	Bacteria	Bacteroidetes	Bacteroidia	Bacteroidales	Prevotellaceae	Prevotella_7	#N/A
ASV45	0.000974026	0.00446014	0.00329263	0.00103159	0.00107797	0.00425197	0.00376218	0.00716593	0.00148248	0.000586166	0.000826674	0.00248242	0.000394244	0.00142369	0.000591949	0	0.00138391	0.002837	0.00421172	0.00327906	0.00294092	0.00262022	0.00276724	0.00116365	0.000506393	0.000144498	0.00170409	0.00363071	0.00406091	0.0030102	0.00103863	0.00116655	0.000409668	0.00310017	0.00300612	0.0006584	9.63855e-05	0.00190968	Bacteria	Bacteroidetes	Bacteroidia	Bacteroidales	Prevotellaceae	Prevotella_7	#N/A
ASV46	0	0.00297343	0.00315544	0.000773694	0.0033537	0.0080315	0.00040309	0.000100929	0.000943396	0.00087925	0.00220446	0.0011821	0.00098561	0	0.00591949	0.0010476	0.000188715	0.00533012	0.00284576	0.00237449	0	0.00107891	0.000711575	0.00105787	0.000632992	0.00643017	0.00120289	0.00631837	0.00101523	0.00261999	0.00159595	0.000265125	0	0.0044565	0.00475514	0.00186547	0.000963855	0.00078634	Bacteria	Firmicutes	Bacilli	Lactobacillales	Streptococcaceae	Streptococcus	#N/A
ASV47	0	0.00297343	0.00246947	0.000902643	0.0033537	0.00614173	0.000537454	0.000100929	0.000943396	0.00087925	0.00234224	0.00106389	0.000788488	0.00104404	0.00394633	0.00065475	0.000314525	0.00575997	0.00421172	0.00214835	0	0.000924784	0.000790639	0.000528933	0	0.00520194	0.00100241	0.00716711	0.00169205	0.00172808	0.0018746	0.000477226	0.00068278	0.00310017	0.00530171	0.00153627	0.000385542	0.00134801	Bacteria	Firmicutes	Bacilli	Lactobacillales	Streptococcaceae	Streptococcus	#N/A
ASV48	0.00124459	0.00148671	0.00178351	0.00296583	0.0014373	0.00188976	0.002217	0.00131207	0.00215633	0.00190504	0.00372003	0.00319168	0.000788488	0.00170843	0.000591949	0.00163688	0.000691954	0.000601788	0.00204895	0.00101764	0.00354641	0.00138718	0.00150221	0.000952079	0.00227877	0.00476844	0.00350842	0.00207469	0.00203046	0.00161659	0.0020266	0.0031815	0.00177523	0.00251889	0.00016397	0.00120707	0.00375904	0.00168501	Bacteria	Firmicutes	Bacilli	Lactobacillales	Streptococcaceae	Streptococcus	#N/A
ASV49	0.00102814	0.00223007	0.00233228	0.00270793	0.00119775	0.00220472	0.00275445	0.00121114	0.00229111	0.00102579	0.00454671	0.00401915	0.00157698	0.00132878	0.000789266	0.00176783	0.00113229	0.000601788	0.00136596	0.000565355	0.00311392	0.0020037	0.00181847	0.000634719	0.00139258	0.00447945	0.00230553	0.00150886	0.00152284	0.0015051	0.00179861	0.00387083	0.00327735	0.000968804	0.000109314	0.000877867	0.00327711	0.00101101	Bacteria	Firmicutes	Bacilli	Lactobacillales	Streptococcaceae	Streptococcus	#N/A
ASV50	0	0.00167255	0.00288105	0.000902643	0.00263505	0.00582677	0.000604636	0.000403714	0.000673854	0	0.00110223	0.001123	0.00098561	0.000474563	0.00651144	0.00144045	0.00012581	0.00395461	0.00500854	0.00395749	0	0.000154131	0.000553447	0.000846292	0	0.00606893	0.000400962	0.00556394	0.00186125	0.00206255	0.00129196	0.000265125	0.00109245	0.00193761	0.00590293	0.0019752	0.000289157	0.00213435	Bacteria	Firmicutes	Bacilli	Lactobacillales	Streptococcaceae	Streptococcus	#N/A
ASV51	0.00124459	0.00130087	0.00301825	0.00270793	0.00119775	0.00188976	0.00181391	0.00111021	0.00229111	0.00190504	0.00344448	0.00330989	0.00118273	0.000759301	0.000789266	0.00248805	0.00138391	0.000343879	0.0011383	0.000678426	0.00207594	0.00262022	0.00181847	0.000846292	0.00101279	0.00534643	0.00210505	0.00174462	0.00152284	0.000836167	0.00240659	0.00243915	0.00396013	0.000968804	0.000327941	0.001646	0.00308434	0.00190968	Bacteria	Firmicutes	Bacilli	Lactobacillales	Streptococcaceae	Streptococcus	#N/A
ASV52	0.00146104	0.00148671	0.000960351	0.00257898	0.00131752	0.00125984	0.00134363	0.00100929	0.00175202	0.00205158	0.00303114	0.00271884	0.00118273	0.00113895	0.000394633	0.00189878	0.00119519	0.000515818	0.0011383	0.00101764	0.00510336	0.00262022	0.00292536	0.00116365	0.00164578	0.00556318	0.00340818	0.0012731	0.00169205	0.00105914	0.00179861	0.00222705	0.0021849	0.00329394	0.000491911	0.00142653	0.00356627	0.00123568	Bacteria	Firmicutes	Bacilli	Lactobacillales	Streptococcaceae	Streptococcus	#N/A
ASV53	0.00211039	0.000929195	0.000411579	0.00335268	0.000359324	0.00015748	0.00161236	0.00171579	0.000673854	0.00307737	0.000826674	0.001123	0.00335107	0.00113895	0.0011839	0.0075951	0.00182424	8.59697e-05	0.00136596	0.000339213	0.00164346	0.0020037	0.00173941	0.0031736	0.00177238	0.000288996	0.00120289	0.000612976	0.00304569	0.00189531	0.00331856	0.00397688	0.00177523	0.000581283	0.000655881	0.00219467	0.000192771	0.00179735	Bacteria	Proteobacteria	Gammaproteobacteria	Pasteurellales	Pasteurellaceae	Haemophilus	#N/A
ASV54	0.000811688	0.00278759	0.00329263	0.000644745	0.00167685	0.0023622	0.00288881	0.00524828	0.00121294	0.00117233	0.000688895	0.00289615	0.000394244	0.000189825	0.000197316	0	0.00188715	0.00412655	0.00421172	0.00440977	0.00320042	0.00277435	0.00166034	0.00116365	0.000379795	7.22491e-05	0.00180433	0.00306488	0.00389171	0.00245276	0.00129196	0.0014847	0.000546224	0.00406898	0.00245955	0.000219467	0	0.000898674	Bacteria	Bacteroidetes	Bacteroidia	Bacteroidales	Prevotellaceae	Prevotella_7	#N/A
ASV55	0.00162338	0.00111503	0.00109754	0.00296583	0.000838424	0.000472441	0.00161236	0.00151393	0.000673854	0.00278429	0.00110223	0.000827472	0.00197122	0.000569476	0.000789266	0.00582728	0.00150972	0	0.00136596	0.000565355	0.00129747	0.00323674	0.00173941	0.00380831	0.00126598	0.000144498	0.00200481	0.000895888	0.0037225	0.00117063	0.00377454	0.00413596	0.00245801	0.000387522	0.000765195	0.00153627	0.000481928	0.00269602	Bacteria	Proteobacteria	Gammaproteobacteria	Pasteurellales	Pasteurellaceae	Haemophilus	#N/A
ASV56	0.000919913	0.00204423	0.000960351	0.00296583	0.000838424	0.00220472	0.00120927	0.001413	0.00175202	0.00205158	0.00344448	0.00242331	0.000591366	0.00170843	0.000394633	0.0015714	0.00113229	0.000687758	0.00136596	0.000678426	0.00250843	0.000924784	0.00173941	0.000528933	0.00139258	0.00505744	0.00300722	0.00169747	0.00186125	0.00183957	0.00215326	0.00328756	0.00314079	0.00155009	0.000382597	0.00109733	0.00289157	0.00168501	Bacteria	Firmicutes	Bacilli	Lactobacillales	Streptococcaceae	Streptococcus	#N/A
ASV57	0.000108225	0.00204423	0.00329263	0.000515796	0.00443167	0.0015748	0.00161236	0.001413	0.000134771	0	0.00137779	0.000827472	0.00236546	0.000854214	0.00157853	0	0.000754859	0.00361073	0.00330108	0.00203528	0.00250843	0.000924784	0.00102783	0.000528933	0	0.00216747	0.00230553	0.00315919	0.00236887	0.00273148	0.00276124	0.000265125	0	0.00271265	0.00158505	0.00899813	0.000192771	0.00269602	Bacteria	Firmicutes	Negativicutes	Selenomonadales	Veillonellaceae	Veillonella	#N/A
ASV58	0.00102814	0.00111503	0.00233228	0.00322373	0.00167685	0.00110236	0.00201545	0.00111021	0.00229111	0.00322392	0.00413337	0.00295526	0.00157698	0.00113895	0.000789266	0.00150593	0.000817764	0.000687758	0.000682982	0.000565355	0.00233544	0.00138718	0.000948767	0.000211573	0.00164578	0.00614117	0.00190457	0.00174462	0.00152284	0.00128212	0.00189994	0.00302243	0.00245801	0.00174385	0.000491911	0.00109733	0.0020241	0.00134801	Bacteria	Firmicutes	Bacilli	Lactobacillales	Streptococcaceae	Streptococcus	#N/A
ASV59	0.00254329	0.00167255	0.00411579	0.00128949	0.00383279	0.00330709	0.00114209	0.00131207	0.00242588	0.00161196	0.00358225	0.0011821	0.00098561	0.00313212	0.00138122	0.0015714	0.00050324	0.00103164	0.00170746	0.000791497	0.00268143	0.00138718	0.00158128	0.000846292	0.00075959	0.00202298	0.00170409	0.0012731	0.000846024	0.00122638	0.00364788	0.0014847	0.00136556	0.00155009	0.000491911	0.001646	0.00106024	0.000898674	Bacteria	Firmicutes	Bacilli	Lactobacillales	Carnobacteriaceae	Granulicatella	#N/A
ASV60	0.00254329	0.000557517	0.00356702	0.00232108	0.00467122	0.00346457	0.000806181	0.000403714	0.00485175	0.00131887	0.00303114	0.00124121	0.000788488	0.00313212	0.0011839	0.0013095	0.00025162	0.000773728	0.00102447	0.00158299	0.0036329	0.00215783	0.00173941	0.00105787	0.00113938	0.00260097	0.00160385	0.00113165	0.00152284	0.000836167	0.00293857	0.0012726	0.00163867	0.000775044	0.000546568	0.00175573	0.00231325	0.00112334	Bacteria	Firmicutes	Bacilli	Lactobacillales	Carnobacteriaceae	Granulicatella	#N/A
ASV61	0.00156926	0.00130087	0.000548772	0.00257898	0.000479099	0.00015748	0.00154518	0.00161486	0.000943396	0.00337046	0.000413337	0.000591051	0.00295683	0.000949127	0.0011839	0.00615465	0.00144681	0.000257909	0.000910643	0.000565355	0.00103797	0.00262022	0.00205566	0.0039141	0.00164578	0.000144498	0.00110265	0.000801584	0.00186125	0.00167233	0.00357188	0.00392386	0.00163867	0.000193761	0.000874508	0.00109733	0.000192771	0.00202202	Bacteria	Proteobacteria	Gammaproteobacteria	Pasteurellales	Pasteurellaceae	Haemophilus	influenzae/parainfluenzae
ASV62	0.000865801	0.00111503	0.00123474	0.00116054	0.00131752	0.00141732	0.000671817	0.00100929	0.00202156	0.00219812	0.00248002	0.00242331	0.00098561	0.00123386	0.000591949	0.00163688	0.00119519	0.000515818	0.00125213	0.000904568	0.00432489	0.0020037	0.00237192	0.000634719	0.00177238	0.00484069	0.00160385	0.00141456	0.00203046	0.00122638	0.00227992	0.00286335	0.00314079	0.00232513	0.00016397	0.00120707	0.00366265	0.00112334	Bacteria	Firmicutes	Bacilli	Lactobacillales	Streptococcaceae	Streptococcus	#N/A
ASV63	0.000595238	0.000371678	0.00219509	0.00206319	0.000838424	0.000787402	0.00188109	0.000807428	0.00350404	0.00102579	0.00248002	0.00248242	0.000591366	0.00132878	0.000394633	0.0020952	0.00100648	0.000343879	0.000682982	0.000791497	0.00475737	0.00184957	0.00292536	0.000846292	0.000632992	0.00469619	0.00130313	0.0012731	0.00135364	0.000947656	0.00253325	0.0025452	0.001229	0.00368146	0.000218627	0.0006584	0.00356627	0.00134801	Bacteria	Firmicutes	Bacilli	Lactobacillales	Streptococcaceae	Streptococcus	#N/A
ASV64	0.000649351	0.00483182	0.00356702	0.000515796	0.000718649	0.00173228	0.002217	0.00484457	0.00161725	0.00102579	0.000826674	0.00277794	0.00098561	0.00123386	0.000394633	0	0.00176134	0.00318088	0.00512237	0.00282678	0.00250843	0.0020037	0.00221379	0.000528933	0.000632992	0.000216747	0.00170409	0.00306488	0.00253807	0.00234127	0.00060798	0.00153773	0.000273112	0.00174385	0.00295146	0.0009876	0	0.00101101	Bacteria	Bacteroidetes	Bacteroidia	Bacteroidales	Prevotellaceae	Prevotella_7	#N/A
ASV65	0.000595238	0.00408846	0.00301825	0.000257898	0.00167685	0.00409449	0.00309036	0.00666128	0.00121294	0.000293083	0.000551116	0.00301436	0.00098561	0.00104404	0	0.000196425	0.00138391	0.00240715	0.0037564	0.00327906	0.00216244	0.00215783	0.00213472	0.000740506	0.000379795	0.000288996	0.00140337	0.00273482	0.00236887	0.00156085	0.00116529	0.00116655	0.000409668	0.00290641	0.0024049	0.000438933	0.000289157	0.00078634	Bacteria	Bacteroidetes	Bacteroidia	Bacteroidales	Prevotellaceae	Prevotella_7	#N/A
ASV66	5.41126e-05	0.00185839	0.00233228	0.000128949	0.00479099	0.00314961	0.00134363	0.00191764	0.000134771	0	0.000964453	0.000531946	0.00137985	0.000474563	0.00197316	0	0.00025162	0.00361073	0.00307342	0.00180914	0.00198945	0.000924784	0.00118596	0.00105787	0	0.00173398	0.00310746	0.0035364	0.00135364	0.0030102	0.00217859	0.000265125	0	0.000968804	0.00229558	0.00823	0	0.00292069	Bacteria	Firmicutes	Negativicutes	Selenomonadales	Veillonellaceae	Veillonella	#N/A
ASV67	0.00205628	0.000185839	0.0019207	0.00193424	0.00491077	0.00283465	0.00167954	0.001413	0.00215633	0.00219812	0.00358225	0.00159584	0.00197122	0.00256264	0.000789266	0.00150593	0.00050324	0.000859697	0.000796813	0.00180914	0.00320042	0.00169544	0.00142315	0.000952079	0.000253197	0.00252872	0.00140337	0.000848736	0.00135364	0.00117063	0.0028879	0.00132563	0.00191178	0.000968804	0.000710538	0.00175573	0.00192771	0.000449337	Bacteria	Firmicutes	Bacilli	Lactobacillales	Carnobacteriaceae	Granulicatella	#N/A
ASV68	0	0.00130087	0.00315544	0.000257898	0.00275482	0.00488189	0.000604636	0.00100929	0.000269542	0.000293083	0.00179113	0.000945682	0.000591366	0.000759301	0.00434096	0.000851175	0.00012581	0.00507221	0.00295959	0.00282678	8.64977e-05	0.000154131	0.000632511	0.000634719	0	0.00570768	0.000902165	0.00490381	0.00169205	0.00217403	0.000987967	0.00031815	0.000819336	0.00310017	0.00475514	0.0009876	0.000289157	0.00157268	Bacteria	Firmicutes	Bacilli	Lactobacillales	Streptococcaceae	Streptococcus	#N/A
ASV69	0.000270563	0.00167255	0.00288105	0.000386847	0.00311415	0.00220472	0.00154518	0.00232136	0.000269542	0.000146542	0.00248002	0.000472841	0.00512517	0.000664389	0.00315706	0.00013095	0.00012581	0.00275103	0.00250427	0.00146992	0.00242194	0.000462392	0.00110689	0.00116365	0	0.00216747	0.00290698	0.00339495	0.00169205	0.00217403	0.00240659	0.000159075	0.00068278	0.00232513	0.00185833	0.00680347	9.63855e-05	0.000898674	Bacteria	Firmicutes	Negativicutes	Selenomonadales	Veillonellaceae	Veillonella	#N/A
ASV70	0.000757576	0.000371678	0.00150912	0.00167634	0.000718649	0.00110236	0.000940544	0.00111021	0.00134771	0.00146542	0.00248002	0.00212779	0.00098561	0.000759301	0	0.000982125	0.000943574	0.000429849	0.0011383	0.000904568	0.00467088	0.00246609	0.00253004	0.00148101	0.00139258	0.00469619	0.00130313	0.00150886	0.00101523	0.000780423	0.00260925	0.0023331	0.00273112	0.00271265	0.000218627	0.000768133	0.00424096	0.00202202	Bacteria	Firmicutes	Bacilli	Lactobacillales	Streptococcaceae	Streptococcus	#N/A
ASV71	0.000703463	0.0042743	0.00219509	0.00128949	0.000479099	0.00425197	0.00309036	0.00545014	0.00121294	0.000439625	0.000413337	0.00336899	0.000788488	0.00123386	0.000591949	0	0.0012581	0.00240715	0.00273193	0.00282678	0.00294092	0.00231196	0.00142315	0.00116365	0.000379795	7.22491e-05	0.000400962	0.00231045	0.00253807	0.00234127	0.00091197	0.00143168	0.00068278	0.00155009	0.00344338	0.000877867	0	0.000674006	Bacteria	Bacteroidetes	Bacteroidia	Bacteroidales	Prevotellaceae	Prevotella_7	#N/A
ASV72	0.000865801	0.00130087	0.0019207	0.00193424	0.000598874	0.0015748	0.00188109	0.00151393	0.00134771	0.0017585	0.00275558	0.00265973	0.00157698	0.000474563	0.000394633	0.00163688	0.00119519	0	0.000910643	0.000565355	0.00320042	0.00262022	0.00276724	0.00116365	0.00126598	0.00354021	0.00150361	0.00146171	0.00169205	0.00117063	0.00207726	0.00222705	0.00245801	0.00290641	5.46568e-05	0.0006584	0.00395181	0.00179735	Bacteria	Firmicutes	Bacilli	Lactobacillales	Streptococcaceae	Streptococcus	#N/A
ASV73	0.0004329	0.00297343	0.00342983	0.00103159	0.000718649	0.00188976	0.00288881	0.00464271	0.000808625	0.000586166	0.000137779	0.00212779	0.000394244	0.000949127	0	6.5475e-05	0.00138391	0.00326685	0.00512237	0.0035052	0.00268143	0.00354501	0.00229285	0.000952079	0.000253197	0.000216747	0.00230553	0.00268767	0.00456853	0.00234127	0.00103863	0.000954451	0.000819336	0.00174385	0.00196764	0.000438933	0.000289157	0.000224669	Bacteria	Bacteroidetes	Bacteroidia	Bacteroidales	Prevotellaceae	Prevotella_7	#N/A
ASV74	0.000811688	0.00371678	0.00178351	0.000515796	0.00131752	0.00188976	0.00369499	0.00676221	0.00175202	0.000439625	0.000826674	0.00242331	0.000788488	0.00142369	0.000197316	0	0.0012581	0.0019773	0.00512237	0.00316599	0.00138396	0.00154131	0.00205566	0.000105787	0.000253197	0.000144498	0.00170409	0.00221614	0.00304569	0.00195106	0.00119063	0.00121958	0	0.00213137	0.00327941	0.0006584	0	0.000674006	Bacteria	Bacteroidetes	Bacteroidia	Bacteroidales	Prevotellaceae	Prevotella_7	melaninogenica
ASV75	0.00124459	0.00204423	0.00260667	0.00257898	0.0014373	0.0015748	0.001478	0.00111021	0.00202156	0.00219812	0.00289336	0.00330989	0.00118273	0.000949127	0.000394633	0.0023571	0.0012581	0.00103164	0.000455322	0.000565355	0.00198945	0.000616523	0.00110689	0.000634719	0.00113938	0.00447945	0.00220529	0.00113165	0.00118443	0.000836167	0.00157061	0.00339361	0.001229	0.00135633	0.000273284	0.000877867	0.00356627	0.00101101	Bacteria	Firmicutes	Bacilli	Lactobacillales	Streptococcaceae	Streptococcus	#N/A
ASV76	0.00200216	0.00204423	0.000274386	0.00270793	0.000479099	0.000314961	0.00208263	0.0021195	0.000539084	0.003517	0.000551116	0.000591051	0.00216834	0.000949127	0.000394633	0.00635108	0.00157262	0	0.0014798	0.000565355	0.00112447	0.00215783	0.00126502	0.00211573	0.00126598	7.22491e-05	0.00180433	0.000518672	0.00270728	0.00128212	0.00265991	0.00349966	0.00136556	0.000193761	0.000765195	0.0013168	0.000771084	0.00213435	Bacteria	Proteobacteria	Gammaproteobacteria	Pasteurellales	Pasteurellaceae	Haemophilus	#N/A
ASV77	0.000541126	0.0033451	0.00219509	0.000386847	0.00107797	0.00283465	0.00235136	0.00534921	0.00148248	0.000439625	0.000964453	0.00242331	0.000591366	0.00113895	0	0	0.00163553	0.00232118	0.00273193	0.00384441	0.00250843	0.00169544	0.00229285	0.000634719	0.000632992	0.000288996	0.00150361	0.00254621	0.00270728	0.00273148	0.0010893	0.00121958	0.000136556	0.00116257	0.00289681	0.00109733	0	0.000674006	Bacteria	Bacteroidetes	Bacteroidia	Bacteroidales	Prevotellaceae	Prevotella_7	#N/A
ASV78	0.000811688	0.00130087	0.00137193	0.00180529	0.00107797	0.00220472	0.00141082	0.0007065	0.00188679	0.00131887	0.00248002	0.00283705	0.000788488	0.00104404	0	0.00216068	0.00106938	0.000515818	0.000455322	0.000565355	0.00276793	0.00169544	0.00245098	0.000528933	0.00139258	0.0041182	0.00220529	0.00169747	0.00101523	0.0010034	0.00197593	0.00291638	0.00259457	0.00135633	0.000218627	0.000877867	0.00356627	0.000674006	Bacteria	Firmicutes	Bacilli	Lactobacillales	Streptococcaceae	Streptococcus	#N/A
ASV79	0.00227273	0.000929195	0.00315544	0.00206319	0.00503054	0.00251969	0.001478	0.000504643	0.00283019	0.00190504	0.00234224	0.00171405	0.00137985	0.00189825	0	0.00150593	0.000880669	0.000429849	0.0011383	0.00124378	0.00276793	0.00123305	0.00118596	0.000423146	0.000506393	0.00195073	0.00160385	0.00094304	0.00169205	0.00133787	0.00248258	0.00121958	0.000955892	0.00135633	0.00109314	0.0019752	0.00192771	0.00123568	Bacteria	Firmicutes	Bacilli	Lactobacillales	Carnobacteriaceae	Granulicatella	#N/A
ASV80	0	0.00167255	0.00274386	0.000386847	0.00215595	0.00771654	0.000470272	0.000504643	0.000539084	0.000586166	0.0026178	0.000354631	0.000788488	0.000474563	0.00374901	0.00117855	0.000314525	0.00352476	0.00273193	0.00237449	0.000259493	0.000308261	0.00102783	0.000423146	0	0.00606893	0.000902165	0.00523387	0.00169205	0.00133787	0.00121596	0.000159075	0.000136556	0.00155009	0.00420857	0.000877867	0.000385542	0.00157268	Bacteria	Firmicutes	Bacilli	Lactobacillales	Streptococcaceae	Streptococcus	#N/A
ASV81	0.00151515	0.00130087	0.000685965	0.00245003	0.00107797	0.000629921	0.00100773	0.00181671	0.000404313	0.00263775	0.000688895	0.000472841	0.00256259	0.000664389	0.000789266	0.00556538	0.00150972	8.59697e-05	0.0011383	0.000339213	0.000605484	0.00277435	0.00166034	0.0031736	0.00113938	0.000361246	0.00110265	0.000424368	0.00236887	0.000780423	0.00372388	0.00381781	0.001229	0.000387522	0.000983822	0.00186547	0.000385542	0.00112334	Bacteria	Proteobacteria	Gammaproteobacteria	Pasteurellales	Pasteurellaceae	Haemophilus	#N/A
ASV82	0	0.00185839	0.00233228	0.000644745	0.00311415	0.00629921	0.000806181	0.000605571	0.000943396	0	0.00248002	0.000591051	0.000197122	0	0.0035517	0.00091665	0.00062905	0.00533012	0.00318725	0.00248756	0	0.000308261	0.000553447	0.000846292	0.000126598	0.00447945	0.00100241	0.00504527	0.00135364	0.00139361	0.00116529	0.00031815	0.000819336	0.00310017	0.00388063	0.0009876	0.000578313	0.000674006	Bacteria	Firmicutes	Bacilli	Lactobacillales	Streptococcaceae	Streptococcus	#N/A
ASV83	0.000378788	0.00185839	0.00342983	0.000128949	0.00323392	0.00299213	0.00188109	0.00181671	0	0	0.00192891	0.000591051	0.00275971	0.000474563	0.00138122	0	0.000314525	0.00266506	0.00318725	0.0027137	0.00242194	0.000770654	0.000948767	0.000740506	0	0.00231197	0.00230553	0.00297058	0.00101523	0.0015051	0.00260925	0.000265125	0.000136556	0.00251889	0.00196764	0.00570613	0.000289157	0.00112334	Bacteria	Firmicutes	Negativicutes	Selenomonadales	Veillonellaceae	Veillonella	#N/A
ASV84	0.000757576	0.00111503	0.00178351	0.00206319	0.000359324	0.00173228	0.00141082	0.00100929	0.00107817	0.00219812	0.00275558	0.00254152	0.000394244	0.000569476	0.000394633	0.0013095	0.00100648	0.000601788	0.000910643	0.000904568	0.00311392	0.00184957	0.00300443	0.000634719	0.00139258	0.00447945	0.00220529	0.00155602	0.00135364	0.0010034	0.00172261	0.00259823	0.00191178	0.00155009	0.00016397	0.000877867	0.00327711	0.00168501	Bacteria	Firmicutes	Bacilli	Lactobacillales	Streptococcaceae	Streptococcus	#N/A
ASV85	0.000919913	0.00371678	0.00178351	0.000773694	0.00107797	0.00125984	0.00241854	0.00444086	0.00121294	0.00087925	0.000275558	0.00218689	0.000591366	0.00113895	0	0	0.0012581	0.00326685	0.00352874	0.00373134	0.00233544	0.00215783	0.00158128	0.000846292	0.000506393	0.000216747	0.00210505	0.00282912	0.00186125	0.00267573	0.000962635	0.000689326	0.000546224	0.00174385	0.00273284	0.0006584	0	0.00123568	Bacteria	Bacteroidetes	Bacteroidia	Bacteroidales	Prevotellaceae	Prevotella_7	#N/A
ASV86	0.00151515	0.000929195	0.00109754	0.00283688	0.000598874	0.000314961	0.00114209	0.00161486	0.000404313	0.00278429	0.000964453	0.000768367	0.00413956	0.000379651	0.00157853	0.00563085	0.00106938	8.59697e-05	0.00102447	0.000226142	0.00138396	0.00354501	0.00118596	0.00285624	0.00075959	0.000144498	0.00100241	0.000848736	0.00304569	0.00144936	0.0030399	0.00270428	0.00136556	0.000581283	0.000655881	0.00153627	0.000481928	0.00179735	Bacteria	Proteobacteria	Gammaproteobacteria	Pasteurellales	Pasteurellaceae	Haemophilus	#N/A
ASV87	0.000757576	0.00204423	0.00178351	0.00296583	0.00119775	0.000944882	0.00161236	0.000504643	0.00121294	0.00146542	0.00206669	0.00218689	0.000788488	0.000759301	0.000394633	0.0018333	0.000880669	0.000601788	0.000682982	0.000565355	0.00467088	0.00169544	0.00300443	0.000740506	0.00189897	0.00354021	0.00110265	0.00094304	0.00118443	0.00133787	0.00164661	0.00222705	0.00259457	0.00174385	0.000382597	0.000768133	0.00327711	0.000674006	Bacteria	Firmicutes	Bacilli	Lactobacillales	Streptococcaceae	Streptococcus	#N/A
ASV88	0.00140693	0.00167255	0.00109754	0.00193424	0.000598874	0	0.001478	0.00161486	0.000269542	0.00249121	0.000413337	0.000709262	0.00236546	0.000759301	0.000789266	0.00582728	0.001321	8.59697e-05	0.000796813	0.000565355	0.00112447	0.0040074	0.00110689	0.00253888	0.00126598	0.000361246	0.000801925	0.000282912	0.00304569	0.0010034	0.00336922	0.00344663	0.00136556	0.000581283	0.000491911	0.00120707	0.000771084	0.00078634	Bacteria	Proteobacteria	Gammaproteobacteria	Pasteurellales	Pasteurellaceae	Haemophilus	#N/A
ASV89	0	0.000929195	0.00150912	0.000773694	0.00155707	0.00393701	0.000604636	0	0.000808625	0.000293083	0.00151557	0.000591051	0.000394244	0.000189825	0.00295975	0.000196425	0.000314525	0.00490028	0.00307342	0.00260063	0.000172995	0.000308261	0.000395319	0.000105787	0	0.00447945	0.000300722	0.00509242	0.00203046	0.00189531	0.00149462	0.000424201	0.000409668	0.00213137	0.00377132	0.0019752	0.000771084	0.00146035	Bacteria	Firmicutes	Bacilli	Lactobacillales	Streptococcaceae	Streptococcus	#N/A
ASV90	0.000757576	0.00111503	0.00150912	0.00154739	0.000359324	0.0015748	0.000873362	0.000908357	0.00215633	0.000732708	0.00220446	0.00218689	0.000591366	0.00113895	0.000197316	0.00117855	0.00106938	0.000343879	0.000682982	0.000565355	0.00406539	0.00292848	0.00213472	0.000952079	0.00189897	0.00375695	0.00170409	0.0011788	0.00101523	0.000724678	0.00205193	0.00180285	0.00245801	0.00155009	0.000382597	0.000768133	0.00346988	0.00112334	Bacteria	Firmicutes	Bacilli	Lactobacillales	Streptococcaceae	Streptococcus	#N/A
ASV91	0.00211039	0.00148671	0.00342983	0.00141844	0.00479099	0.00314961	0.000873362	0.000605571	0.00229111	0.00131887	0.00316892	0.000827472	0.00137985	0.00256264	0.00138122	0.0018333	0.000440335	0.000859697	0.000569152	0.000904568	0.00181645	0.00107891	0.00173941	0.00137522	0.000632992	0.00166173	0.00130313	0.000754432	0.000169205	0.00128212	0.00230526	0.000901426	0.00191178	0.00135633	0.000437254	0.00153627	0.00163855	0.00134801	Bacteria	Firmicutes	Bacilli	Lactobacillales	Carnobacteriaceae	Granulicatella	#N/A
ASV92	0.00119048	0.000929195	0.000823158	0.00128949	0.000838424	0.00015748	0.00141082	0.000908357	0.000673854	0.00263775	0.000688895	0.000768367	0.00275971	0.000854214	0.000789266	0.00484515	0.001321	0	0.000910643	0.000565355	0.000691982	0.00369914	0.00110689	0.00275045	0.00075959	0.000433495	0.000801925	0.000612976	0.00423012	0.00117063	0.00329322	0.00286335	0.00109245	0.000387522	0.000491911	0.00120707	0.000578313	0.00179735	Bacteria	Proteobacteria	Gammaproteobacteria	Pasteurellales	Pasteurellaceae	Haemophilus	#N/A
[truncated: 4,946 more rows]
